# Supplementary material for: MTMR7 regulates human spermatogonial stem cells proliferation and migration via targeting FLNB
Source: PLoS One. 2025 Jul 10;20(7):e0327669. doi: 10.1371/journal.pone.0327669 (PMC12244780; doi:10.1371/journal.pone.0327669)
Supplement: S1 Table — (XLSX) [file pone.0327669.s001.xlsx]

## Sheet: proteinGroups
Protein IDs	Majority protein IDs	Peptide counts (all)	Peptide counts (razor+unique)	Peptide counts (unique)	Protein names	Gene names	Fasta headers	Number of proteins	Peptides	Razor + unique peptides	Unique peptides	Peptides IgG	Peptides Mtmr7	Razor + unique peptides IgG	Razor + unique peptides Mtmr7	Unique peptides IgG	Unique peptides Mtmr7	Sequence coverage [%]	Unique + razor sequence coverage [%]	Unique sequence coverage [%]	Mol. weight [kDa]	Sequence length	Sequence lengths	Q-value	Score	Sequence coverage IgG [%]	Sequence coverage Mtmr7 [%]	Intensity	Intensity IgG	Intensity Mtmr7	iBAQ	iBAQ IgG	iBAQ Mtmr7	LFQ intensity IgG	LFQ intensity Mtmr7	MS/MS count IgG	MS/MS count Mtmr7	MS/MS count	Only identified by site	Reverse	Potential contaminant	id	Peptide IDs	Peptide is razor	Mod. peptide IDs	Evidence IDs	MS/MS IDs	Best MS/MS	Oxidation (M) site IDs
P06493;A0A024QZP7;E5RIU6	P06493;A0A024QZP7;E5RIU6	6;6;3	6;6;3	6;6;3	Cyclin-dependent kinase 1	CDK1;CDC2	sp|P06493|CDK1_HUMAN Cyclin-dependent kinase 1 OS=Homo sapiens OX=9606 GN=CDK1 PE=1 SV=3;tr|A0A024QZP7|A0A024QZP7_HUMAN Cell division cycle 2, G1 to S and G2 to M, isoform CRA_a OS=Homo sapiens OX=9606 GN=CDK1 PE=1 SV=1;tr|E5RIU6|E5RIU6_HUMAN Cyclin depend	3	6	6	6	2	5	2	5	2	5	26.9	26.9	26.9	34.095	297	297;297;189	0	42.398	7.4	22.9	76905000	17669000	59236000	4047600	929940	3117700	19039000	29460000	2	5	7				0	652;1964;2141;3060;3716;4590	True;True;True;True;True;True	672;2025;2205;3169;3843;4743	1007;3018;3298;4747;5778;5779;7174	1102;3306;3615;5171;6292;6293;7887	1102;3306;3615;5171;6293;7887
A0A2R8Y6A7;A0A2R8YD12;A0A024QZX5;A0A087X1N8;P35237;C9JTJ8;C9JVA8;H7BXK7;A0A1B0GU38;P50452	A0A2R8Y6A7;A0A2R8YD12;A0A024QZX5;A0A087X1N8;P35237;C9JTJ8;C9JVA8;H7BXK7;A0A1B0GU38;P50452	2;2;2;2;2;1;1;1;1;1	2;2;2;2;2;1;1;1;1;1	2;2;2;2;2;1;1;1;1;1	Serpin B6;Serpin B8	SERPINB6;SERPINB8	tr|A0A2R8Y6A7|A0A2R8Y6A7_HUMAN Serpin family B member 6 (Fragment) OS=Homo sapiens OX=9606 GN=SERPINB6 PE=1 SV=1;tr|A0A2R8YD12|A0A2R8YD12_HUMAN Serpin family B member 6 OS=Homo sapiens OX=9606 GN=SERPINB6 PE=1 SV=1;tr|A0A024QZX5|A0A024QZX5_HUMAN Serpin fam	10	2	2	2	1	1	1	1	1	1	13.5	13.5	13.5	19.658	171	171;332;380;395;376;124;164;189;259;374	0	11.584	4.7	8.8	36266000	30357000	5909300	3296900	2759700	537210	0	3075600	1	1	2				1	1694;3952	True;True	1747;4086	2594;6151	2847;6707	2847;6707
A0A024R1R8;Q9Y2S6	A0A024R1R8;Q9Y2S6	2;2	2;2	2;2	Translation machinery-associated protein 7	hCG_2014768;TMA7	sp|A0A024R1R8|TMA7B_HUMAN Translation machinery-associated protein 7B OS=Homo sapiens OX=9606 GN=TMA7B PE=3 SV=1;sp|Q9Y2S6|TMA7_HUMAN Translation machinery-associated protein 7 OS=Homo sapiens OX=9606 GN=TMA7 PE=1 SV=1	2	2	2	2	2	2	2	2	2	2	15.6	15.6	15.6	7.0913	64	64;64	0	12.23	15.6	15.6	66008000	26242000	39766000	22003000	8747200	13255000	26150000	20788000	1	2	3				2	1450;1451	True;True	1498;1499	2217;2218;2219;2220	2424;2425;2426;2427	2424;2427
Q00341;A0A024R4E5;C9JHZ8;H0Y394;H7C0A4;C9JIZ1;C9J5E5;C9JZI8;C9JES8;C9JK79;C9JHS7;C9JT62;C9J739;C9JHN6;C9JEJ8;C9JBS3;C9JQ82;C9JMQ6;C9JHS9	Q00341;A0A024R4E5	5;5;2;2;2;2;2;2;2;2;2;2;1;1;1;1;1;1;1	5;5;2;2;2;2;2;2;2;2;2;2;1;1;1;1;1;1;1	5;5;2;2;2;2;2;2;2;2;2;2;1;1;1;1;1;1;1	Vigilin	HDLBP	sp|Q00341|VIGLN_HUMAN Vigilin OS=Homo sapiens OX=9606 GN=HDLBP PE=1 SV=2;tr|A0A024R4E5|A0A024R4E5_HUMAN High density lipoprotein binding protein OS=Homo sapiens OX=9606 GN=HDLBP PE=1 SV=1	19	5	5	5	0	5	0	5	0	5	5.1	5.1	5.1	141.45	1268	1268;1268;141;973;332;224;221;164;147;128;126;96;19;81;79;69;53;46;17	0	30.65	0	5.1	21562000	0	21562000	326690	0	326690	0	11222000	0	5	5				3	389;1751;2389;2775;3776	True;True;True;True;True	400;1804;2460;2857;3904	600;2680;3705;4286;5865	661;2941;4049;4681;6391	661;2941;4049;4681;6391
C9JIJ3;C9IZH1;C9JC03;A0A024R571;Q9H4M9;Q9NZN3	C9JIJ3;C9IZH1;C9JC03;A0A024R571;Q9H4M9;Q9NZN3	2;2;2;2;2;1	2;2;2;2;2;1	2;2;2;2;2;1	EH domain-containing protein 1;EH domain-containing protein 3	EHD1;EHD3	tr|C9JIJ3|C9JIJ3_HUMAN EH domain containing 1 (Fragment) OS=Homo sapiens OX=9606 GN=EHD1 PE=1 SV=1;tr|C9IZH1|C9IZH1_HUMAN EH domain containing 1 (Fragment) OS=Homo sapiens OX=9606 GN=EHD1 PE=1 SV=1;tr|C9JC03|C9JC03_HUMAN EH domain containing 1 (Fragment) O	6	2	2	2	0	2	0	2	0	2	15.2	15.2	15.2	16.572	145	145;148;374;548;534;535	0	11.395	0	15.2	4680200	0	4680200	585030	0	585030	0	2435900	0	2	2				4	1633;2580	True;True	1683;2658	2488;3993	2725;4367	2725;4367
A0A0G2JRN3;A0A024R6I7;P01009	A0A0G2JRN3;A0A024R6I7;P01009	2;2;2	2;2;2	2;2;2	Alpha-1-antitrypsin;Short peptide from AAT	SERPINA1	tr|A0A0G2JRN3|A0A0G2JRN3_HUMAN Alpha-1-antitrypsin OS=Homo sapiens OX=9606 GN=SERPINA1 PE=1 SV=1;tr|A0A024R6I7|A0A024R6I7_HUMAN Alpha-1-antitrypsin OS=Homo sapiens OX=9606 GN=SERPINA1 PE=1 SV=1;sp|P01009|A1AT_HUMAN Alpha-1-antitrypsin OS=Homo sapiens OX=96	3	2	2	2	2	0	2	0	2	0	7.8	7.8	7.8	40.234	359	359;418;418	0	11.569	7.8	0	10375000	10375000	0	610320	610320	0	10375000	0	2	0	2				5	3824;4270	True;True	3954;4415	5945;6680	6480;7333	6480;7333
A0A075B6F3;Q96JB1	A0A075B6F3;Q96JB1	1;1	1;1	1;1	Dynein heavy chain 8, axonemal	DNAH8	tr|A0A075B6F3|A0A075B6F3_HUMAN Dynein axonemal heavy chain 8 OS=Homo sapiens OX=9606 GN=DNAH8 PE=1 SV=2;sp|Q96JB1|DYH8_HUMAN Dynein axonemal heavy chain 8 OS=Homo sapiens OX=9606 GN=DNAH8 PE=1 SV=2	2	1	1	1	1	0	1	0	1	0	0.3	0.3	0.3	538.59	4707	4707;4490	1	-2	0.3	0	8657000	8657000	0	33042	33042	0	8657000	0	0	0	0	+			6	2226	TRUE	2293	3441	3767	3767	0
H0YN88;A0A075B716;H3BNC9;P08708;H0YN73;A0A0J9YYC4	H0YN88;A0A075B716;H3BNC9;P08708;H0YN73;A0A0J9YYC4	4;4;4;4;3;2	4;4;4;4;3;2	4;4;4;4;3;2	40S ribosomal protein S17	RPS17	tr|H0YN88|H0YN88_HUMAN 40S ribosomal protein S17 OS=Homo sapiens OX=9606 GN=RPS17 PE=1 SV=1;tr|A0A075B716|A0A075B716_HUMAN 40S ribosomal protein S17 OS=Homo sapiens OX=9606 GN=RPS17 PE=1 SV=1;tr|H3BNC9|H3BNC9_HUMAN 40S ribosomal protein S17 OS=Homo sapiens	6	4	4	4	4	4	4	4	4	4	22.8	22.8	22.8	15.919	136	136;191;584;135;59;293	0	37.271	22.8	22.8	390730000	182270000	208460000	65122000	30378000	34744000	186310000	104460000	5	3	8				7	1700;2382;2383;4207	True;True;True;True	1753;2453;2454;4350	2602;2603;3695;3696;3697;3698;6582;6583	2855;2856;4038;4039;4040;4041;4042;7226;7227	2856;4039;4042;7227
A0A087WTP2;A0A087X1D8;A0A087WVN4;P14324	A0A087WTP2;A0A087X1D8;A0A087WVN4;P14324	2;2;2;2	2;2;2;2	2;2;2;2	Farnesyl pyrophosphate synthase	FDPS	tr|A0A087WTP2|A0A087WTP2_HUMAN Farnesyl diphosphate synthase OS=Homo sapiens OX=9606 GN=FDPS PE=1 SV=1;tr|A0A087X1D8|A0A087X1D8_HUMAN (2E,6E)-farnesyl diphosphate synthase (Fragment) OS=Homo sapiens OX=9606 GN=FDPS PE=1 SV=1;tr|A0A087WVN4|A0A087WVN4_HUMAN	4	2	2	2	0	2	0	2	0	2	37.5	37.5	37.5	8.6075	80	80;174;274;419	0	15.503	0	37.5	16159000	0	16159000	5386200	0	5386200	0	8409900	0	2	2				8	3225;4405	True;True	3341;4554	5007;6882	5467;7561	5467;7561
Q13310;P11940;A0A7I2YQ88;B1ANR0;A0A7I2YQ90;E7ERJ7;A0A7I2V4L7;H0YAR2;E7EQV3;A0A7I2V649;A0A087WTT1;A0A7I2V4N4;A0A6Q8JFT6;A0A7I2V5W9;E5RGH3;E5RHG7;A0A7I2V598;H0Y5F5;H0YEU6;A0A7I2V4V6;A0A6I8PLA1;H0YBN4;A0A6I8PS38;H0YB86;E5RJB9;B1ANR1;E5RH24;Q4VXU2;Q9H361;A0A7I2YQE4	Q13310;P11940;A0A7I2YQ88;B1ANR0;A0A7I2YQ90;E7ERJ7;A0A7I2V4L7;H0YAR2;E7EQV3;A0A7I2V649;A0A087WTT1;A0A7I2V4N4;A0A6Q8JFT6;A0A7I2V5W9;E5RGH3;E5RHG7;A0A7I2V598;H0Y5F5;H0YEU6;A0A7I2V4V6;A0A6I8PLA1;H0YBN4;A0A6I8PS38;H0YB86;E5RJB9;B1ANR1;E5RH24;Q4VXU2;Q9H361;A0A7I2YQE4	2;2;2;2;2;2;2;2;2;2;2;1;1;1;1;1;1;1;1;1;1;1;1;1;1;1;1;1;1;1	2;2;2;2;2;2;2;2;2;2;2;1;1;1;1;1;1;1;1;1;1;1;1;1;1;1;1;1;1;1	2;2;2;2;2;2;2;2;2;2;2;1;1;1;1;1;1;1;1;1;1;1;1;1;1;1;1;1;1;1	Polyadenylate-binding protein 4;Polyadenylate-binding protein 1;Polyadenylate-binding protein;Polyadenylate-binding protein 1-like;Polyadenylate-binding protein 3	PABPC4;PABPC1;PABPC1L;PABPC3	sp|Q13310|PABP4_HUMAN Polyadenylate-binding protein 4 OS=Homo sapiens OX=9606 GN=PABPC4 PE=1 SV=1;sp|P11940|PABP1_HUMAN Polyadenylate-binding protein 1 OS=Homo sapiens OX=9606 GN=PABPC1 PE=1 SV=2;tr|A0A7I2YQ88|A0A7I2YQ88_HUMAN Polyadenylate-binding protein	30	2	2	2	0	2	0	2	0	2	5	5	5	70.782	644	644;636;633;615;604;604;601;599;591;590;588;577;619;598;108;75;584;550;370;354;199;174;174;165;129;129;118;614;631;565	0	13.266	0	5	6217000	0	6217000	194280	0	194280	0	3235700	0	2	2				9	1293;3659	True;True	1336;3783	1985;5683	2175;6191	2175;6191
A0A087WUK2;O14979	A0A087WUK2;O14979	6;6	6;6	6;6	Heterogeneous nuclear ribonucleoprotein D-like	HNRNPDL	tr|A0A087WUK2|A0A087WUK2_HUMAN Heterogeneous nuclear ribonucleoprotein D like OS=Homo sapiens OX=9606 GN=HNRNPDL PE=1 SV=1;sp|O14979|HNRDL_HUMAN Heterogeneous nuclear ribonucleoprotein D-like OS=Homo sapiens OX=9606 GN=HNRNPDL PE=1 SV=3	2	6	6	6	4	4	4	4	4	4	22.3	22.3	22.3	40.04	363	363;420	0	48.225	15.4	13.5	105240000	37020000	68223000	5011500	1762800	3248700	36305000	36222000	4	5	9				10	532;665;1085;1288;2868;4273	True;True;True;True;True;True	548;685;1125;1331;2956;4418	829;1023;1024;1679;1978;4430;6683;6684	907;1118;1119;1838;2167;4834;7336;7337;7338	907;1119;1838;2167;4834;7337
A0A087WUT6;O60841	A0A087WUT6;O60841	14;14	14;14	14;14	Eukaryotic translation initiation factor 5B	EIF5B	tr|A0A087WUT6|A0A087WUT6_HUMAN Eukaryotic translation initiation factor 5B OS=Homo sapiens OX=9606 GN=EIF5B PE=1 SV=1;sp|O60841|IF2P_HUMAN Eukaryotic translation initiation factor 5B OS=Homo sapiens OX=9606 GN=EIF5B PE=1 SV=4	2	14	14	14	10	13	10	13	10	13	11	11	11	138.68	1220	1220;1220	0	107.44	8.1	10.6	282590000	108770000	173830000	5434500	2091700	3342800	116610000	82623000	10	15	25				11	320;507;557;687;1600;1622;1894;1943;2537;2538;2672;3713;3714;4080	True;True;True;True;True;True;True;True;True;True;True;True;True;True	330;522;574;710;1650;1672;1953;2004;2612;2613;2751;3840;3841;4217	492;493;792;793;869;1058;2439;2440;2473;2914;2915;2989;2990;3928;3929;3930;4127;4128;5773;5774;5775;5776;6361;6362	541;542;868;869;870;947;1159;2674;2675;2710;3193;3194;3270;3271;4299;4300;4301;4302;4506;4507;6287;6288;6289;6290;6952;6953	541;870;947;1159;2675;2710;3193;3271;4299;4302;4507;6287;6289;6952
A0A8V8TQ18;A0A8V8TRE8;A0A8V8TQK1;A0A8V8TRF0;A0A8V8TR47;A0A087WVQ6;A0A8V8TQ14;K7EJJ5;Q00610;A0A8V8TQK3;J3KS13;J3KRF5	A0A8V8TQ18;A0A8V8TRE8;A0A8V8TQK1;A0A8V8TRF0;A0A8V8TR47;A0A087WVQ6;A0A8V8TQ14;K7EJJ5;Q00610;A0A8V8TQK3	3;3;3;3;3;3;3;3;3;2;1;1	3;3;3;3;3;3;3;3;3;2;1;1	3;3;3;3;3;3;3;3;3;2;1;1	Clathrin heavy chain;Clathrin heavy chain 1	CLTC	tr|A0A8V8TQ18|A0A8V8TQ18_HUMAN Clathrin heavy chain (Fragment) OS=Homo sapiens OX=9606 GN=CLTC PE=1 SV=1;tr|A0A8V8TRE8|A0A8V8TRE8_HUMAN Clathrin heavy chain OS=Homo sapiens OX=9606 GN=CLTC PE=1 SV=1;tr|A0A8V8TQK1|A0A8V8TQK1_HUMAN Clathrin heavy chain OS=Ho	12	3	3	3	2	1	2	1	2	1	3.2	3.2	3.2	173.35	1516	1516;1617;1651;1676;1679;1679;1680;1682;1675;1579;612;746	0	17.331	2.4	0.8	15597000	11422000	4174900	190210	139290	50914	11422000	0	2	1	3				12	2250;2401;3106	True;True;True	2317;2472;3219	3481;3720;4827	3808;4065;5266	3808;4065;5266
A0A7I2V659;A0A087WVQ9;Q5VTE0;P68104;A0A7I2V3H3;A0A7I2V5N4;A0A087WV01;A0A2U3TZH3;Q05639;A6PW80;Q5JR01;A0A2R8Y660;A0A2R8Y488;A0A6Q8PFK6;A0A2R8YDN5	A0A7I2V659;A0A087WVQ9;Q5VTE0;P68104;A0A7I2V3H3;A0A7I2V5N4;A0A087WV01;A0A2U3TZH3;Q05639;A6PW80;Q5JR01	8;8;8;8;7;7;6;6;6;4;4;3;3;2;2	8;8;8;8;7;7;6;6;6;4;4;3;3;2;2	8;8;8;8;7;7;6;6;6;4;4;3;3;2;2	Putative elongation factor 1-alpha-like 3;Elongation factor 1-alpha 1;Elongation factor 1-alpha;Elongation factor 1-alpha 2	EEF1A1;EEF1A1P5;EEF1A2	tr|A0A7I2V659|A0A7I2V659_HUMAN Elongation factor 1-alpha OS=Homo sapiens OX=9606 GN=EEF1A1 PE=1 SV=1;tr|A0A087WVQ9|A0A087WVQ9_HUMAN Elongation factor 1-alpha OS=Homo sapiens OX=9606 GN=EEF1A1 PE=1 SV=2;sp|Q5VTE0|EF1A3_HUMAN Putative elongation factor 1-alp	15	8	8	8	4	8	4	8	4	8	17.6	17.6	17.6	49.824	459	459;459;462;462;376;433;426;496;463;106;145;152;173;59;106	0	58.09	9.8	17.6	549890000	136500000	413380000	26185000	6500100	19685000	204250000	147400000	4	8	12				13	854;1794;2611;3361;3809;3960;4766;4767	True;True;True;True;True;True;True;True	884;1848;2689;3478;3938;4094;4923;4924	1311;1312;2755;2756;4038;5204;5922;5923;6162;7464;7465;7466	1432;1433;3021;3022;4413;5674;6454;6455;6718;8209;8210;8211	1433;3022;4413;5674;6454;6718;8210;8211
A0A087WVZ3;K7EL62;P29992	A0A087WVZ3;K7EL62;P29992	1;1;1	1;1;1	1;1;1	Guanine nucleotide-binding protein subunit alpha-11	GNA11	tr|A0A087WVZ3|A0A087WVZ3_HUMAN G protein subunit alpha 11 (Fragment) OS=Homo sapiens OX=9606 GN=GNA11 PE=1 SV=1;tr|K7EL62|K7EL62_HUMAN G protein subunit alpha 11 (Fragment) OS=Homo sapiens OX=9606 GN=GNA11 PE=1 SV=1;sp|P29992|GNA11_HUMAN Guanine nucleotide	3	1	1	1	0	1	0	1	0	1	20.8	20.8	20.8	8.0493	72	72;236;359	0.0056306	6.0281	0	20.8	2880900	0	2880900	960300	0	960300	0	1499400	0	1	1				14	1713	TRUE	1766	2626	2882	2882
A0A087WVZ5;Q7L576;H0YL50;E7EW33;H7C229;E7EVJ5;A0A8V8TNU3;Q96F07	A0A087WVZ5;Q7L576	3;3;1;1;1;1;1;1	3;3;1;1;1;1;1;1	3;3;1;1;1;1;1;1	Cytoplasmic FMR1-interacting protein 1	CYFIP1	tr|A0A087WVZ5|A0A087WVZ5_HUMAN Cytoplasmic FMR1-interacting protein OS=Homo sapiens OX=9606 GN=CYFIP1 PE=1 SV=2;sp|Q7L576|CYFP1_HUMAN Cytoplasmic FMR1-interacting protein 1 OS=Homo sapiens OX=9606 GN=CYFIP1 PE=1 SV=1	8	3	3	3	0	3	0	3	0	3	2.9	2.9	2.9	144.78	1251	1251;1253;176;1057;1117;1227;1300;1278	0	17.468	0	2.9	16348000	0	16348000	255440	0	255440	0	8508700	0	3	3				15	3007;4133;4609	True;True;True	3114;4272;4763	4659;6447;7206	5078;7054;7919	5078;7054;7919
E7ET14;A0A087WW48;H0Y589;A0A8J8YW94;H0Y3N9;Q9UPP1;O75151	E7ET14;A0A087WW48;H0Y589;A0A8J8YW94;H0Y3N9;Q9UPP1;O75151	1;1;1;1;1;1;1	1;1;1;1;1;1;1	1;1;1;1;1;1;1	Histone lysine demethylase PHF8;Lysine-specific demethylase PHF2	PHF2;PHF8	tr|E7ET14|E7ET14_HUMAN PHD finger protein 2 OS=Homo sapiens OX=9606 GN=PHF2 PE=1 SV=3;tr|A0A087WW48|A0A087WW48_HUMAN PHD finger protein 2 OS=Homo sapiens OX=9606 GN=PHF2 PE=1 SV=1;tr|H0Y589|H0Y589_HUMAN PHD finger protein 8 (Fragment) OS=Homo sapiens OX=96	7	1	1	1	1	1	1	1	1	1	4.5	4.5	4.5	33.166	309	309;328;659;923;1049;1060;1096	0	11.171	4.5	4.5	2428600	2428600	0	220780	220780	0	2428600	0	1	1	2				16	4190	TRUE	4332	6541;6542	7162;7163	7163
A0A494C001;A0A499FJY3;A0A087WWP4;Q96T37	A0A494C001;A0A499FJY3;A0A087WWP4;Q96T37	2;2;2;2	2;2;2;2	2;2;2;2	Putative RNA-binding protein 15	RBM15	tr|A0A494C001|A0A494C001_HUMAN RNA binding motif protein 15 OS=Homo sapiens OX=9606 GN=RBM15 PE=1 SV=2;tr|A0A499FJY3|A0A499FJY3_HUMAN RNA binding motif protein 15 OS=Homo sapiens OX=9606 GN=RBM15 PE=1 SV=1;tr|A0A087WWP4|A0A087WWP4_HUMAN RNA binding motif p	4	2	2	2	1	1	1	1	1	1	3.3	3.3	3.3	98.013	896	896;925;933;977	0	13.154	2.1	1.2	3759700	1566900	2192800	75194	31338	43856	0	1141300	1	1	2				17	3773;4275	True;True	3901;4420	5862;6687	6388;7341	6388;7341
A0A087WWU8;D6R904;P06753;J3KN67;A0A2R2Y2Q3;A0A494C0P6;A0A494C0G0;H0YK48;A0A0S2Z4G6;B7Z596;A0A494BZZ2;H7BYY1;Q5VU61;H0YKJ4;H0YL80;H0YKP3;H0YKX5;Q6ZN40;P09493;F5H7S3;A0A994J554	A0A087WWU8;D6R904;P06753;J3KN67;A0A2R2Y2Q3;A0A494C0P6	14;10;8;8;8;8;6;4;4;4;4;4;4;4;4;4;4;4;4;4;1	14;10;8;8;8;8;6;4;4;4;4;4;4;4;4;4;4;4;4;4;1	9;6;3;3;3;3;2;0;0;0;0;0;4;0;0;0;0;0;0;0;0	Tropomyosin alpha-3 chain	TPM3	tr|A0A087WWU8|A0A087WWU8_HUMAN Tropomyosin 3 OS=Homo sapiens OX=9606 GN=TPM3 PE=1 SV=1;tr|D6R904|D6R904_HUMAN Tropomyosin 3 OS=Homo sapiens OX=9606 GN=TPM3 PE=1 SV=1;sp|P06753|TPM3_HUMAN Tropomyosin alpha-3 chain OS=Homo sapiens OX=9606 GN=TPM3 PE=1 SV=2;t	21	14	14	9	6	13	6	13	3	8	48.9	48.9	30.4	26.42	227	227;95;285;285;285;214;87;248;284;275;251;248;49;248;68;157;142;326;284;245;180	0	100.19	22.5	48.9	253980000	71814000	182160000	15873000	4488400	11385000	76017000	90605000	6	17	23				18	157;158;255;953;954;1621;1954;1955;1960;2110;2130;2302;2864;3426	True;True;True;True;True;True;True;True;True;True;True;True;True;True	158;159;260;987;988;1671;2015;2016;2021;2174;2194;2372;2952;3544	225;226;227;379;1466;1467;1468;2472;3004;3005;3006;3007;3013;3255;3283;3565;3566;4425;5311	242;243;244;411;1602;1603;1604;1605;1606;2709;3288;3289;3290;3291;3292;3293;3300;3569;3598;3898;3899;4829;5793	242;243;411;1603;1606;2709;3288;3290;3300;3569;3598;3898;4829;5793
A0A087WX29;Q13148;A0A087WW61;A0A087WX67;A0A087WXV3;A0A087WXQ5;K7EJM5;A0A087WV68;A0A0A0N0M3;K7EN94;B1AKP7;G3V162;A0A087X260;A0A087WYY0	A0A087WX29;Q13148;A0A087WW61;A0A087WX67;A0A087WXV3;A0A087WXQ5;K7EJM5;A0A087WV68;A0A0A0N0M3;K7EN94;B1AKP7;G3V162;A0A087X260;A0A087WYY0	2;2;1;1;1;1;1;1;1;1;1;1;1;1	2;2;1;1;1;1;1;1;1;1;1;1;1;1	2;2;1;1;1;1;1;1;1;1;1;1;1;1	TAR DNA-binding protein 43	TARDBP;TDP43	tr|A0A087WX29|A0A087WX29_HUMAN TAR DNA-binding protein 43 (Fragment) OS=Homo sapiens OX=9606 GN=TARDBP PE=1 SV=1;sp|Q13148|TADBP_HUMAN TAR DNA-binding protein 43 OS=Homo sapiens OX=9606 GN=TARDBP PE=1 SV=1;tr|A0A087WW61|A0A087WW61_HUMAN TAR DNA binding pro	14	2	2	2	0	2	0	2	0	2	11.1	11.1	11.1	26.743	243	243;414;138;149;175;200;201;212;269;275;295;298;301;304	0	12.348	0	11.1	14481000	0	14481000	1316500	0	1316500	0	7537000	0	2	2				19	1090;1191	True;True	1130;1233	1686;1835	1845;2013	1845;2013
A0A087WXM6;J3QQT2;J3KRX5;A0A0A6YYL6;P18621;J3KRB3;A0A087WWH0;J3QS96;J3QLC8;A0A0A0MRF8;A0A087WY81;J3KSJ0	A0A087WXM6;J3QQT2;J3KRX5;A0A0A6YYL6;P18621;J3KRB3;A0A087WWH0;J3QS96;J3QLC8;A0A0A0MRF8;A0A087WY81	7;7;7;7;7;6;6;6;6;6;4;1	7;7;7;7;7;6;6;6;6;6;4;1	7;7;7;7;7;6;6;6;6;6;4;1	60S ribosomal protein L17	RPL17;RPL17-C18orf32	tr|A0A087WXM6|A0A087WXM6_HUMAN 60S ribosomal protein L17 (Fragment) OS=Homo sapiens OX=9606 GN=RPL17 PE=3 SV=1;tr|J3QQT2|J3QQT2_HUMAN 60S ribosomal protein L17 (Fragment) OS=Homo sapiens OX=9606 GN=RPL17 PE=3 SV=1;tr|J3KRX5|J3KRX5_HUMAN 60S ribosomal prote	12	7	7	7	3	7	3	7	3	7	40.8	40.8	40.8	19.586	169	169;171;174;228;184;129;131;138;174;190;97;56	0	44.477	11.2	40.8	486730000	91571000	395160000	54081000	10175000	43906000	139830000	150120000	3	7	10				20	961;1397;2159;2974;3388;3493;4738	True;True;True;True;True;True;True	995;1443;2224;3079;3506;3611;3612;4894	1477;1478;2139;3326;3327;3328;4611;5252;5253;5413;5414;5415;5416;7414	1617;1618;2340;3646;3647;3648;3649;5024;5726;5727;5902;5903;5904;5905;8151	1618;2340;3649;5024;5726;5904;8151	1
A0A087WYT3;Q15185	A0A087WYT3;Q15185	2;2	2;2	2;2	Prostaglandin E synthase 3	PTGES3	tr|A0A087WYT3|A0A087WYT3_HUMAN Prostaglandin E synthase 3 OS=Homo sapiens OX=9606 GN=PTGES3 PE=1 SV=1;sp|Q15185|TEBP_HUMAN Prostaglandin E synthase 3 OS=Homo sapiens OX=9606 GN=PTGES3 PE=1 SV=1	2	2	2	2	1	2	1	2	1	2	12.2	12.2	12.2	19.155	164	164;160	0	13.729	7.9	12.2	38263000	8932100	29331000	4782900	1116500	3666300	11887000	12310000	1	2	3				21	2734;3623	True;True	2814;3746	4221;4222;5623	4613;4614;6128	4614;6128
A0A7I2V421;A0A7I2V4J3;A0A087X2G1;A0A087WZ71;A0A7I2YQ77;A0A7I2V430;A0A7I2V2M5;A0A7I2V4F0;Q92499;A0A7I2V5X8	A0A7I2V421;A0A7I2V4J3;A0A087X2G1;A0A087WZ71;A0A7I2YQ77;A0A7I2V430;A0A7I2V2M5;A0A7I2V4F0;Q92499;A0A7I2V5X8	3;3;3;3;3;3;3;3;3;2	3;3;3;3;3;3;3;3;3;2	3;3;3;3;3;3;3;3;3;2	ATP-dependent RNA helicase DDX1	DDX1	tr|A0A7I2V421|A0A7I2V421_HUMAN RNA helicase OS=Homo sapiens OX=9606 GN=DDX1 PE=1 SV=1;tr|A0A7I2V4J3|A0A7I2V4J3_HUMAN ATP-dependent RNA helicase OS=Homo sapiens OX=9606 GN=DDX1 PE=1 SV=1;tr|A0A087X2G1|A0A087X2G1_HUMAN ATP-dependent RNA helicase OS=Homo sapi	10	3	3	3	0	3	0	3	0	3	9.2	9.2	9.2	39.522	358	358;474;636;648;677;697;729;734;740;319	0	17.18	0	9.2	11805000	0	11805000	621290	0	621290	0	6143800	0	3	3				22	885;913;3122	True;True;True	916;945;3235	1369;1410;4850	1496;1541;5296	1496;1541;5296
F8W1C5;A0A087X0V5;P29728;F8VPI5;A0A7P0T8H9	F8W1C5;A0A087X0V5;P29728;F8VPI5;A0A7P0T8H9	2;2;2;1;1	2;2;2;1;1	2;2;2;1;1	2-5-oligoadenylate synthase 2	OAS2	tr|F8W1C5|F8W1C5_HUMAN 2-5 oligoadenylate synthase (Fragment) OS=Homo sapiens OX=9606 GN=OAS2 PE=1 SV=2;tr|A0A087X0V5|A0A087X0V5_HUMAN 2-5 oligoadenylate synthase (Fragment) OS=Homo sapiens OX=9606 GN=OAS2 PE=1 SV=2;sp|P29728|OAS2_HUMAN 2-5-oligoaden	5	2	2	2	0	2	0	2	0	2	5.8	5.8	5.8	69.511	608	608;647;719;505;643	0	11.798	0	5.8	11405000	0	11405000	407330	0	407330	0	5936000	0	2	2				23	3948;4077	True;True	4082;4214	6146;6358	6701;6947	6701;6947
A0A087X0W9;Q8N6M0	A0A087X0W9;Q8N6M0	1;1	1;1	1;1	OTU domain-containing protein 6B	OTUD6B	tr|A0A087X0W9|A0A087X0W9_HUMAN ubiquitinyl hydrolase 1 OS=Homo sapiens OX=9606 GN=OTUD6B PE=1 SV=1;sp|Q8N6M0|OTU6B_HUMAN Deubiquitinase OTUD6B OS=Homo sapiens OX=9606 GN=OTUD6B PE=1 SV=1	2	1	1	1	0	1	0	1	0	1	4	4	4	37.325	323	323;293	0.0012019	6.2962	0	4	3853600	0	3853600	275260	0	275260	0	2005700	0	1	1				24	1692	TRUE	1745	2592	2845	2845
A0A087X0X3;P52272;M0R019;M0QZM1;M0R2I7;M0R2T0;M0R0Y6;M0QY96;M0QYQ7;M0R0N3;M0QYL3	A0A087X0X3;P52272;M0R019;M0QZM1	12;12;6;6;5;3;2;2;2;2;1	12;12;6;6;5;3;2;2;2;2;1	12;12;6;6;5;3;2;2;2;2;1	Heterogeneous nuclear ribonucleoprotein M	HNRNPM	tr|A0A087X0X3|A0A087X0X3_HUMAN Heterogeneous nuclear ribonucleoprotein M OS=Homo sapiens OX=9606 GN=HNRNPM PE=1 SV=1;sp|P52272|HNRPM_HUMAN Heterogeneous nuclear ribonucleoprotein M OS=Homo sapiens OX=9606 GN=HNRNPM PE=1 SV=3;tr|M0R019|M0R019_HUMAN Heteroge	11	12	12	12	3	12	3	12	3	12	18.1	18.1	18.1	77.569	730	730;730;352;383;214;357;99;116;219;275;99	0	75.639	6.3	18.1	127160000	12147000	115010000	2705500	258450	2447000	18597000	52121000	2	13	15				25	139;1100;1335;1923;1924;2874;2875;2876;2880;2884;3259;4294	True;True;True;True;True;True;True;True;True;True;True;True	140;1140;1378;1984;1985;2963;2964;2965;2969;2974;3375;4439	203;1696;2046;2963;2964;4440;4441;4442;4443;4444;4449;4456;4457;5053;5054;6717	219;1856;2240;3243;3244;4844;4845;4846;4847;4848;4853;4860;4861;5517;5518;5519;7371	219;1856;2240;3243;3244;4844;4845;4847;4853;4861;5519;7371
A0A087X1A9;O75396	A0A087X1A9;O75396	1;1	1;1	1;1	Vesicle-trafficking protein SEC22b	SEC22B	tr|A0A087X1A9|A0A087X1A9_HUMAN SEC22 homolog B, vesicle trafficking protein (Fragment) OS=Homo sapiens OX=9606 GN=SEC22B PE=1 SV=1;sp|O75396|SC22B_HUMAN Vesicle-trafficking protein SEC22b OS=Homo sapiens OX=9606 GN=SEC22B PE=1 SV=5	2	1	1	1	0	1	0	1	0	1	17.7	17.7	17.7	8.7819	79	79;215	0	8.088	0	17.7	7478100	0	7478100	2492700	0	2492700	0	3892100	0	1	1				26	3066	TRUE	3175	4755	5183	5183
A0A087X1B7;X6R700;Q9Y3Y2	A0A087X1B7;X6R700;Q9Y3Y2	1;1;1	1;1;1	1;1;1	Chromatin target of PRMT1 protein	CHTOP	tr|A0A087X1B7|A0A087X1B7_HUMAN Chromatin target of PRMT1 OS=Homo sapiens OX=9606 GN=CHTOP PE=1 SV=1;tr|X6R700|X6R700_HUMAN Chromatin target of PRMT1 OS=Homo sapiens OX=9606 GN=CHTOP PE=1 SV=1;sp|Q9Y3Y2|CHTOP_HUMAN Chromatin target of PRMT1 protein OS=Homo	3	1	1	1	1	1	1	1	1	1	17.1	17.1	17.1	8.5199	76	76;223;248	0.0011976	6.2923	17.1	17.1	4508000	2103800	2404200	901610	420770	480840	2103800	1251300	1	1	2				27	380	TRUE	391	586;587	645;646	646
A0A087X2D0;P84103	A0A087X2D0;P84103	4;4	4;4	3;3	Serine/arginine-rich splicing factor 3	SRSF3	tr|A0A087X2D0|A0A087X2D0_HUMAN Serine and arginine rich splicing factor 3 OS=Homo sapiens OX=9606 GN=SRSF3 PE=1 SV=1;sp|P84103|SRSF3_HUMAN Serine/arginine-rich splicing factor 3 OS=Homo sapiens OX=9606 GN=SRSF3 PE=1 SV=1	2	4	4	3	3	4	3	4	3	3	42.1	42.1	27.4	10.32	95	95;164	0	29.667	27.4	42.1	273260000	105510000	167760000	39037000	15072000	23965000	113130000	79687000	3	3	6				28	136;3119;4575;4576	True;True;True;True	137;3232;4728;4729	197;198;4846;7152;7153;7154;7155	212;213;5291;7861;7862;7863;7864	212;5291;7862;7863
A0A096LNZ9;A0A096LPJ4;P05161	A0A096LNZ9;A0A096LPJ4;P05161	4;4;4	4;4;4	4;4;4	Ubiquitin-like protein ISG15	ISG15	tr|A0A096LNZ9|A0A096LNZ9_HUMAN ISG15 ubiquitin like modifier (Fragment) OS=Homo sapiens OX=9606 GN=ISG15 PE=1 SV=6;tr|A0A096LPJ4|A0A096LPJ4_HUMAN ISG15 ubiquitin like modifier OS=Homo sapiens OX=9606 GN=ISG15 PE=1 SV=1;sp|P05161|ISG15_HUMAN Ubiquitin-like	3	4	4	4	3	4	3	4	3	4	28.7	28.7	28.7	15.562	143	143;157;165	0	34.959	22.4	28.7	249070000	64485000	184580000	24907000	6448500	18458000	86429000	74125000	3	8	11				29	487;1807;2261;2757	True;True;True;True	501;1861;2329;2839	762;763;2776;3501;3502;4257;4258	836;837;838;3044;3829;3830;3831;3832;3833;4651;4652	836;3044;3829;4651
A0A0A0MQV6;P09038	A0A0A0MQV6;P09038	2;2	2;2	2;2	Fibroblast growth factor 2	FGF2	tr|A0A0A0MQV6|A0A0A0MQV6_HUMAN Fibroblast growth factor OS=Homo sapiens OX=9606 GN=FGF2 PE=1 SV=1;sp|P09038|FGF2_HUMAN Fibroblast growth factor 2 OS=Homo sapiens OX=9606 GN=FGF2 PE=1 SV=3	2	2	2	2	2	2	2	2	2	2	6.2	6.2	6.2	30.752	288	288;288	0	12.07	6.2	6.2	31855000	8923800	22931000	3185500	892380	2293100	7514600	12296000	2	3	5				30	203;2652	True;True	204;205;2731	292;293;294;4095;4096	313;314;315;4472;4473	313;4473	2
C9JP00;A0A0A0MQX8;Q9NR56	C9JP00;A0A0A0MQX8;Q9NR56	1;1;1	1;1;1	1;1;1	Muscleblind-like protein 1	MBNL1	tr|C9JP00|C9JP00_HUMAN Muscleblind like splicing regulator 1 OS=Homo sapiens OX=9606 GN=MBNL1 PE=1 SV=1;tr|A0A0A0MQX8|A0A0A0MQX8_HUMAN Muscleblind like splicing regulator 1 OS=Homo sapiens OX=9606 GN=MBNL1 PE=1 SV=1;sp|Q9NR56|MBNL1_HUMAN Muscleblind-like p	3	1	1	1	1	1	1	1	1	1	3.2	3.2	3.2	37.898	348	348;400;388	0	6.3475	3.2	3.2	10148000	2716600	7431900	922590	246960	675620	2716600	3868000	1	2	3				31	454	TRUE	467	711;712	783;784;785	783
A0A0A0MR02;P45880;Q5JSD2;Q5JSD1	A0A0A0MR02;P45880;Q5JSD2;Q5JSD1	4;4;2;2	4;4;2;2	4;4;2;2	Voltage-dependent anion-selective channel protein 2	VDAC2	tr|A0A0A0MR02|A0A0A0MR02_HUMAN Voltage dependent anion channel 2 (Fragment) OS=Homo sapiens OX=9606 GN=VDAC2 PE=1 SV=1;sp|P45880|VDAC2_HUMAN Voltage-dependent anion-selective channel protein 2 OS=Homo sapiens OX=9606 GN=VDAC2 PE=1 SV=2;tr|Q5JSD2|Q5JSD2_HUM	4	4	4	4	3	4	3	4	3	4	19.1	19.1	19.1	30.348	282	282;294;194;204	0	27.895	14.2	19.1	69893000	32838000	37055000	4992300	2345600	2646800	34067000	18057000	3	4	7				32	2732;3105;4433;4730	True;True;True;True	2812;3218;4583;4885	4219;4825;4826;6927;6928;7399;7400	4611;5264;5265;7608;7609;8134;8135	4611;5264;7609;8135
A0A0A0MR68;O14994	A0A0A0MR68;O14994	1;1	1;1	1;1	Synapsin-3	SYN3	tr|A0A0A0MR68|A0A0A0MR68_HUMAN Synapsin III OS=Homo sapiens OX=9606 GN=SYN3 PE=1 SV=1;sp|O14994|SYN3_HUMAN Synapsin-3 OS=Homo sapiens OX=9606 GN=SYN3 PE=1 SV=2	2	1	1	1	0	1	0	1	0	1	4.3	4.3	4.3	34.931	323	323;580	0.005637	6.0314	0	4.3	11042000	0	11042000	501900	0	501900	0	5746800	0	1	1				33	1527	TRUE	1576	2335	2561	2561
M0R3F1;A0A0A0MRA5;B7Z4B8;Q9BUJ2	M0R3F1;A0A0A0MRA5;B7Z4B8;Q9BUJ2	1;1;1;1	1;1;1;1	1;1;1;1	Heterogeneous nuclear ribonucleoprotein U-like protein 1	HNRNPUL1	tr|M0R3F1|M0R3F1_HUMAN Heterogeneous nuclear ribonucleoprotein U like 1 (Fragment) OS=Homo sapiens OX=9606 GN=HNRNPUL1 PE=1 SV=1;tr|A0A0A0MRA5|A0A0A0MRA5_HUMAN Heterogeneous nuclear ribonucleoprotein U like 1 OS=Homo sapiens OX=9606 GN=HNRNPUL1 PE=1 SV=1;t	4	1	1	1	1	1	1	1	1	1	2.3	2.3	2.3	71.611	641	641;766;767;856	0	7.0559	2.3	2.3	5931400	2598300	3333100	204530	89595	114940	2598300	1734800	1	1	2				34	3187	TRUE	3303	4950;4951	5408;5409	5409
A0A0A0MRK1;E9PAV9;Q5T3I0;E9PPY4;F2Z3C6;F8W895	A0A0A0MRK1;E9PAV9;Q5T3I0;E9PPY4;F2Z3C6;F8W895	2;2;2;1;1;1	2;2;2;1;1;1	2;2;2;1;1;1	G patch domain-containing protein 4	GPATCH4	tr|A0A0A0MRK1|A0A0A0MRK1_HUMAN G patch domain-containing protein 4 OS=Homo sapiens OX=9606 GN=GPATCH4 PE=1 SV=1;tr|E9PAV9|E9PAV9_HUMAN G patch domain-containing protein 4 OS=Homo sapiens OX=9606 GN=GPATCH4 PE=1 SV=1;sp|Q5T3I0|GPTC4_HUMAN G patch domain-con	6	2	2	2	1	2	1	2	1	2	7.6	7.6	7.6	42.054	370	370;375;446;119;143;264	0	13.988	4.6	7.6	12247000	2433000	9814100	510300	101380	408920	4254900	3286000	1	3	4				35	2295;3854	True;True	2365;3984	3555;5996;5997	3886;3887;6543;6544	3887;6544
A0A0A0MRM9;Q14978	A0A0A0MRM9;Q14978	2;2	2;2	2;2	Nucleolar and coiled-body phosphoprotein 1	NOLC1	tr|A0A0A0MRM9|A0A0A0MRM9_HUMAN Nucleolar and coiled-body phosphoprotein 1 (Fragment) OS=Homo sapiens OX=9606 GN=NOLC1 PE=1 SV=1;sp|Q14978|NOLC1_HUMAN Nucleolar and coiled-body phosphoprotein 1 OS=Homo sapiens OX=9606 GN=NOLC1 PE=1 SV=2	2	2	2	2	1	1	1	1	1	1	2.8	2.8	2.8	74.543	708	708;699	0	11.862	1.6	1.3	10686000	6712300	3974000	323830	203400	120430	6712300	0	1	1	2				36	1217;4474	True;True	1260;4624	1873;6990	2056;7679	2056;7679
B6VEX4;A0A0A0MRT6;Q8IZP0	B6VEX4;A0A0A0MRT6;Q8IZP0	3;3;3	3;3;3	3;3;3	Abl interactor 1	ABI1	tr|B6VEX4|B6VEX4_HUMAN Abl interactor 1 OS=Homo sapiens OX=9606 GN=ABI1 PE=1 SV=1;tr|A0A0A0MRT6|A0A0A0MRT6_HUMAN Abl interactor 1 OS=Homo sapiens OX=9606 GN=ABI1 PE=1 SV=1;sp|Q8IZP0|ABI1_HUMAN Abl interactor 1 OS=Homo sapiens OX=9606 GN=ABI1 PE=1 SV=4	3	3	3	3	2	3	2	3	2	3	9.9	9.9	9.9	43.294	393	393;475;508	0	19.563	5.9	9.9	49557000	11143000	38414000	2753200	619050	2134100	14764000	16373000	2	4	6				37	253;1821;2140	True;True;True	258;1875;2204	376;377;2794;2795;3297	408;409;3063;3064;3613;3614	408;3064;3613
A0A0A0MS07;P01857	A0A0A0MS07;P01857	3;3	2;2	1;1	Ig gamma-1 chain C region	IGHG1	tr|A0A0A0MS07|A0A0A0MS07_HUMAN Immunoglobulin heavy constant gamma 1 (Fragment) OS=Homo sapiens OX=9606 GN=IGHG1 PE=1 SV=1;sp|P01857|IGHG1_HUMAN Immunoglobulin heavy constant gamma 1 OS=Homo sapiens OX=9606 GN=IGHG1 PE=1 SV=2	2	3	2	1	2	3	1	2	1	1	12.2	8.8	4.1	31.983	295	295;399	0	7.4076	7.5	12.2	28405000	13079000	15326000	2185000	1006100	1178900	13079000	7976600	2	3	5				38	1463;3137;3805	True;False;True	1511;3252;3934	2240;2241;4876;4877;5915	2453;2454;2455;2456;5328;5329;6447	2456;5329;6447
A0A804HKU1;A0A804HK69;A0A804HIV9;A0A804HJ36;J3KR24;A0A804HHW9;A0A804HL54;A0A804HJN6;A0A0A0MSX9;P41252	A0A804HKU1;A0A804HK69;A0A804HIV9;A0A804HJ36;J3KR24;A0A804HHW9;A0A804HL54;A0A804HJN6;A0A0A0MSX9;P41252	2;2;2;2;2;2;2;2;2;2	2;2;2;2;2;2;2;2;2;2	2;2;2;2;2;2;2;2;2;2	Isoleucine--tRNA ligase, cytoplasmic	IARS	tr|A0A804HKU1|A0A804HKU1_HUMAN isoleucine--tRNA ligase OS=Homo sapiens OX=9606 GN=IARS1 PE=1 SV=1;tr|A0A804HK69|A0A804HK69_HUMAN isoleucine--tRNA ligase OS=Homo sapiens OX=9606 GN=IARS1 PE=1 SV=1;tr|A0A804HIV9|A0A804HIV9_HUMAN isoleucine--tRNA ligase OS=Ho	10	2	2	2	1	2	1	2	1	2	2.5	2.5	2.5	82.786	713	713;724;971;1076;1121;1220;1237;1242;1242;1262	0	11.366	1.4	2.5	9255200	1967100	7288200	257090	54641	202450	2735600	3024700	1	2	3				39	1129;2828	True;True	1169;2911	1742;4368;4369	1907;4769;4770	1907;4770
A0A0A6YYC7;Q96JP5	A0A0A6YYC7;Q96JP5	1;1	1;1	1;1	E3 ubiquitin-protein ligase ZFP91	ZFP91-CNTF;ZFP91	tr|A0A0A6YYC7|A0A0A6YYC7_HUMAN HCG2042749, isoform CRA_d OS=Homo sapiens OX=9606 GN=ZFP91-CNTF PE=4 SV=1;sp|Q96JP5|ZFP91_HUMAN E3 ubiquitin-protein ligase ZFP91 OS=Homo sapiens OX=9606 GN=ZFP91 PE=1 SV=1	2	1	1	1	1	1	1	1	1	1	2.3	2.3	2.3	59.57	529	529;570	0.0057143	6.0553	2.3	2.3	4308400	1554900	2753500	179520	64789	114730	1554900	1433100	1	1	2				40	0	TRUE	0	0;1	0;1	1
A0A0B4J1Z1;C9JAB2;Q16629	A0A0B4J1Z1;C9JAB2;Q16629	4;4;4	3;3;3	3;3;3	Serine/arginine-rich splicing factor 7	SRSF7	tr|A0A0B4J1Z1|A0A0B4J1Z1_HUMAN Serine and arginine rich splicing factor 7 OS=Homo sapiens OX=9606 GN=SRSF7 PE=1 SV=1;tr|C9JAB2|C9JAB2_HUMAN Serine and arginine rich splicing factor 7 OS=Homo sapiens OX=9606 GN=SRSF7 PE=1 SV=1;sp|Q16629|SRSF7_HUMAN Serine/a	3	4	3	3	3	3	3	2	3	2	29.2	19	19	15.763	137	137;235;238	0	21.982	19	22.6	69398000	39903000	29495000	8674700	4987800	3686900	26952000	28302000	3	2	5				41	143;3119;4577;4578	True;False;True;True	144;3232;4730;4731	207;4846;7156;7157;7158;7159	223;5291;7865;7866;7867;7868;7869	223;5291;7866;7869
A0A0B4J269;Q13509;CON__ENSEMBL:ENSBTAP00000025008;Q9H4B7;G3V2A3;G3V5W4;G3V2R8;G3V3R4;G3V2N6	A0A0B4J269;Q13509	14;14;5;5;3;2;2;2;2	5;5;1;1;0;1;1;1;1	2;2;0;0;0;1;1;1;1	Tubulin beta-3 chain	TUBB3	tr|A0A0B4J269|A0A0B4J269_HUMAN G-protein coupled receptors family 1 profile domain-containing protein OS=Homo sapiens OX=9606 PE=1 SV=1;sp|Q13509|TBB3_HUMAN Tubulin beta-3 chain OS=Homo sapiens OX=9606 GN=TUBB3 PE=1 SV=2	9	14	5	2	11	14	3	5	1	2	17.3	7	3.3	88.381	797	797;450;536;451;189;97;118;148;164	0	33.145	12.5	17.3	244650000	31096000	213560000	8155100	1036500	7118600	50386000	90533000	3	11	14				42	206;289;1000;1151;1152;1915;1975;2000;2114;2263;2399;3096;4197;4706	False;False;True;False;False;False;False;True;False;False;True;False;True;True	208;209;296;1034;1193;1194;1974;2036;2037;2062;2178;2331;2332;2470;3206;3207;4339;4861	298;299;300;301;439;1530;1531;1776;1777;1778;1779;1780;2945;2946;3033;3034;3035;3036;3072;3073;3261;3262;3504;3505;3506;3507;3508;3718;4799;4800;4801;4802;6558;6559;6560;6561;6562;6563;6564;7362	319;320;321;322;323;324;480;1672;1673;1943;1944;1945;1946;1947;1948;1949;1950;1951;1952;3224;3225;3321;3322;3323;3324;3325;3369;3370;3575;3576;3835;3836;3837;3838;3839;4063;5237;5238;5239;5240;7199;7200;7201;7202;7203;7204;7205;7206;8094	321;480;1673;1947;1950;3224;3323;3369;3575;3838;4063;5239;7203;8094	3;4;5;6;7
S4R456;K7EM56;A0A0B4J2B4;K7EJ78;S4R417;K7EQJ5;K7ELC2;P62841	S4R456;K7EM56;A0A0B4J2B4;K7EJ78;S4R417;K7EQJ5;K7ELC2;P62841	1;1;1;1;1;1;1;1	1;1;1;1;1;1;1;1	1;1;1;1;1;1;1;1	40S ribosomal protein S15	RPS15	tr|S4R456|S4R456_HUMAN 40S ribosomal protein S15 (Fragment) OS=Homo sapiens OX=9606 GN=RPS15 PE=1 SV=1;tr|K7EM56|K7EM56_HUMAN 40S ribosomal protein S15 OS=Homo sapiens OX=9606 GN=RPS15 PE=1 SV=2;tr|A0A0B4J2B4|A0A0B4J2B4_HUMAN 40S ribosomal protein S15 OS=H	8	1	1	1	1	1	1	1	1	1	17.6	17.6	17.6	8.0266	68	68;112;118;129;135;141;152;145	0.0086674	5.9698	17.6	17.6	15819000	4635200	11183000	5272800	1545100	3727800	4635200	5820500	1	1	2				43	797	TRUE	825	1228;1229	1341;1342	1341
P43490;A0A0C4DFS8;A0A7P0T895;A0A7P0T9I9;A0A7P0T8L3;A0A7P0T973;A0A7P0TAS5;A0A7P0T931;A0A7P0T862;A0A7P0T8D2;A0A7P0TBB7;A0A7P0T941;A0A7P0TA73;A0A7P0Z466;B7Z8W6;A0A7P0T8R4;A0A7P0Z4N0;A0A7P0T9F0;A0A7P0TB17;A0A7P0T8Z3;A0A7P0TAI8	P43490;A0A0C4DFS8;A0A7P0T895;A0A7P0T9I9;A0A7P0T8L3;A0A7P0T973;A0A7P0TAS5;A0A7P0T931;A0A7P0T862;A0A7P0T8D2;A0A7P0TBB7;A0A7P0T941;A0A7P0TA73;A0A7P0Z466;B7Z8W6;A0A7P0T8R4;A0A7P0Z4N0;A0A7P0T9F0;A0A7P0TB17;A0A7P0T8Z3;A0A7P0TAI8	2;2;2;2;2;2;2;2;2;2;2;2;2;2;2;1;1;1;1;1;1	2;2;2;2;2;2;2;2;2;2;2;2;2;2;2;1;1;1;1;1;1	2;2;2;2;2;2;2;2;2;2;2;2;2;2;2;1;1;1;1;1;1	Nicotinamide phosphoribosyltransferase	NAMPT	sp|P43490|NAMPT_HUMAN Nicotinamide phosphoribosyltransferase OS=Homo sapiens OX=9606 GN=NAMPT PE=1 SV=1;tr|A0A0C4DFS8|A0A0C4DFS8_HUMAN Nicotinamide phosphoribosyltransferase OS=Homo sapiens OX=9606 GN=NAMPT PE=1 SV=1;tr|A0A7P0T895|A0A7P0T895_HUMAN Nicotina	21	2	2	2	0	2	0	2	0	2	4.5	4.5	4.5	55.52	491	491;368;490;488;464;444;426;425;404;375;283;253;253;252;241;152;188;175;173;162;150	0	11.227	0	4.5	7732600	0	7732600	266640	0	266640	0	4024500	0	2	2				44	449;1520	True;True	462;1569	705;2323	776;2548	776;2548
Q12959;A0A590UK81;A0A0C4DFT3;A0A590UKA8;A0A590UJC5;A0A590UJR5;A0A590UJ08;A0A590UJ81;A0A590UJ18;A0A590UJ68;A0A590UJS9;A0A590UJX2;A0A590UK48;A0A590UJR4;A0A590UJ29;A0A590UJ64;E7EQD7;A0A590UK02;A0A590UK70;A0A590UJL2;A0A590UJ25;A0A590UJD9;A0A590UJ86;A0A590UJZ4;B4E2H8;A0A590UK52;A0A590UJ95;H7C166;C9JN61;C9IYP1	Q12959;A0A590UK81;A0A0C4DFT3;A0A590UKA8;A0A590UJC5;A0A590UJR5;A0A590UJ08;A0A590UJ81;A0A590UJ18;A0A590UJ68;A0A590UJS9;A0A590UJX2;A0A590UK48;A0A590UJR4;A0A590UJ29;A0A590UJ64;E7EQD7;A0A590UK02;A0A590UK70;A0A590UJL2;A0A590UJ25;A0A590UJD9;A0A590UJ86;A0A590UJZ4;B4E2H8;A0A590UK52;A0A590UJ95;H7C166;C9JN61;C9IYP1	2;2;2;2;2;2;2;2;2;2;2;2;2;2;2;2;2;2;2;2;2;2;1;1;1;1;1;1;1;1	2;2;2;2;2;2;2;2;2;2;2;2;2;2;2;2;2;2;2;2;2;2;1;1;1;1;1;1;1;1	2;2;2;2;2;2;2;2;2;2;2;2;2;2;2;2;2;2;2;2;2;2;1;1;1;1;1;1;1;1	Disks large homolog 1	DLG1	sp|Q12959|DLG1_HUMAN Disks large homolog 1 OS=Homo sapiens OX=9606 GN=DLG1 PE=1 SV=2;tr|A0A590UK81|A0A590UK81_HUMAN Discs large MAGUK scaffold protein 1 OS=Homo sapiens OX=9606 GN=DLG1 PE=1 SV=1;tr|A0A0C4DFT3|A0A0C4DFT3_HUMAN Discs large MAGUK scaffold pro	30	2	2	2	0	2	0	2	0	2	2.4	2.4	2.4	100.45	904	904;772;892;883;879;878;875;874;868;865;839;833;821;819;744;689;658;628;587;575;570;925;186;375;370;311;300;286;250;122	0	11.939	0	2.4	17218000	0	17218000	465340	0	465340	0	8961200	0	2	2				45	1854;1856	True;True	1909;1911	2848;2850	3119;3121	3119;3121
F8WD59;C9J9K3;A0A8V8TMX1;A0A8I5KQE6;A0A0C4DG17;A0A8V8TLA4;P08865	F8WD59;C9J9K3;A0A8V8TMX1;A0A8I5KQE6;A0A0C4DG17;A0A8V8TLA4;P08865	1;1;1;1;1;1;1	1;1;1;1;1;1;1	1;1;1;1;1;1;1	40S ribosomal protein SA	RPSA	tr|F8WD59|F8WD59_HUMAN Ribosomal protein SA (Fragment) OS=Homo sapiens OX=9606 GN=RPSA PE=1 SV=2;tr|C9J9K3|C9J9K3_HUMAN 40S ribosomal protein SA (Fragment) OS=Homo sapiens OX=9606 GN=RPSA PE=1 SV=8;tr|A0A8V8TMX1|A0A8V8TMX1_HUMAN Ribosomal protein SA OS=Hom	7	1	1	1	1	1	1	1	1	1	11.2	11.2	11.2	12.647	116	116;263;274;295;300;331;295	0	22.083	11.2	11.2	16203000	7374900	8827900	2700500	1229200	1471300	7374900	4594600	1	1	2				46	1034	TRUE	1071	1589;1590	1735;1736	1736
A0A0C4DG22;Q9GZR2	A0A0C4DG22;Q9GZR2	2;2	2;2	2;2	RNA exonuclease 4	REXO4	tr|A0A0C4DG22|A0A0C4DG22_HUMAN REX4 homolog, 3-5 exonuclease (Fragment) OS=Homo sapiens OX=9606 GN=REXO4 PE=1 SV=1;sp|Q9GZR2|REXO4_HUMAN RNA exonuclease 4 OS=Homo sapiens OX=9606 GN=REXO4 PE=1 SV=2	2	2	2	2	1	1	1	1	1	1	12.2	12.2	12.2	20.397	189	189;422	0	13.204	7.4	4.8	6989400	0	6989400	698940	0	698940	0	3637700	1	1	2				47	230;4487	True;True	235;4637	346;7011	376;7705	376;7705
A0A0C4DG40;Q8NF91;A0A5F9ZH86;A0A5F9ZHB2;A0A5F9ZHE1;B7Z9Y6;Q5JV20;F8WAI0;H0Y326;H0Y325	A0A0C4DG40;Q8NF91	5;5;1;1;1;1;1;1;1;1	5;5;1;1;1;1;1;1;1;1	5;5;1;1;1;1;1;1;1;1	Nesprin-1	SYNE1	tr|A0A0C4DG40|A0A0C4DG40_HUMAN Spectrin repeat containing nuclear envelope protein 1 OS=Homo sapiens OX=9606 GN=SYNE1 PE=1 SV=1;sp|Q8NF91|SYNE1_HUMAN Nesprin-1 OS=Homo sapiens OX=9606 GN=SYNE1 PE=1 SV=4	10	5	5	5	1	5	1	5	1	5	0.7	0.7	0.7	1005.2	8749	8749;8797;510;591;635;911;952;975;1355;1654	0	28.817	0.1	0.7	29254000	3253800	26000000	60194	6695	53499	8136600	8649300	1	4	5				48	1593;2705;2800;2831;3779	True;True;True;True;True	1642;2784;2882;2914;3907	2426;4168;4327;4372;5870;5871	2660;4550;4723;4773;6397;6398	2660;4550;4723;4773;6397
F5GYV5;H7BZV4;A0A0C4DG62;F8WCT1;A0A8C8KBE9;Q66PJ3;F8WEP2;A0A0C4DH18	F5GYV5;H7BZV4;A0A0C4DG62;F8WCT1;A0A8C8KBE9;Q66PJ3;F8WEP2;A0A0C4DH18	2;2;2;2;2;2;1;1	2;2;2;2;2;2;1;1	2;2;2;2;2;2;1;1	ADP-ribosylation factor-like protein 6-interacting protein 4	ARL6IP4	tr|F5GYV5|F5GYV5_HUMAN ADP-ribosylation factor-like protein 6-interacting protein 4 (Fragment) OS=Homo sapiens OX=9606 GN=ARL6IP4 PE=1 SV=1;tr|H7BZV4|H7BZV4_HUMAN ADP-ribosylation factor-like protein 6-interacting protein 4 OS=Homo sapiens OX=9606 GN=ARL6I	8	2	2	2	1	2	1	2	1	2	14.7	14.7	14.7	23.687	211	211;215;218;229;237;237;170;181	0	12.239	7.1	14.7	11928000	2893500	9034100	1491000	361690	1129300	3601600	3993900	1	2	3				49	2434;3496	True;True	2505;3615	3766;3767;5420	4114;4115;5909	4114;5909
A0A0C4DG89;Q7L014;D6RJA6;H0Y9U3	A0A0C4DG89;Q7L014	18;18;5;1	18;18;5;1	18;18;5;1	Probable ATP-dependent RNA helicase DDX46	DDX46	tr|A0A0C4DG89|A0A0C4DG89_HUMAN RNA helicase OS=Homo sapiens OX=9606 GN=DDX46 PE=1 SV=1;sp|Q7L014|DDX46_HUMAN Probable ATP-dependent RNA helicase DDX46 OS=Homo sapiens OX=9606 GN=DDX46 PE=1 SV=2	4	18	18	18	11	15	11	15	11	15	18.2	18.2	18.2	117.46	1032	1032;1031;471;70	0	122.27	10.9	15.9	225620000	67023000	158600000	4257000	1264600	2992400	85531000	64035000	11	15	26				50	1059;1222;1303;1350;1566;1901;1977;2020;2312;2560;2657;2892;2941;3010;3425;3649;3963;4628	True;True;True;True;True;True;True;True;True;True;True;True;True;True;True;True;True;True	1096;1265;1346;1393;1615;1960;2039;2082;2382;2637;2736;2982;3040;3117;3543;3773;4097;4782	1630;1879;2000;2001;2065;2388;2923;3038;3103;3580;3581;3965;3966;4103;4104;4468;4469;4553;4554;4663;5310;5668;6169;6170;7236;7237	1779;2063;2190;2191;2192;2260;2620;3202;3327;3404;3914;3915;4338;4339;4480;4481;4482;4483;4872;4873;4961;4962;5082;5792;6175;6725;6726;6727;7951;7952	1779;2063;2192;2260;2620;3202;3327;3404;3915;4339;4482;4873;4962;5082;5792;6175;6725;7952
Q14839;A0A0C4DGG9;A0A2R8Y521;A0A2R8Y212;F5GWX5;A0A2R8YFD8;A0A2U3TZM0;A0A2R8YFK9;A0A2R8Y5J0;A0A2R8Y425;A0A2R8Y7M9;A0A2R8Y445;F5H6N4;A0A2R8YER1;A0A2R8YDJ9;A0A2R8YD40;A0A2R8Y5Z7;A0A2R8Y685;A0A2R8Y4X2;A0A2R8YDW2;A0A2R8Y8B3;A0A2R8Y7I0;A0A2R8Y8C1	Q14839;A0A0C4DGG9;A0A2R8Y521;A0A2R8Y212;F5GWX5;A0A2R8YFD8;A0A2U3TZM0;A0A2R8YFK9;A0A2R8Y5J0;A0A2R8Y425;A0A2R8Y7M9;A0A2R8Y445;F5H6N4;A0A2R8YER1;A0A2R8YDJ9;A0A2R8YD40;A0A2R8Y5Z7;A0A2R8Y685;A0A2R8Y4X2;A0A2R8YDW2;A0A2R8Y8B3;A0A2R8Y7I0;A0A2R8Y8C1	2;2;2;2;2;2;2;2;2;2;1;1;1;1;1;1;1;1;1;1;1;1;1	2;2;2;2;2;2;2;2;2;2;1;1;1;1;1;1;1;1;1;1;1;1;1	2;2;2;2;2;2;2;2;2;2;1;1;1;1;1;1;1;1;1;1;1;1;1	Chromodomain-helicase-DNA-binding protein 4	CHD4	sp|Q14839|CHD4_HUMAN Chromodomain-helicase-DNA-binding protein 4 OS=Homo sapiens OX=9606 GN=CHD4 PE=1 SV=2;tr|A0A0C4DGG9|A0A0C4DGG9_HUMAN DNA helicase OS=Homo sapiens OX=9606 GN=CHD4 PE=1 SV=1;tr|A0A2R8Y521|A0A2R8Y521_HUMAN DNA helicase OS=Homo sapiens OX=	23	2	2	2	0	2	0	2	0	2	1.4	1.4	1.4	218	1912	1912;1937;1920;1914;1905;1903;1902;1899;1892;1889;560;1671;354;1645;1554;1484;1425;1377;1262;1215;1147;605;1669	0	11.351	0	1.4	9878100	0	9878100	110990	0	110990	0	5141200	0	2	2				51	142;4603	True;True	143;4757	206;7196	222;7909	222;7909
O75390;B4DJV2;A0A0C4DGI3;F8VPF9;H0YH82;F8W1S4;F8VPA1;H0YIC4;F8VRI6;F8VZK9;F8VR34;F8VTT8;F8W4S1;F8VX68;F8VRP1;F8VX07;F8W642	O75390;B4DJV2;A0A0C4DGI3;F8VPF9;H0YH82;F8W1S4;F8VPA1;H0YIC4	4;4;4;2;2;2;2;2;1;1;1;1;1;1;1;1;1	4;4;4;2;2;2;2;2;1;1;1;1;1;1;1;1;1	4;4;4;2;2;2;2;2;1;1;1;1;1;1;1;1;1	Citrate synthase, mitochondrial;Citrate synthase	CS	sp|O75390|CISY_HUMAN Citrate synthase, mitochondrial OS=Homo sapiens OX=9606 GN=CS PE=1 SV=2;tr|B4DJV2|B4DJV2_HUMAN Citrate synthase OS=Homo sapiens OX=9606 GN=CS PE=1 SV=1;tr|A0A0C4DGI3|A0A0C4DGI3_HUMAN Citrate synthase OS=Homo sapiens OX=9606 GN=CS PE=1	17	4	4	4	1	4	1	4	1	4	9.9	9.9	9.9	51.712	466	466;453;400;140;190;157;144;123;140;80;146;149;178;120;117;114;66	0	25.363	2.4	9.9	30772000	5245200	25527000	1619600	276060	1343500	6469900	12061000	1	4	5				52	468;1424;2035;4546	True;True;True;True	481;1470;2098;4699	732;2177;3128;3129;7111	805;2381;3433;3434;7817	805;2381;3433;7817
A0A0D9SEI3;Q5QPR3;A0A0D9SER5;A0A0D9SEN2;Q9UQ88;P21127;Q5QPR4;Q5QPQ9;E9PFJ2;A0A087WYI9;A0A087X1I0;J3KS35;E7ESP2	A0A0D9SEI3;Q5QPR3;A0A0D9SER5;A0A0D9SEN2;Q9UQ88;P21127;Q5QPR4	7;7;7;7;7;7;6;1;1;1;1;1;1	7;7;7;7;7;7;6;1;1;1;1;1;1	7;7;7;7;7;7;6;1;1;1;1;1;1	Cyclin-dependent kinase 11A;Cyclin-dependent kinase 11B	CDK11B;CDK11A	tr|A0A0D9SEI3|A0A0D9SEI3_HUMAN Cyclin dependent kinase 11B OS=Homo sapiens OX=9606 GN=CDK11B PE=1 SV=1;tr|Q5QPR3|Q5QPR3_HUMAN Cyclin dependent kinase 11A OS=Homo sapiens OX=9606 GN=CDK11A PE=1 SV=1;tr|A0A0D9SER5|A0A0D9SER5_HUMAN Cyclin dependent kinase 11B	13	7	7	7	4	7	4	7	4	7	9.7	9.7	9.7	89.437	772	772;779;783;785;783;795;746;37;151;203;244;407;420	0	44.013	6.1	9.7	79842000	19147000	60696000	1947400	466990	1480400	25699000	25037000	4	7	11				53	314;881;1744;1968;3816;3995;4089	True;True;True;True;True;True;True	324;912;1797;2029;3945;4129;4226	482;1364;2669;2670;3024;3025;5932;5933;6219;6374;6375	531;1491;2927;2928;3312;3313;6466;6467;6778;6966;6967	531;1491;2927;3313;6467;6778;6967
A0A0G2JIW1;P0DMV9;P0DMV8;V9GZ37	A0A0G2JIW1;P0DMV9;P0DMV8;V9GZ37	18;18;18;11	15;15;15;9	9;9;9;5	Heat shock 70 kDa protein 1B;Heat shock 70 kDa protein 1A	HSPA1B;HSPA1A	tr|A0A0G2JIW1|A0A0G2JIW1_HUMAN Heat shock 70 kDa protein 1B OS=Homo sapiens OX=9606 GN=HSPA1B PE=1 SV=1;sp|P0DMV9|HS71B_HUMAN Heat shock 70 kDa protein 1B OS=Homo sapiens OX=9606 GN=HSPA1B PE=1 SV=1;sp|P0DMV8|HS71A_HUMAN Heat shock 70 kDa protein 1A OS=Hom	4	18	15	9	11	18	9	15	4	9	27.4	24	13.6	70.108	642	642;641;641;476	0	106.48	22.1	27.4	406110000	82502000	323610000	12691000	2578200	10113000	99875000	151050000	9	18	27				54	343;360;393;547;1066;1082;1685;1843;2004;2005;2275;2541;2793;2976;3133;3134;3509;4107	True;True;True;True;True;True;True;True;False;False;True;True;True;True;True;True;True;False	353;371;404;564;1105;1122;1737;1897;2066;2067;2344;2616;2875;3081;3246;3247;3628;4246	526;550;551;607;608;853;854;1645;1675;2579;2827;2828;3080;3081;3082;3525;3526;3934;3935;4315;4316;4614;4615;4866;4867;4868;5440;6405;6406	581;607;608;668;669;931;932;1797;1834;2830;3096;3097;3378;3379;3380;3856;3857;4306;4307;4710;4711;5027;5028;5029;5312;5313;5314;5315;5316;5317;5929;7002;7003	581;608;669;931;1797;1834;2830;3096;3378;3380;3857;4307;4711;5028;5312;5317;5929;7003
A2ABF4;A0A0G2JJT9;A0A140T954;P26640	A2ABF4;A0A0G2JJT9;A0A140T954;P26640	1;1;1;1	1;1;1;1	1;1;1;1	Valine--tRNA ligase	VARS	tr|A2ABF4|A2ABF4_HUMAN Valine--tRNA ligase (Fragment) OS=Homo sapiens OX=9606 GN=VARS1 PE=1 SV=1;tr|A0A0G2JJT9|A0A0G2JJT9_HUMAN Valine--tRNA ligase (Fragment) OS=Homo sapiens OX=9606 GN=VARS1 PE=1 SV=1;tr|A0A140T954|A0A140T954_HUMAN Valine--tRNA ligase (Fr	4	1	1	1	0	1	0	1	0	1	9.2	9.2	9.2	18.114	174	174;174;366;1264	0	6.5744	0	9.2	3508300	0	3508300	501180	0	501180	0	1825900	0	1	1				55	3798	TRUE	3926	5903	6434	6434
H0Y400;A0A0G2JJZ9;O00148;Q13838;A0A140T9X3;Q5STU3	H0Y400;A0A0G2JJZ9;O00148;Q13838;A0A140T9X3;Q5STU3	2;2;2;2;1;1	2;2;2;2;1;1	2;2;2;2;1;1	ATP-dependent RNA helicase DDX39A;Spliceosome RNA helicase DDX39B	DDX39B;DDX39A	tr|H0Y400|H0Y400_HUMAN DExD-box helicase 39B (Fragment) OS=Homo sapiens OX=9606 GN=DDX39B PE=1 SV=1;tr|A0A0G2JJZ9|A0A0G2JJZ9_HUMAN Spliceosome RNA helicase DDX39B (Fragment) OS=Homo sapiens OX=9606 GN=DDX39B PE=1 SV=1;sp|O00148|DX39A_HUMAN ATP-dependent RN	6	2	2	2	2	2	2	2	2	2	12.8	12.8	12.8	21.679	187	187;328;427;428;325;425	0	13.779	12.8	12.8	33661000	13417000	20244000	3366100	1341700	2024400	13618000	10335000	1	2	3				56	1393;1907	True;True	1439;1966	2132;2133;2933;2934	2333;2334;3212;3213	2334;3212
A0A0G2JNH2;A0A7I2V5U5;G5E9E7;A0A087X0K9;G3V1L9;Q07157;H0YKB1	A0A0G2JNH2;A0A7I2V5U5;G5E9E7;A0A087X0K9;G3V1L9;Q07157	17;17;17;16;16;16;2	17;17;17;16;16;16;2	17;17;17;16;16;16;2	Tight junction protein ZO-1	TJP1	tr|A0A0G2JNH2|A0A0G2JNH2_HUMAN Tight junction protein ZO-1 OS=Homo sapiens OX=9606 GN=TJP1 PE=1 SV=1;tr|A0A7I2V5U5|A0A7I2V5U5_HUMAN Tight junction protein 1 OS=Homo sapiens OX=9606 GN=TJP1 PE=1 SV=1;tr|G5E9E7|G5E9E7_HUMAN Tight junction protein 1 OS=Homo s	7	17	17	17	6	16	6	16	6	16	11.7	11.7	11.7	187.85	1676	1676;1688;1692;1768;1861;1748;383	0	121.17	4	11.2	234310000	39463000	194850000	2603500	438480	2165000	47704000	93172000	6	19	25				57	121;600;829;843;877;1070;1271;1585;1734;1939;2022;2395;2676;3138;4122;4434;4532	True;True;True;True;True;True;True;True;True;True;True;True;True;True;True;True;True	122;620;859;873;907;1109;1314;1634;1787;2000;2084;2466;2755;3253;4261;4584;4685	176;938;1275;1295;1296;1353;1354;1650;1651;1951;1952;2415;2654;2984;3105;3106;3712;4132;4878;6432;6929;7090	190;1023;1393;1413;1414;1415;1478;1479;1802;1803;1804;2139;2140;2141;2649;2910;3265;3406;3407;4057;4511;5330;7038;7610;7794	190;1023;1393;1415;1479;1803;2139;2649;2910;3265;3406;4057;4511;5330;7038;7610;7794
A0A0J9YYL3;A0A0J9YVP6;E9PQ56;A0A0J9YXJ8;A0A0J9YXX5;H0YEM1;A0A994J6L7;E9PL19;Q9UHX1;A0A0J9YVR6;E9PN18;A0A0J9YWM1;E9PMU7;A0A0J9YXC6;A0A994J6K6;H0YCP8	A0A0J9YYL3;A0A0J9YVP6;E9PQ56;A0A0J9YXJ8;A0A0J9YXX5;H0YEM1;A0A994J6L7;E9PL19;Q9UHX1;A0A0J9YVR6;E9PN18;A0A0J9YWM1;E9PMU7	18;18;18;17;17;17;17;17;17;11;10;10;9;7;3;3	18;18;18;17;17;17;17;17;17;11;10;10;9;7;3;3	18;18;18;17;17;17;17;17;17;11;10;10;9;7;3;3	Poly(U)-binding-splicing factor PUF60	PUF60	tr|A0A0J9YYL3|A0A0J9YYL3_HUMAN Poly(U)-binding-splicing factor PUF60 (Fragment) OS=Homo sapiens OX=9606 GN=PUF60 PE=1 SV=1;tr|A0A0J9YVP6|A0A0J9YVP6_HUMAN Poly(U)-binding-splicing factor PUF60 (Fragment) OS=Homo sapiens OX=9606 GN=PUF60 PE=1 SV=1;tr|E9PQ56|	16	18	18	18	12	15	12	15	12	15	38.2	38.2	38.2	54.626	505	505;534;541;522;551;558;584;596;559;314;263;329;247;228;129;273	0	187.74	26.3	32.5	1332500000	472480000	860040000	53301000	18899000	34402000	390050000	521280000	13	13	26				58	211;229;611;1573;2047;2148;2190;2195;2377;3210;3245;3258;3358;3616;4295;4524;4579;4607	True;True;True;True;True;True;True;True;True;True;True;True;True;True;True;True;True;True	214;234;631;1622;2110;2212;2257;2262;2448;3326;3361;3374;3474;3738;3739;4440;4677;4732;4761	307;308;345;949;950;2397;2398;3145;3146;3147;3148;3305;3384;3390;3688;3689;4987;5037;5038;5052;5200;5607;5608;5609;5610;6718;7078;7079;7160;7202;7203	330;331;375;1034;1035;2631;2632;3450;3451;3452;3453;3454;3622;3706;3713;4031;4032;5446;5499;5500;5516;5670;6112;6113;6114;6115;7372;7780;7781;7870;7915;7916	330;375;1035;2632;3453;3622;3706;3713;4031;5446;5499;5516;5670;6113;7372;7781;7870;7915	8;9
A0A0M3HER1;A0A8Q3WLN4;A0A8Q3WLX8;A0A8Q3WKJ2;A0A8Q3WKI3;A0A8Q3WKP0;A0A8Q3WKK6;A0A0J9YXC7;P48059	A0A0M3HER1;A0A8Q3WLN4;A0A8Q3WLX8;A0A8Q3WKJ2;A0A8Q3WKI3;A0A8Q3WKP0;A0A8Q3WKK6;A0A0J9YXC7;P48059	1;1;1;1;1;1;1;1;1	1;1;1;1;1;1;1;1;1	1;1;1;1;1;1;1;1;1	LIM and senescent cell antigen-like-containing domain protein 1	LIMS1	tr|A0A0M3HER1|A0A0M3HER1_HUMAN LIM zinc finger domain containing 1 (Fragment) OS=Homo sapiens OX=9606 GN=LIMS1 PE=1 SV=1;tr|A0A8Q3WLN4|A0A8Q3WLN4_HUMAN LIM zinc finger domain containing 1 OS=Homo sapiens OX=9606 GN=LIMS1 PE=1 SV=1;tr|A0A8Q3WLX8|A0A8Q3WLX8_	9	1	1	1	1	1	1	1	1	1	5.7	5.7	5.7	24.307	209	209;261;270;332;346;348;398;398;325	0	7.7096	5.7	5.7	9037700	2358300	6679500	821610	214390	607230	2358300	3476400	1	1	2				59	4320	TRUE	4466	6754;6755	7412;7413	7413
Q92804;A0A0J9YYE0;A0A0J9YXY8	Q92804;A0A0J9YYE0	4;4;1	3;3;1	3;3;1	TATA-binding protein-associated factor 2N	TAF15	sp|Q92804|RBP56_HUMAN TATA-binding protein-associated factor 2N OS=Homo sapiens OX=9606 GN=TAF15 PE=1 SV=1;tr|A0A0J9YYE0|A0A0J9YYE0_HUMAN TATA-binding protein-associated factor 2N OS=Homo sapiens OX=9606 GN=TAF15 PE=1 SV=1	3	4	3	3	1	4	0	3	0	3	8.3	5.9	5.9	61.829	592	592;449;214	0	18.145	2.4	8.3	20445000	0	20445000	659520	0	659520	0	10641000	0	3	3				61	32;831;1268;3581	True;True;False;True	32;861;1311;3703	46;1277;1945;1946;5552	50;1395;2133;2134;6053	50;1395;2133;6053
D6REM6;A0A0R4J2E8;A8MXP9;P43243;H0Y8T4;D6R991;B3KM87	D6REM6;A0A0R4J2E8;A8MXP9;P43243;H0Y8T4;D6R991	3;3;3;3;2;2;1	3;3;3;3;2;2;1	3;3;3;3;2;2;1	Matrin-3	MATR3	tr|D6REM6|D6REM6_HUMAN Matrin 3 OS=Homo sapiens OX=9606 GN=MATR3 PE=1 SV=1;tr|A0A0R4J2E8|A0A0R4J2E8_HUMAN Matrin-3 OS=Homo sapiens OX=9606 GN=MATR3 PE=1 SV=1;tr|A8MXP9|A8MXP9_HUMAN Matrin 3 OS=Homo sapiens OX=9606 GN=MATR3 PE=1 SV=1;sp|P43243|MATR3_HUMAN M	7	3	3	3	0	3	0	3	0	3	4.8	4.8	4.8	88.358	794	794;847;895;847;334;433;509	0	17.95	0	4.8	15878000	0	15878000	453670	0	453670	0	8264100	0	3	3				62	1236;3729;3908	True;True;True	1279;3857;4040	1897;5798;6080	2082;6312;6632	2082;6312;6632
A0A0S2Z377;P08133;E5RK69;E7EMC6;E5RFF0;H0YC77;E5RJR0;E5RJF5;E5RI05;E5RK63	A0A0S2Z377;P08133;E5RK69;E7EMC6	7;7;6;5;3;2;1;1;1;1	7;7;6;5;3;2;1;1;1;1	7;7;6;5;3;2;1;1;1;1	Annexin A6;Annexin	ANXA6	tr|A0A0S2Z377|A0A0S2Z377_HUMAN Annexin (Fragment) OS=Homo sapiens OX=9606 GN=ANXA6 PE=1 SV=1;sp|P08133|ANXA6_HUMAN Annexin A6 OS=Homo sapiens OX=9606 GN=ANXA6 PE=1 SV=3;tr|E5RK69|E5RK69_HUMAN Annexin OS=Homo sapiens OX=9606 GN=ANXA6 PE=1 SV=1;tr|E7EMC6|E7E	10	7	7	7	1	7	1	7	1	7	13.8	13.8	13.8	75.276	667	667;673;460;330;156;91;110;129;129;150	0	43.596	1.3	13.8	56622000	3552200	53070000	1316800	82608	1234200	3552200	27621000	1	7	8				63	252;541;1533;2452;3542;3648;3664	True;True;True;True;True;True;True	257;557;1582;2523;3662;3772;3788	374;375;841;2342;3792;5490;5667;5691	406;407;919;2568;4140;5983;6174;6199	407;919;2568;4140;5983;6174;6199
M0R1E7;M0QXG5;M0R088;A0A994J4Y3;A9Z1X7;A0A994J7H1;A0A994J7V4;A0A0S2Z4Z6;Q8IYB3	M0R1E7;M0QXG5;M0R088;A0A994J4Y3;A9Z1X7;A0A994J7H1;A0A994J7V4;A0A0S2Z4Z6;Q8IYB3	1;1;1;1;1;1;1;1;1	1;1;1;1;1;1;1;1;1	1;1;1;1;1;1;1;1;1	Serine/arginine repetitive matrix protein 1	SRRM1	tr|M0R1E7|M0R1E7_HUMAN Serine and arginine repetitive matrix 1 OS=Homo sapiens OX=9606 GN=SRRM1 PE=1 SV=1;tr|M0QXG5|M0QXG5_HUMAN Serine and arginine repetitive matrix 1 (Fragment) OS=Homo sapiens OX=9606 GN=SRRM1 PE=1 SV=8;tr|M0R088|M0R088_HUMAN Serine and	9	1	1	1	1	1	1	1	1	1	15.2	15.2	15.2	9.2246	79	79;101;681;903;913;915;917;918;904	0	6.4611	15.2	15.2	69769000	15698000	54071000	13954000	3139500	10814000	19309000	24530000	1	1	2				64	4431	TRUE	4581	6922;6923;6924	7603;7604;7605	7604
A0A994J5W6;A0A0U1RQT9;C9JYN0;A0A994J5J4;A0A994J846;Q16563	A0A994J5W6;A0A0U1RQT9;C9JYN0;A0A994J5J4;A0A994J846;Q16563	1;1;1;1;1;1	1;1;1;1;1;1	1;1;1;1;1;1	Synaptophysin-like protein 1	SYPL1	tr|A0A994J5W6|A0A994J5W6_HUMAN Synaptophysin like 1 OS=Homo sapiens OX=9606 GN=SYPL1 PE=4 SV=1;tr|A0A0U1RQT9|A0A0U1RQT9_HUMAN Synaptophysin like 1 (Fragment) OS=Homo sapiens OX=9606 GN=SYPL1 PE=1 SV=1;tr|C9JYN0|C9JYN0_HUMAN Synaptophysin like 1 OS=Homo sap	6	1	1	1	1	1	1	1	1	1	14.1	14.1	14.1	8.6481	78	78;135;224;242;285;259	0	6.3539	14.1	14.1	8438400	3729700	4708600	1406400	621620	784770	3729700	2450700	2	1	3				65	4142	TRUE	4284	6470;6471	7082;7083;7084	7083
A0A0U1RR22;Q9UNF0	A0A0U1RR22;Q9UNF0	2;2	2;2	2;2	Protein kinase C and casein kinase substrate in neurons protein 2	PACSIN2	tr|A0A0U1RR22|A0A0U1RR22_HUMAN Protein kinase C and casein kinase substrate in neurons 2 (Fragment) OS=Homo sapiens OX=9606 GN=PACSIN2 PE=1 SV=1;sp|Q9UNF0|PACN2_HUMAN Protein kinase C and casein kinase substrate in neurons protein 2 OS=Homo sapiens OX=9606	2	2	2	2	0	2	0	2	0	2	4.4	4.4	4.4	51.828	451	451;486	0	11.51	0	4.4	6279100	0	6279100	313950	0	313950	0	3268000	0	2	2				66	16;1629	True;True	16;1679	25;2483	28;2720	28;2720
A0A0U1RR32;A0A0U1RRH7;Q99878;Q96KK5;Q9BTM1;Q16777;Q6FI13;P20671;P0C0S8;H0YFX9;A0A3B3IS11;Q96QV6;P16104	A0A0U1RR32;A0A0U1RRH7;Q99878;Q96KK5;Q9BTM1;Q16777;Q6FI13;P20671;P0C0S8;H0YFX9;A0A3B3IS11;Q96QV6;P16104	4;4;4;4;4;4;4;4;4;3;3;3;3	4;4;4;4;4;4;4;4;4;3;3;3;3	1;1;1;1;1;1;1;1;1;1;0;0;0	Histone H2A type 1-J;Histone H2A type 1-H;Histone H2A.J;Histone H2A type 2-C;Histone H2A type 2-A;Histone H2A type 1-D;Histone H2A type 1;Histone H2A;Histone H2A type 1-A;Histone H2AX	HIST1H2AJ;HIST1H2AH;H2AFJ;HIST2H2AC;HIST2H2AA3;HIST1H2AD;HIST1H2AG;HIST1H2AA;H2AFX	tr|A0A0U1RR32|A0A0U1RR32_HUMAN Histone H2A OS=Homo sapiens OX=9606 GN=hCG_2039566 PE=3 SV=1;tr|A0A0U1RRH7|A0A0U1RRH7_HUMAN Histone H2A OS=Homo sapiens OX=9606 PE=3 SV=1;sp|Q99878|H2A1J_HUMAN Histone H2A type 1-J OS=Homo sapiens OX=9606 GN=H2AC14 PE=1 SV=3;	13	4	4	1	3	4	3	4	0	1	16	16	6.5	18.481	169	169;170;128;128;129;129;130;130;130;92;140;131;143	0	35.058	13.6	16	7653000000	2299400000	5353600000	956630000	287420000	669200000	2314100000	2771600000	2	4	6				67	160;1640;1641;2987	True;True;True;True	161;1690;1691;3094	229;230;2501;2502;2503;2504;2505;4631	246;247;2740;2741;2742;2743;2744;5045	247;2740;2744;5045
A0A0U1RRM1;Q8WXI9;A0A0U1RR30;A0A994J4D5	A0A0U1RRM1;Q8WXI9;A0A0U1RR30;A0A994J4D5	3;3;2;2	3;3;2;2	2;2;1;2	Transcriptional repressor p66-beta	GATAD2B	tr|A0A0U1RRM1|A0A0U1RRM1_HUMAN GATA zinc finger domain containing 2B OS=Homo sapiens OX=9606 GN=GATAD2B PE=1 SV=1;sp|Q8WXI9|P66B_HUMAN Transcriptional repressor p66-beta OS=Homo sapiens OX=9606 GN=GATAD2B PE=1 SV=1;tr|A0A0U1RR30|A0A0U1RR30_HUMAN GATA zinc	4	3	3	2	1	3	1	3	0	2	8.5	8.5	6.6	63.461	577	577;593;263;264	0	21.204	1.9	8.5	29571000	3131400	26440000	1056100	111840	944290	6017600	10875000	1	3	4				68	281;4066;4317	True;True;True	288;4203;4463	426;427;6342;6749	464;465;6930;7405	465;6930;7405
A0A0U1RRM4;P26599;A6NLN1;A0A7I2V621;A0A0D9SF20;A0A7I2V4H6;A0A6Q8PEX4;A0A087WUW5;K7ELW5;K7EKJ7;K7EK45;K7ES59;X6R242;A0A087WU68;O95758	A0A0U1RRM4;P26599;A6NLN1;A0A7I2V621;A0A0D9SF20;A0A7I2V4H6;A0A6Q8PEX4	5;5;4;4;3;3;3;2;2;2;2;1;1;1;1	5;5;4;4;3;3;3;2;2;2;2;1;1;1;1	5;5;4;4;3;3;3;2;2;2;2;1;1;1;1	Polypyrimidine tract-binding protein 1	PTBP1	tr|A0A0U1RRM4|A0A0U1RRM4_HUMAN Polypyrimidine tract-binding protein 1 OS=Homo sapiens OX=9606 GN=PTBP1 PE=1 SV=1;sp|P26599|PTBP1_HUMAN Polypyrimidine tract-binding protein 1 OS=Homo sapiens OX=9606 GN=PTBP1 PE=1 SV=2;tr|A6NLN1|A6NLN1_HUMAN Polypyrimidine t	15	5	5	5	1	5	1	5	1	5	9.4	9.4	9.4	62.463	588	588;557;527;559;197;313;339;81;105;237;256;149;182;227;552	0	33.423	1.4	9.4	57137000	8325800	48811000	2856800	416290	2440500	8325800	25404000	1	5	6				69	753;1662;2702;2851;4514	True;True;True;True;True	779;1713;2781;2937;4667	1160;2548;4165;4406;7062;7063	1270;2795;4547;4810;7764;7765	1270;2795;4547;4810;7764
O78179;A0A140T9U0;A0A140T9W2;A0A140T962;Q5QT33;Q53YP1;A0A140T937;A0A1W2PRZ0;A0A140T9M0;A0A140T9J9;A0A140T912;A0A1W2PR11;A0A140T9B3;A0A140T930;Q5SS57;A0A1W2PRX1;P01889;A0A140T921;O19617;A0A140T9U8;A2AEA2;A0A140T9H5;P10321;A0A1W2PP29;A0A140T9M5;A0A140T9D4;A0A8Q3SIV3;A0A140TA05;A0A140TA21;A0A1W2PP77;A0A1W2PNZ7;A0A140T942;A0A140T9E1;A0A140T9T1;A0A140T9L3;D9J307;A0A0G2JH50;F8W9Z8;A0A140T9Z7;A0A140TA03…	O78179;A0A140T9U0;A0A140T9W2;A0A140T962;Q5QT33;Q53YP1;A0A140T937;A0A1W2PRZ0;A0A140T9M0;A0A140T9J9;A0A140T912;A0A1W2PR11;A0A140T9B3;A0A140T930;Q5SS57;A0A1W2PRX1;P01889;A0A140T921;O19617;A0A140T9U8;A2AEA2;A0A140T9H5;P10321;A0A1W2PP29;A0A140T9M5;A0A140T9D4;A0A8Q3SIV3;A0A140TA05;A0A140TA21;A0A1W2PP77;A0A1W2PNZ7;A0A140T942;A0A140T9E1;A0A140T9T1;A0A140T9L3	3;3;3;3;3;3;3;3;3;3;3;3;3;3;2;2;2;2;2;2;2;2;2;2;2;2;2;2;2;2;2;2;2;2;2;1;1;1;1;1;1;1;1;1;1;1;1;1;1;1;1;1;1;1	3;3;3;3;3;3;3;3;3;3;3;3;3;3;2;2;2;2;2;2;2;2;2;2;2;2;2;2;2;2;2;2;2;2;2;1;1;1;1;1;1;1;1;1;1;1;1;1;1;1;1;1;1;1	3;3;3;3;3;3;3;3;3;3;3;3;3;3;2;2;2;2;2;2;2;2;2;2;2;2;2;2;2;2;2;2;2;2;2;1;1;1;1;1;1;1;1;1;1;1;1;1;1;1;1;1;1;1	HLA class I histocompatibility antigen, B-7 alpha chain;HLA class I histocompatibility antigen, Cw-7 alpha chain	HLA-C;HLA-B	tr|O78179|O78179_HUMAN HLA class I histocompatibility antigen, C alpha chain OS=Homo sapiens OX=9606 GN=HLA-C PE=1 SV=1;tr|A0A140T9U0|A0A140T9U0_HUMAN HLA class I histocompatibility antigen, C alpha chain OS=Homo sapiens OX=9606 GN=HLA-C PE=1 SV=1;tr|A0A14	54	3	3	3	1	3	1	3	1	3	10.9	10.9	10.9	40.813	366	366;368;355;368;366;366;339;325;372;372;372;325;397;397;362;244;362;368;366;397;372;372;366;323;261;246;224;224;224;244;244;261;261;261;261;362;372;131;131;131;397;131;131;224;224;362;241;368;362;244;366;246;253;49	0	18.973	2.5	10.9	20023000	2723200	17300000	1177800	160190	1017600	4489700	7237500	1	4	5				70	1061;3839;4744	True;True;True	1099;3969;4900	1634;1635;5969;7424	1783;1784;6510;6511;8164	1784;6510;8164
A0A140T9N0;A0A140T9A1	A0A140T9N0;A0A140T9A1	1;1	1;1	1;1			tr|A0A140T9N0|A0A140T9N0_HUMAN Collagen alpha-2(XI) chain (Fragment) OS=Homo sapiens OX=9606 GN=COL11A2 PE=1 SV=1;tr|A0A140T9A1|A0A140T9A1_HUMAN Collagen alpha-2(XI) chain OS=Homo sapiens OX=9606 GN=COL11A2 PE=1 SV=1	2	1	1	1	1	0	1	0	1	0	4.6	4.6	4.6	28.944	263	263;290	0.0096774	5.9382	4.6	0	3173100	3173100	0	167010	167010	0	3173100	0	1	0	1				71	899	TRUE	931	1390	1518	1518
P60228;A0A7I2V4G3;A0A7I2V2H9;A0A7I2V2W0;A0A7I2V5Z6;A0A7I2V3I2;B3KW56;A0A7I2V2Q9;H0YBP5;A0A7I2V3I0;A0A7I2V429;A0A7I2V570;A0A161SXE1;H0YBR5;A0A7I2V3W9;A0A7I2V3S3;A0A7I2V4B4;A0A7I2V5K7;E5RGA2	P60228;A0A7I2V4G3;A0A7I2V2H9;A0A7I2V2W0;A0A7I2V5Z6;A0A7I2V3I2;B3KW56;A0A7I2V2Q9;H0YBP5;A0A7I2V3I0;A0A7I2V429;A0A7I2V570;A0A161SXE1;H0YBR5;A0A7I2V3W9;A0A7I2V3S3;A0A7I2V4B4;A0A7I2V5K7;E5RGA2	2;2;2;2;2;2;2;2;2;2;2;2;2;2;2;2;2;1;1	2;2;2;2;2;2;2;2;2;2;2;2;2;2;2;2;2;1;1	2;2;2;2;2;2;2;2;2;2;2;2;2;2;2;2;2;1;1	Eukaryotic translation initiation factor 3 subunit E	EIF3E	sp|P60228|EIF3E_HUMAN Eukaryotic translation initiation factor 3 subunit E OS=Homo sapiens OX=9606 GN=EIF3E PE=1 SV=1;tr|A0A7I2V4G3|A0A7I2V4G3_HUMAN Eukaryotic translation initiation factor 3 subunit E OS=Homo sapiens OX=9606 GN=EIF3E PE=1 SV=1;tr|A0A7I2V2	19	2	2	2	0	2	0	2	0	2	4.5	4.5	4.5	52.22	445	445;339;452;446;416;396;396;103;332;472;182;172;172;123;122;507;455;79;352	0	11.715	0	4.5	4611800	0	4611800	164710	0	164710	0	2400300	0	2	2				72	2865;3299	True;True	2953;3415	4426;5118	4830;5585	4830;5585
A0A3B3IRI3;A0A3B3ITE1;A0A1B0GTW1;A0A2R8YDH4;Q9UDY2;A0A3B3ISZ5;A0A3B3IRV6;A0A3B3ISF1;A0A3B3IU51;A0A3B3IT83;A0A3B3IS03;U3KQJ2;A0A3B3IU26;B1AN86	A0A3B3IRI3;A0A3B3ITE1;A0A1B0GTW1;A0A2R8YDH4;Q9UDY2;A0A3B3ISZ5;A0A3B3IRV6;A0A3B3ISF1;A0A3B3IU51;A0A3B3IT83;A0A3B3IS03	24;24;24;24;24;23;20;20;20;16;16;3;3;3	24;24;24;24;24;23;20;20;20;16;16;3;3;3	24;24;24;24;24;23;20;20;20;16;16;3;3;3	Tight junction protein ZO-2	TJP2	tr|A0A3B3IRI3|A0A3B3IRI3_HUMAN Tight junction protein 2 OS=Homo sapiens OX=9606 GN=TJP2 PE=1 SV=1;tr|A0A3B3ITE1|A0A3B3ITE1_HUMAN Tight junction protein 2 (Fragment) OS=Homo sapiens OX=9606 GN=TJP2 PE=1 SV=1;tr|A0A1B0GTW1|A0A1B0GTW1_HUMAN Tight junction pro	14	24	24	24	12	21	12	21	12	21	24	24	24	126.95	1128	1128;1191;1249;1319;1190;1099;851;989;1047;621;652;134;156;161	0	152.9	13.9	20.5	309110000	87026000	222080000	4985600	1403600	3582000	106580000	96030000	13	22	35				73	123;134;304;601;991;1298;1584;1928;2119;2187;2235;2385;2877;2935;3274;3617;3703;3746;3748;3757;3792;3925;4070;4531	True;True;True;True;True;True;True;True;True;True;True;True;True;True;True;True;True;True;True;True;True;True;True;True	124;135;314;621;1025;1341;1633;1989;2183;2254;2302;2456;2966;3033;3390;3740;3830;3874;3876;3885;3920;4059;4207;4684	178;179;194;195;469;939;1518;1993;1994;1995;2414;2969;3268;3381;3454;3701;4445;4446;4542;4543;5076;5077;5611;5758;5827;5829;5841;5842;5893;5894;6110;6111;6350;7089	192;193;209;210;516;1024;1659;2183;2184;2185;2648;3250;3582;3703;3780;4045;4849;4850;4949;4950;5542;5543;6116;6271;6344;6346;6358;6359;6423;6424;6425;6663;6664;6938;7793	193;209;516;1024;1659;2183;2648;3250;3582;3703;3780;4045;4849;4949;5543;6116;6271;6344;6346;6358;6424;6664;6938;7793
F8WD96;H7C469;F8W787;A0A1B0GW44;A0A1B0GVP3;A0A1B0GV23;A0A1B0GVD5;A0A1B0GWE8;C9JH19;A0A1B0GU92;A0A1B0GU03;P07339	F8WD96;H7C469;F8W787;A0A1B0GW44;A0A1B0GVP3;A0A1B0GV23;A0A1B0GVD5;A0A1B0GWE8;C9JH19;A0A1B0GU92;A0A1B0GU03;P07339	2;2;2;2;2;2;2;2;2;2;2;2	2;2;2;2;2;2;2;2;2;2;2;2	2;2;2;2;2;2;2;2;2;2;2;2	Cathepsin D;Cathepsin D light chain;Cathepsin D heavy chain	CTSD	tr|F8WD96|F8WD96_HUMAN Cathepsin D OS=Homo sapiens OX=9606 GN=CTSD PE=1 SV=1;tr|H7C469|H7C469_HUMAN Peptidase A1 domain-containing protein (Fragment) OS=Homo sapiens OX=9606 PE=1 SV=7;tr|F8W787|F8W787_HUMAN Cathepsin D OS=Homo sapiens OX=9606 GN=CTSD PE=1	12	2	2	2	2	1	2	1	2	1	10.5	10.5	10.5	30	276	276;336;377;405;405;406;409;410;451;557;582;412	0	11.8	10.5	4	17877000	13343000	4533500	1489700	1111900	377790	7674100	3269800	3	1	4				74	684;1060	True;True	707;1097;1098	1055;1631;1632;1633	1155;1780;1781;1782	1155;1780	10
A0A1B0GVU4;A0A1B0GV52;A0A1B0GUY6;A0A1B0GUZ8;P51788	A0A1B0GVU4;A0A1B0GV52;A0A1B0GUY6;A0A1B0GUZ8;P51788	1;1;1;1;1	1;1;1;1;1	1;1;1;1;1	Chloride channel protein 2	CLCN2	tr|A0A1B0GVU4|A0A1B0GVU4_HUMAN Chloride channel protein 2 (Fragment) OS=Homo sapiens OX=9606 GN=CLCN2 PE=1 SV=1;tr|A0A1B0GV52|A0A1B0GV52_HUMAN Chloride channel protein 2 OS=Homo sapiens OX=9606 GN=CLCN2 PE=1 SV=1;tr|A0A1B0GUY6|A0A1B0GUY6_HUMAN Chloride cha	5	1	1	1	0	1	0	1	0	1	2.5	2.5	2.5	29.576	277	277;288;449;465;898	0	6.7902	0	2.5	8893100	0	8893100	988120	0	988120	0	4628500	0	1	1				75	821	TRUE	849	1260	1377	1377
A0A1C7CYX9;Q16555;E5RFU4;H0YBT4;E9PD68;Q14194	A0A1C7CYX9;Q16555	5;5;1;1;1;1	5;5;1;1;1;1	4;4;1;0;0;0	Dihydropyrimidinase-related protein 2	DPYSL2	tr|A0A1C7CYX9|A0A1C7CYX9_HUMAN Dihydropyrimidinase like 2 OS=Homo sapiens OX=9606 GN=DPYSL2 PE=1 SV=1;sp|Q16555|DPYL2_HUMAN Dihydropyrimidinase-related protein 2 OS=Homo sapiens OX=9606 GN=DPYSL2 PE=1 SV=1	6	5	5	4	0	5	0	5	0	4	9.9	9.9	8.7	73.502	677	677;572;170;209;570;572	0	32.524	0	9.9	27014000	0	27014000	692670	0	692670	0	14060000	0	5	5				77	217;1426;2018;2030;2957	True;True;True;True;True	221;1472;2080;2093;3060	320;2180;3101;3122;4586	344;2384;3402;3427;4998	344;2384;3402;3427;4998
A0A1W2PPS1;Q00839;A0A994J6V2;A0A1W2PP35;Q5RI18;A0A1X7SBS1;A0A1W2PQL0;A0A1W2PP34;A0A1W2PPL4;A0A1W2PPH7;A0A1W2PRZ7;A0A1W2PQD4;A0A1W2PQ74;A0A1W2PRI6;A0A1W2PPE9;A0A1W2PP22	A0A1W2PPS1;Q00839;A0A994J6V2;A0A1W2PP35;Q5RI18;A0A1X7SBS1;A0A1W2PQL0;A0A1W2PP34;A0A1W2PPL4;A0A1W2PPH7;A0A1W2PRZ7;A0A1W2PQD4;A0A1W2PQ74	13;13;12;12;11;11;9;9;9;9;8;8;8;2;1;1	13;13;12;12;11;11;9;9;9;9;8;8;8;2;1;1	13;13;12;12;11;11;9;9;9;9;8;8;8;2;1;1	Heterogeneous nuclear ribonucleoprotein U	HNRNPU	tr|A0A1W2PPS1|A0A1W2PPS1_HUMAN Heterogeneous nuclear ribonucleoprotein U OS=Homo sapiens OX=9606 GN=HNRNPU PE=1 SV=1;sp|Q00839|HNRPU_HUMAN Heterogeneous nuclear ribonucleoprotein U OS=Homo sapiens OX=9606 GN=HNRNPU PE=1 SV=6;tr|A0A994J6V2|A0A994J6V2_HUMAN	16	13	13	13	7	12	7	12	7	12	16	16	16	88.317	804	804;825;665;728;602;744;527;546;547;549;302;327;372;128;48;181	0	307.46	10.9	14.1	374450000	105850000	268610000	11013000	3113100	7900200	134810000	109260000	8	13	21				78	659;1571;1572;2065;2133;2497;2601;2845;3005;3016;3764;3772;4716	True;True;True;True;True;True;True;True;True;True;True;True;True	679;1620;1621;2128;2197;2569;2679;2929;2930;3112;3123;3892;3900;4871	1016;2394;2395;2396;3186;3287;3866;4024;4025;4393;4394;4395;4655;4656;4673;4674;5850;5851;5861;7378	1111;2627;2628;2629;2630;3494;3495;3602;4222;4399;4400;4795;4796;4797;5071;5072;5073;5074;5075;5092;5093;6369;6370;6387;8112	1111;2627;2630;3494;3602;4222;4400;4797;5074;5093;6369;6387;8112	12
A0A1W2PQ43;E9PK09;E9PQN2;E9PKI6;E9PK91;Q9NYF8;E9PJA7	A0A1W2PQ43;E9PK09;E9PQN2;E9PKI6;E9PK91;Q9NYF8;E9PJA7	3;3;3;3;3;3;2	3;3;3;3;3;3;2	3;3;3;3;3;3;2	Bcl-2-associated transcription factor 1	BCLAF1	tr|A0A1W2PQ43|A0A1W2PQ43_HUMAN BCL2 associated transcription factor 1 OS=Homo sapiens OX=9606 GN=BCLAF1 PE=1 SV=1;tr|E9PK09|E9PK09_HUMAN BCL2 associated transcription factor 1 (Fragment) OS=Homo sapiens OX=9606 GN=BCLAF1 PE=1 SV=8;tr|E9PQN2|E9PQN2_HUMAN BC	7	3	3	3	1	3	1	3	1	3	5.3	5.3	5.3	80.618	703	703;725;750;752;871;920;467	0	17.897	1.3	5.3	11258000	1685900	9571600	388190	58135	330060	3461800	3205800	1	3	4				79	2477;2843;3488	True;True;True	2549;2926;3606	3834;4389;5403;5404	4188;4790;5892;5893	4188;4790;5892
A0A1X7SBZ2;A0A5H1ZRQ2;Q92841;A0A0U1RQJ0	A0A1X7SBZ2;A0A5H1ZRQ2;Q92841	20;20;20;2	20;20;20;2	14;14;14;1	Probable ATP-dependent RNA helicase DDX17	DDX17	tr|A0A1X7SBZ2|A0A1X7SBZ2_HUMAN RNA helicase OS=Homo sapiens OX=9606 GN=DDX17 PE=1 SV=1;tr|A0A5H1ZRQ2|A0A5H1ZRQ2_HUMAN RNA helicase OS=Homo sapiens OX=9606 GN=DDX17 PE=1 SV=2;sp|Q92841|DDX17_HUMAN Probable ATP-dependent RNA helicase DDX17 OS=Homo sapiens OX	4	20	20	14	8	20	8	20	5	14	29.5	29.5	20.6	80.253	729	729;731;729;56	0	252.27	11.4	29.5	825410000	117010000	708390000	22308000	3162500	19146000	195630000	284650000	8	21	29				80	321;523;675;890;1258;1398;1519;1545;2416;2576;2754;2755;2907;3009;3281;3742;3785;3975;4109;4369	True;True;True;True;True;True;True;True;True;True;True;True;True;True;True;True;True;True;True;True	331;538;697;921;1301;1444;1568;1594;2487;2654;2836;2837;2998;2999;3116;3397;3870;3913;4109;4248;4516	494;495;813;814;815;1039;1376;1377;1932;2140;2322;2359;2360;3739;3987;4251;4252;4253;4254;4494;4495;4496;4661;4662;5089;5821;5880;6190;6408;6824;6825	543;544;545;890;891;892;1136;1137;1503;1504;2120;2341;2547;2588;2589;4085;4361;4645;4646;4647;4648;4898;4899;4900;5080;5081;5556;6337;6408;6748;7005;7495;7496	545;892;1137;1504;2120;2341;2547;2589;4085;4361;4645;4648;4899;5080;5556;6337;6408;6748;7005;7496	13
A0A286YFM8;A0A286YFL2;A0A286YFA2;A0A286YF22;A0A2C9F2M7;O43175;A0A286YER3;A0A286YFC8;A0A286YFB2;A0A286YF34;A0A286YF78	A0A286YFM8;A0A286YFL2;A0A286YFA2;A0A286YF22;A0A2C9F2M7;O43175;A0A286YER3;A0A286YFC8;A0A286YFB2	3;3;3;3;3;3;2;2;2;1;1	3;3;3;3;3;3;2;2;2;1;1	3;3;3;3;3;3;2;2;2;1;1	D-3-phosphoglycerate dehydrogenase	PHGDH	tr|A0A286YFM8|A0A286YFM8_HUMAN Phosphoglycerate dehydrogenase (Fragment) OS=Homo sapiens OX=9606 GN=PHGDH PE=1 SV=1;tr|A0A286YFL2|A0A286YFL2_HUMAN Phosphoglycerate dehydrogenase OS=Homo sapiens OX=9606 GN=PHGDH PE=1 SV=1;tr|A0A286YFA2|A0A286YFA2_HUMAN Phos	11	3	3	3	0	3	0	3	0	3	15.5	15.5	15.5	25.638	239	239;429;445;526;532;533;97;123;165;72;276	0	18.194	0	15.5	4223900	0	4223900	351990	0	351990	0	2198400	0	3	3				81	171;1333;4497	True;True;True	172;1376;4647	245;2043;7026	264;2237;7723	264;2237;7723
P68400;E7EU96;A0A2R8YD58;A0A2R8YF43;A0A2R8Y5A0;A0A2R8YDP2;A0A2R8YFU2;Q8NEV1;A0A2R8YDY7;A0A2R8YEW1;V9GYA2;A0A2R8Y4D6;A0A2R8Y4H0;A0A2R8Y3W6;A0A2R8Y797;A0A2R8YCK2;A0A2R8YF47;V9GY80;A0A2R8YEL7;A0A2R8Y7T1	P68400;E7EU96;A0A2R8YD58;A0A2R8YF43;A0A2R8Y5A0;A0A2R8YDP2;A0A2R8YFU2;Q8NEV1;A0A2R8YDY7;A0A2R8YEW1;V9GYA2;A0A2R8Y4D6;A0A2R8Y4H0	4;4;4;4;4;3;3;2;2;2;2;2;2;1;1;1;1;1;1;1	4;4;4;4;4;3;3;2;2;2;2;2;2;1;1;1;1;1;1;1	4;4;4;4;4;3;3;2;2;2;2;2;2;1;1;1;1;1;1;1	Casein kinase II subunit alpha;Casein kinase II subunit alpha 3	CSNK2A1;CSNK2A3	sp|P68400|CSK21_HUMAN Casein kinase II subunit alpha OS=Homo sapiens OX=9606 GN=CSNK2A1 PE=1 SV=1;tr|E7EU96|E7EU96_HUMAN Casein kinase 2 alpha 1 OS=Homo sapiens OX=9606 GN=CSNK2A1 PE=1 SV=1;tr|A0A2R8YD58|A0A2R8YD58_HUMAN Casein kinase 2 alpha 1 OS=Homo sap	20	4	4	4	0	4	0	4	0	4	12.3	12.3	12.3	45.143	391	391;385;376;363;354;354;374;391;131;133;144;207;256;74;86;117;94;92;88;152	0	25.518	0	12.3	35595000	0	35595000	1977500	0	1977500	0	18526000	0	5	5				82	947;1389;2075;4042	True;True;True;True	981;1435;2139;4179	1457;2127;3202;6304	1592;2327;3512;3513;6888	1592;2327;3513;6888
A0A2R8Y5P9;Q8TF72	A0A2R8Y5P9;Q8TF72	1;1	1;1	1;1	Protein Shroom3	SHROOM3	tr|A0A2R8Y5P9|A0A2R8Y5P9_HUMAN Shroom family member 3 OS=Homo sapiens OX=9606 GN=SHROOM3 PE=1 SV=1;sp|Q8TF72|SHRM3_HUMAN Protein Shroom3 OS=Homo sapiens OX=9606 GN=SHROOM3 PE=1 SV=2	2	1	1	1	1	0	1	0	1	0	0.5	0.5	0.5	208.05	1915	1915;1996	0.0096257	5.9245	0.5	0	42169000	42169000	0	430290	430290	0	42169000	0	3	0	3				83	3768	TRUE	3896	5856	6379;6380;6381	6379
A0A2R8Y7M3;A0A2R8Y5S7;P35241	A0A2R8Y7M3;A0A2R8Y5S7;P35241	9;9;9	3;3;3	3;3;3	Radixin	RDX	tr|A0A2R8Y7M3|A0A2R8Y7M3_HUMAN Radixin OS=Homo sapiens OX=9606 GN=RDX PE=1 SV=1;tr|A0A2R8Y5S7|A0A2R8Y5S7_HUMAN Radixin OS=Homo sapiens OX=9606 GN=RDX PE=1 SV=1;sp|P35241|RADI_HUMAN Radixin OS=Homo sapiens OX=9606 GN=RDX PE=1 SV=1	3	9	3	3	3	8	0	3	0	3	16.1	6.2	6.2	62.93	534	534;590;583	0	17.839	3.6	14.6	15311000	0	15311000	546810	0	546810	0	7968600	0	2	2				84	131;240;313;1198;1867;2058;2074;3126;3430	True;True;False;False;False;False;False;True;False	132;245;323;1240;1923;2121;2138;3239;3548	190;358;480;481;1845;2873;3169;3170;3201;4855;5315	205;388;529;530;2026;3147;3477;3478;3511;5301;5797	205;388;529;2026;3147;3478;3511;5301;5797
H0Y9R4;D6RAN4;A0A2R8Y5Y7;P32969;H0Y9V9	H0Y9R4;D6RAN4;A0A2R8Y5Y7;P32969;H0Y9V9	2;2;2;2;1	2;2;2;2;1	2;2;2;2;1	60S ribosomal protein L9	RPL9	tr|H0Y9R4|H0Y9R4_HUMAN 60S ribosomal protein L9 (Fragment) OS=Homo sapiens OX=9606 GN=RPL9 PE=1 SV=2;tr|D6RAN4|D6RAN4_HUMAN 60S ribosomal protein L9 (Fragment) OS=Homo sapiens OX=9606 GN=RPL9 PE=1 SV=8;tr|A0A2R8Y5Y7|A0A2R8Y5Y7_HUMAN 60S ribosomal protein L	5	2	2	2	0	2	0	2	0	2	23.3	23.3	23.3	10.045	90	90;181;220;192;113	0	12.428	0	23.3	70321000	0	70321000	14064000	0	14064000	0	36599000	0	3	3				86	1118;3967	True;True	1158;4101	1720;6177	1882;1883;6734	1883;6734
A0A2R8YDH5;F5H392;F5H7A5;A0A2R8Y602;A0A2U3TZY2;Q9H078	A0A2R8YDH5;F5H392;F5H7A5;A0A2R8Y602;A0A2U3TZY2;Q9H078	1;1;1;1;1;1	1;1;1;1;1;1	1;1;1;1;1;1	Caseinolytic peptidase B protein homolog	CLPB	tr|A0A2R8YDH5|A0A2R8YDH5_HUMAN Caseinolytic mitochondrial matrix peptidase chaperone subunit B (Fragment) OS=Homo sapiens OX=9606 GN=CLPB PE=1 SV=1;tr|F5H392|F5H392_HUMAN Caseinolytic mitochondrial matrix peptidase chaperone subunit B (Fragment) OS=Homo sa	6	1	1	1	0	1	0	1	0	1	8.5	8.5	8.5	16.068	141	141;149;152;382;692;707	0	6.5122	0	8.5	3260100	0	3260100	543340	0	543340	0	1696700	0	1	1				87	910	TRUE	942	1405	1536	1536
A0A994J4L4;A0A2R8Y6B6;A0A994J702;A0A994J430;P07203	A0A994J4L4;A0A2R8Y6B6;A0A994J702;A0A994J430;P07203	1;1;1;1;1	1;1;1;1;1	1;1;1;1;1	Glutathione peroxidase 1	GPX1	tr|A0A994J4L4|A0A994J4L4_HUMAN Glutathione peroxidase 1 OS=Homo sapiens OX=9606 GN=GPX1 PE=4 SV=1;tr|A0A2R8Y6B6|A0A2R8Y6B6_HUMAN Glutathione peroxidase 1 OS=Homo sapiens OX=9606 GN=GPX1 PE=1 SV=1;tr|A0A994J702|A0A994J702_HUMAN Glutathione peroxidase 1 OS=H	5	1	1	1	1	1	1	1	1	1	8.1	8.1	8.1	16.016	148	148;157;190;202;203	0.0076923	5.9952	8.1	8.1	2763800	983070	1780800	276380	98307	178080	983070	926810	1	1	2				88	1139	TRUE	1180	1757;1758	1923;1924	1924
A0A2R8Y6G6;P06733	A0A2R8Y6G6;P06733	2;2	2;2	2;2	Alpha-enolase	ENO1	tr|A0A2R8Y6G6|A0A2R8Y6G6_HUMAN phosphopyruvate hydratase OS=Homo sapiens OX=9606 GN=ENO1 PE=1 SV=1;sp|P06733|ENOA_HUMAN Alpha-enolase OS=Homo sapiens OX=9606 GN=ENO1 PE=1 SV=2	2	2	2	2	1	2	1	2	1	2	5.3	5.3	5.3	47.327	434	434;434	0	22.539	3.5	5.3	40394000	9214100	31180000	1923500	438770	1484800	11988000	13454000	1	2	3				89	1743;4436	True;True	1796;4586	2668;6932;6933	2926;7613;7614	2926;7614
A0A2R8Y6J3;P46777;Q5T7N0;A0A2R8Y4A2	A0A2R8Y6J3;P46777;Q5T7N0;A0A2R8Y4A2	6;6;4;3	6;6;4;3	6;6;4;3	60S ribosomal protein L5	RPL5	tr|A0A2R8Y6J3|A0A2R8Y6J3_HUMAN Ribosomal protein L5 (Fragment) OS=Homo sapiens OX=9606 GN=RPL5 PE=1 SV=1;sp|P46777|RL5_HUMAN 60S ribosomal protein L5 OS=Homo sapiens OX=9606 GN=RPL5 PE=1 SV=3;tr|Q5T7N0|Q5T7N0_HUMAN Ribosomal protein L5 (Fragment) OS=Homo s	4	6	6	6	3	5	3	5	3	5	29.8	29.8	29.8	27.045	238	238;297;130;170	0	38.165	11.8	23.9	72023000	33968000	38055000	6547500	3088000	3459500	36352000	17422000	3	4	7				90	620;1244;1623;1750;3152;4515	True;True;True;True;True;True	640;1287;1673;1803;3268;4668	961;962;1913;2474;2679;4898;7064;7065	1046;1047;2100;2711;2940;5353;7766;7767	1046;2100;2711;2940;5353;7766
P62263;A0A2R8Y811;E5RH77	P62263;A0A2R8Y811;E5RH77	9;9;6	9;9;6	9;9;6	40S ribosomal protein S14	RPS14	sp|P62263|RS14_HUMAN 40S ribosomal protein S14 OS=Homo sapiens OX=9606 GN=RPS14 PE=1 SV=3;tr|A0A2R8Y811|A0A2R8Y811_HUMAN Ribosomal protein S14 (Fragment) OS=Homo sapiens OX=9606 GN=RPS14 PE=1 SV=1;tr|E5RH77|E5RH77_HUMAN Ribosomal protein S14 OS=Homo sapien	3	9	9	9	5	9	5	9	5	9	41.7	41.7	41.7	16.273	151	151;150;134	0	82.892	33.8	41.7	270620000	85858000	184760000	67654000	21465000	46189000	107380000	74635000	6	11	17				91	93;581;903;1741;1742;1806;3991;4052;4341	True;True;True;True;True;True;True;True;True	94;600;935;1794;1795;1860;4125;4189;4488	136;906;1395;2664;2665;2666;2667;2774;2775;6213;6320;6321;6787;6788	146;988;1524;2920;2921;2922;2923;2924;2925;3042;3043;6772;6906;6907;7453;7454;7455	146;988;1524;2921;2922;3043;6772;6906;7455
E7ETK0;A0A2R8Y849;A0A2R8YD14;P62847;A0A2R8Y8A0	E7ETK0;A0A2R8Y849;A0A2R8YD14;P62847;A0A2R8Y8A0	3;3;3;3;2	3;3;3;3;2	3;3;3;3;2	40S ribosomal protein S24	RPS24	tr|E7ETK0|E7ETK0_HUMAN 40S ribosomal protein S24 OS=Homo sapiens OX=9606 GN=RPS24 PE=1 SV=1;tr|A0A2R8Y849|A0A2R8Y849_HUMAN 40S ribosomal protein S24 OS=Homo sapiens OX=9606 GN=RPS24 PE=1 SV=1;tr|A0A2R8YD14|A0A2R8YD14_HUMAN 40S ribosomal protein S24 OS=Homo	5	3	3	3	2	2	2	2	2	2	18.3	18.3	18.3	15.197	131	131;131;165;133;90	0	32.973	17.6	12.2	73729000	44096000	29633000	12288000	7349400	4938900	24990000	34529000	1	2	3				92	2927;4102;4103	True;True;True	3024;4241;4242	4531;6396;6397;6398	4938;6993;6994;6995	4938;6993;6995
B4E1E0;A0A8Q3WL40;A0A3B3IRQ8;A0A3B3ITF6;A0A8Q3WKZ7;A0A3B3IRI2;P17812;A0A3B3ITB8;A0A3B3ISY3	B4E1E0;A0A8Q3WL40;A0A3B3IRQ8;A0A3B3ITF6;A0A8Q3WKZ7;A0A3B3IRI2;P17812;A0A3B3ITB8;A0A3B3ISY3	4;4;4;4;4;4;4;3;2	4;4;4;4;4;4;4;3;2	4;4;4;4;4;4;4;3;2	CTP synthase;CTP synthase 1	CTPS1	tr|B4E1E0|B4E1E0_HUMAN CTP synthase OS=Homo sapiens OX=9606 GN=CTPS1 PE=1 SV=1;tr|A0A8Q3WL40|A0A8Q3WL40_HUMAN CTP synthase OS=Homo sapiens OX=9606 GN=CTPS1 PE=1 SV=1;tr|A0A3B3IRQ8|A0A3B3IRQ8_HUMAN CTP synthase OS=Homo sapiens OX=9606 GN=CTPS1 PE=1 SV=1;tr|	9	4	4	4	1	4	1	4	1	4	12	12	12	49.694	435	435;445;451;461;491;564;591;335;89	0	26.583	4.1	12	29072000	2159300	26913000	1162900	86374	1076500	3645400	12521000	1	4	5				93	1171;1405;2499;4670	True;True;True;True	1213;1451;2571;4825	1803;2148;3868;7300;7301	1978;2350;4224;8022;8023	1978;2350;4224;8023
A0A7P0Z4A9;A0A3B3IRK8;Q9BYX4	A0A7P0Z4A9;A0A3B3IRK8;Q9BYX4	2;2;2	2;2;2	2;2;2	Interferon-induced helicase C domain-containing protein 1	IFIH1	tr|A0A7P0Z4A9|A0A7P0Z4A9_HUMAN RNA helicase OS=Homo sapiens OX=9606 GN=IFIH1 PE=1 SV=1;tr|A0A3B3IRK8|A0A3B3IRK8_HUMAN RNA helicase OS=Homo sapiens OX=9606 GN=IFIH1 PE=1 SV=1;sp|Q9BYX4|IFIH1_HUMAN Interferon-induced helicase C domain-containing protein 1 OS	3	2	2	2	0	2	0	2	0	2	2.5	2.5	2.5	104.96	921	921;986;1025	0	11.694	0	2.5	7300000	0	7300000	143140	0	143140	0	3799400	0	2	2				94	3036;4322	True;True	3145;4468	4710;6757	5133;7415	5133;7415
A0A3B3IRQ7;P30533	A0A3B3IRQ7;P30533	1;1	1;1	1;1	Alpha-2-macroglobulin receptor-associated protein	LRPAP1	tr|A0A3B3IRQ7|A0A3B3IRQ7_HUMAN LDL receptor related protein associated protein 1 OS=Homo sapiens OX=9606 GN=LRPAP1 PE=1 SV=1;sp|P30533|AMRP_HUMAN Alpha-2-macroglobulin receptor-associated protein OS=Homo sapiens OX=9606 GN=LRPAP1 PE=1 SV=1	2	1	1	1	0	1	0	1	0	1	4.7	4.7	4.7	32.022	279	279;357	0.0011862	6.2462	0	4.7	3701900	0	3701900	246800	0	246800	0	1926700	0	1	1				95	4306	TRUE	4451	6733	7388	7388
A0A3B3ITG9;A0A3B3ISX1;A0A7P0Z4F9;A0A3B3ISU1;A0A3B3IRQ9;A0A7P0Z4K3;P55265;A0A7P0TA14	A0A3B3ITG9;A0A3B3ISX1;A0A7P0Z4F9;A0A3B3ISU1;A0A3B3IRQ9;A0A7P0Z4K3;P55265;A0A7P0TA14	2;2;2;2;2;2;2;1	2;2;2;2;2;2;2;1	2;2;2;2;2;2;2;1	Double-stranded RNA-specific adenosine deaminase	ADAR	tr|A0A3B3ITG9|A0A3B3ITG9_HUMAN Adenosine deaminase RNA specific (Fragment) OS=Homo sapiens OX=9606 GN=ADAR PE=1 SV=1;tr|A0A3B3ISX1|A0A3B3ISX1_HUMAN Adenosine deaminase RNA specific OS=Homo sapiens OX=9606 GN=ADAR PE=1 SV=2;tr|A0A7P0Z4F9|A0A7P0Z4F9_HUMAN Ad	8	2	2	2	0	2	0	2	0	2	6	6	6	38.968	350	350;788;912;1046;1158;1165;1226;263	0	11.764	0	6	5251200	0	5251200	276380	0	276380	0	2733100	0	3	3				96	303;627	True;True	313;647	468;973	514;515;1062	515;1062
A0A6I8PRA0;A0A3B3IS06;E7ETY2;Q13428	A0A6I8PRA0;A0A3B3IS06;E7ETY2;Q13428	1;1;1;1	1;1;1;1	1;1;1;1	Treacle protein	TCOF1	tr|A0A6I8PRA0|A0A6I8PRA0_HUMAN Treacle ribosome biogenesis factor 1 (Fragment) OS=Homo sapiens OX=9606 GN=TCOF1 PE=1 SV=1;tr|A0A3B3IS06|A0A3B3IS06_HUMAN Treacle ribosome biogenesis factor 1 (Fragment) OS=Homo sapiens OX=9606 GN=TCOF1 PE=1 SV=1;tr|E7ETY2|E7	4	1	1	1	1	1	1	1	1	1	0.8	0.8	0.8	125.18	1240	1240;1358;1488;1488	0	6.4389	0.8	0.8	28506000	10551000	17955000	431910	159860	272050	10551000	9345100	1	1	2				97	4407	TRUE	4556	6884;6885	7563;7564	7564
A0A3B3ISC6;A0A3B3IS84;P53621;A0A3B3IT15;A0A3B3IU89;A0A3B3ITI7;A0A3B3ISK1;A0A3B3ITV3	A0A3B3ISC6;A0A3B3IS84;P53621;A0A3B3IT15;A0A3B3IU89	6;6;6;5;3;2;1;1	6;6;6;5;3;2;1;1	6;6;6;5;3;2;1;1	Coatomer subunit alpha;Xenin;Proxenin	COPA	tr|A0A3B3ISC6|A0A3B3ISC6_HUMAN COPI coat complex subunit alpha (Fragment) OS=Homo sapiens OX=9606 GN=COPA PE=1 SV=1;tr|A0A3B3IS84|A0A3B3IS84_HUMAN Coatomer subunit alpha OS=Homo sapiens OX=9606 GN=COPA PE=1 SV=1;sp|P53621|COPA_HUMAN Coatomer subunit alpha	8	6	6	6	3	5	3	5	3	5	7.4	7.4	7.4	114.87	1024	1024;1204;1224;1204;682;452;455;609	0	35.645	3.9	6	47906000	12868000	35038000	798440	214470	583970	16384000	14720000	3	5	8				98	2495;2513;3763;3996;4409;4519	True;True;True;True;True;True	2567;2586;3891;4130;4558;4672	3863;3890;5849;6220;6887;6888;7071;7072	4219;4248;6368;6779;7566;7567;7773;7774	4219;4248;6368;6779;7567;7774
A0A3B3ISG8;Q16795;H3BRM9;F5GY40	A0A3B3ISG8;Q16795;H3BRM9;F5GY40	2;2;1;1	2;2;1;1	2;2;1;1	NADH dehydrogenase [ubiquinone] 1 alpha subcomplex subunit 9, mitochondrial	NDUFA9	tr|A0A3B3ISG8|A0A3B3ISG8_HUMAN Ricin B lectin domain-containing protein OS=Homo sapiens OX=9606 PE=4 SV=1;sp|Q16795|NDUA9_HUMAN NADH dehydrogenase [ubiquinone] 1 alpha subcomplex subunit 9, mitochondrial OS=Homo sapiens OX=9606 GN=NDUFA9 PE=1 SV=2;tr|H3BRM	4	2	2	2	1	1	1	1	1	1	3.4	3.4	3.4	64.217	567	567;377;83;149	0	11.278	1.6	1.8	9120100	2968200	6151900	240000	78111	161890	2968200	0	1	1	2				99	2885;3565	True;True	2975;3687	4458;5528	4862;6025	4862;6025
M0QXS5;A0A3B3ITJ4;P14866;M0QYT0;M0R076;M0QYL7;M0R1W6;B4DVF8	M0QXS5;A0A3B3ITJ4;P14866;M0QYT0	10;10;10;6;3;2;2;1	10;10;10;6;3;2;2;1	10;10;10;6;3;2;2;1	Heterogeneous nuclear ribonucleoprotein L	HNRNPL	tr|M0QXS5|M0QXS5_HUMAN Heterogeneous nuclear ribonucleoprotein L (Fragment) OS=Homo sapiens OX=9606 GN=HNRNPL PE=1 SV=1;tr|A0A3B3ITJ4|A0A3B3ITJ4_HUMAN Heterogeneous nuclear ribonucleoprotein L (Fragment) OS=Homo sapiens OX=9606 GN=HNRNPL PE=1 SV=1;sp|P1486	8	10	10	10	5	9	5	9	5	9	23.2	23.2	23.2	58.362	530	530;537;589;321;114;198;220;179	0	64.191	11.9	21.5	127880000	33199000	94680000	6730500	1747300	4983200	42563000	39913000	6	9	15				100	215;1189;1993;2265;3118;3515;3642;3771;4047;4264	True;True;True;True;True;True;True;True;True;True	219;1231;2055;2334;3231;3635;3765;3899;4184;4409	316;317;1833;3061;3062;3510;4845;5450;5655;5656;5859;5860;6313;6672	340;341;2011;3357;3358;3841;5290;5939;6161;6162;6384;6385;6386;6899;7324;7325	341;2011;3357;3841;5290;5939;6162;6385;6899;7324
A0A3B3ITK7;P36871	A0A3B3ITK7;P36871	1;1	1;1	1;1	Phosphoglucomutase-1	PGM1	tr|A0A3B3ITK7|A0A3B3ITK7_HUMAN Phosphoglucomutase 1 OS=Homo sapiens OX=9606 GN=PGM1 PE=1 SV=1;sp|P36871|PGM1_HUMAN Phosphoglucomutase-1 OS=Homo sapiens OX=9606 GN=PGM1 PE=1 SV=3	2	1	1	1	0	1	0	1	0	1	2.1	2.1	2.1	63.957	584	584;562	0.0086768	5.9784	0	2.1	2179100	0	2179100	66034	0	66034	0	1134200	0	1	1				101	2696	TRUE	2775	4159	4541	4541
E9PKL7;A0A3B3ITL1;P61019;Q8WUD1;Q6PIK3	E9PKL7;A0A3B3ITL1;P61019;Q8WUD1;Q6PIK3	2;2;2;2;1	2;2;2;2;1	2;2;2;2;1	Ras-related protein Rab-2A;Ras-related protein Rab-2B	RAB2A;RAB2B;RAB4B	tr|E9PKL7|E9PKL7_HUMAN RAB2A, member RAS oncogene family OS=Homo sapiens OX=9606 GN=RAB2A PE=1 SV=1;tr|A0A3B3ITL1|A0A3B3ITL1_HUMAN RAB2B, member RAS oncogene family OS=Homo sapiens OX=9606 GN=RAB2B PE=1 SV=1;sp|P61019|RAB2A_HUMAN Ras-related protein Rab-2A	5	2	2	2	1	1	1	1	1	1	14.4	14.4	14.4	20.779	181	181;208;212;216;121	0	12.983	7.2	7.2	7633000	3950200	3682800	587150	303860	283290	3950200	0	2	1	3				102	1215;2649	True;True	1258;2728	1870;4091	2052;2053;4468	2053;4468
A0A3B3ITT5;P47914	A0A3B3ITT5;P47914	1;1	1;1	1;1	60S ribosomal protein L29	RPL29	tr|A0A3B3ITT5|A0A3B3ITT5_HUMAN 60S ribosomal protein L29 OS=Homo sapiens OX=9606 GN=RPL29 PE=1 SV=1;sp|P47914|RL29_HUMAN 60S ribosomal protein L29 OS=Homo sapiens OX=9606 GN=RPL29 PE=1 SV=2	2	1	1	1	1	1	1	1	1	1	9	9	9	18.512	167	167;159	0	7.0551	9	9	136070000	30010000	106060000	27214000	6002000	21213000	30010000	55202000	1	1	2				103	333	TRUE	343	513;514	566;567	567
A0A8I5KT86;A0A8I5KSQ4;A0A3B3ITX4;O75964;A0A8I5KSW3;A0A3B3IRW3	A0A8I5KT86;A0A8I5KSQ4;A0A3B3ITX4;O75964;A0A8I5KSW3	3;3;3;3;2;1	3;3;3;3;2;1	3;3;3;3;2;1	ATP synthase subunit g, mitochondrial	ATP5L	tr|A0A8I5KT86|A0A8I5KT86_HUMAN ATP synthase membrane subunit g OS=Homo sapiens OX=9606 GN=ATP5MG PE=3 SV=1;tr|A0A8I5KSQ4|A0A8I5KSQ4_HUMAN ATP synthase membrane subunit g OS=Homo sapiens OX=9606 GN=ATP5MG PE=3 SV=1;tr|A0A3B3ITX4|A0A3B3ITX4_HUMAN ATP synthas	6	3	3	3	1	3	1	3	1	3	46.7	46.7	46.7	8.2786	75	75;76;91;103;89;34	0	27.004	20	46.7	40421000	5195800	35226000	10105000	1299000	8806400	8402800	15127000	1	3	4				104	2034;2254;4043	True;True;True	2097;2321;4180	3127;3488;6305;6306	3432;3815;6889;6890	3432;3815;6890
A0A3B3ITZ9;Q9Y2W1	A0A3B3ITZ9;Q9Y2W1	2;2	2;2	2;2	Thyroid hormone receptor-associated protein 3	THRAP3	tr|A0A3B3ITZ9|A0A3B3ITZ9_HUMAN Thyroid hormone receptor associated protein 3 OS=Homo sapiens OX=9606 GN=THRAP3 PE=1 SV=1;sp|Q9Y2W1|TR150_HUMAN Thyroid hormone receptor-associated protein 3 OS=Homo sapiens OX=9606 GN=THRAP3 PE=1 SV=2	2	2	2	2	0	2	0	2	0	2	2.5	2.5	2.5	103.52	910	910;955	0	13.215	0	2.5	2018000	0	2018000	49218	0	49218	0	1050300	0	3	3				105	2856;3620	True;True	2943;3743	4413;5618;5619	4817;6123;6124	4817;6123
A0A3B3IU45;P33991;A0A3B3IT92;A0A3B3IS57;E5RG31;A0A3B3ITP6;A0A3B3IRR8;A0A8V8TKP2;E5RFR3	A0A3B3IU45;P33991;A0A3B3IT92;A0A3B3IS57;E5RG31;A0A3B3ITP6	19;19;18;17;16;16;5;3;1	19;19;18;17;16;16;5;3;1	19;19;18;17;16;16;5;3;1	DNA replication licensing factor MCM4	MCM4	tr|A0A3B3IU45|A0A3B3IU45_HUMAN DNA replication licensing factor MCM4 OS=Homo sapiens OX=9606 GN=MCM4 PE=1 SV=1;sp|P33991|MCM4_HUMAN DNA replication licensing factor MCM4 OS=Homo sapiens OX=9606 GN=MCM4 PE=1 SV=5;tr|A0A3B3IT92|A0A3B3IT92_HUMAN DNA replicati	9	19	19	19	10	17	10	17	10	17	28.9	28.9	28.9	91.19	813	813;863;904;749;582;742;191;394;140	0	156.86	15.7	25.6	548970000	109460000	439510000	12767000	2545500	10221000	143730000	194480000	11	19	30				106	112;155;227;497;755;1373;1433;1507;2245;2357;2710;3336;3441;3825;3958;4095;4096;4443;4731	True;True;True;True;True;True;True;True;True;True;True;True;True;True;True;True;True;True;True	113;156;232;512;781;1418;1480;1556;2312;2428;2789;3452;3559;3955;4092;4232;4233;4593;4886	163;223;341;342;778;1165;1166;2104;2105;2191;2192;2306;3472;3473;3474;3660;4175;4176;5166;5329;5330;5946;5947;6160;6383;6384;6943;7401;7402	175;240;369;370;371;372;854;1275;1276;2303;2304;2395;2396;2529;3799;3800;3801;4001;4557;4558;5635;5812;5813;5814;6481;6482;6483;6716;6976;6977;7624;8136;8137	175;240;371;854;1275;2304;2395;2529;3800;4001;4558;5635;5813;6482;6716;6976;6977;7624;8136
A0A3B3IUA7;Q14258	A0A3B3IUA7;Q14258	1;1	1;1	1;1	E3 ubiquitin/ISG15 ligase TRIM25	TRIM25	tr|A0A3B3IUA7|A0A3B3IUA7_HUMAN Tripartite motif containing 25 OS=Homo sapiens OX=9606 GN=TRIM25 PE=1 SV=1;sp|Q14258|TRI25_HUMAN E3 ubiquitin/ISG15 ligase TRIM25 OS=Homo sapiens OX=9606 GN=TRIM25 PE=1 SV=2	2	1	1	1	1	1	1	1	1	1	2.6	2.6	2.6	51.073	456	456;630	0.007667	5.9928	2.6	2.6	4116200	1564100	2552100	187100	71095	116000	1564100	1328300	2	2	4				107	260	TRUE	265	388;389	421;422;423;424	424
E9PLD3;A0A494BXY3;E9PRG8	E9PLD3;A0A494BXY3;E9PRG8	1;1;1	1;1;1	1;1;1	Uncharacterized protein C11orf98	C11orf98	tr|E9PLD3|E9PLD3_HUMAN Uncharacterized protein OS=Homo sapiens OX=9606 PE=4 SV=1;tr|A0A494BXY3|A0A494BXY3_HUMAN Chromosome 11 open reading frame 98 OS=Homo sapiens OX=9606 GN=C11orf98 PE=4 SV=1;sp|E9PRG8|CK098_HUMAN Uncharacterized protein C11orf98 OS=Homo	3	1	1	1	0	1	0	1	0	1	13.1	13.1	13.1	11.6	99	99;122;123	0	7.7341	0	13.1	15772000	0	15772000	3943000	0	3943000	0	8208700	0	2	2				108	4536	TRUE	4689	7097	7801;7802	7801
H0Y993;A0A494C028;P35659;B4DFG0;H0Y8X0;D6RDA2;A0A494C198;D6R9L5	H0Y993;A0A494C028;P35659;B4DFG0;H0Y8X0;D6RDA2;A0A494C198	11;11;11;9;8;7;6;3	11;11;11;9;8;7;6;3	11;11;11;9;8;7;6;3	Protein DEK	DEK	tr|H0Y993|H0Y993_HUMAN DEK oncogene (DNA binding), isoform CRA_b OS=Homo sapiens OX=9606 GN=DEK PE=1 SV=2;tr|A0A494C028|A0A494C028_HUMAN DEK proto-oncogene OS=Homo sapiens OX=9606 GN=DEK PE=1 SV=1;sp|P35659|DEK_HUMAN Protein DEK OS=Homo sapiens OX=9606 GN=	8	11	11	11	4	11	4	11	4	11	25.8	25.8	25.8	43.247	380	380;380;375;347;285;122;303;162	0	72.828	11.1	25.8	728690000	150120000	578570000	33122000	6823700	26298000	211140000	238130000	5	12	17				109	949;1812;2193;2476;2564;2565;2744;3168;3599;3615;4563	True;True;True;True;True;True;True;True;True;True;True	983;1866;2260;2548;2641;2642;2825;2826;3284;3721;3737;4716	1459;1460;2782;3388;3833;3972;3973;4235;4236;4237;4238;4921;5580;5605;5606;7134;7135	1594;1595;3050;3711;4187;4345;4346;4629;4630;4631;4632;5379;6085;6110;6111;7841;7842	1595;3050;3711;4187;4345;4346;4631;5379;6085;6110;7842	14
A0A494C050;Q5M9Q1;Q8N5F7	A0A494C050;Q5M9Q1;Q8N5F7	1;1;1	1;1;1	1;1;1	NKAP-like protein;NF-kappa-B-activating protein	NKAPL;NKAP	tr|A0A494C050|A0A494C050_HUMAN NFKB activating protein (Fragment) OS=Homo sapiens OX=9606 GN=NKAP PE=1 SV=1;sp|Q5M9Q1|NKAPL_HUMAN NKAP-like protein OS=Homo sapiens OX=9606 GN=NKAPL PE=1 SV=3;sp|Q8N5F7|NKAP_HUMAN NF-kappa-B-activating protein OS=Homo sapien	3	1	1	1	0	1	0	1	0	1	2.4	2.4	2.4	46.877	414	414;402;415	0.0056689	6.0395	0	2.4	6699000	0	6699000	418690	0	418690	0	3486600	0	1	1				110	232	TRUE	237	348	378	378
A0A494C0J7;Q08188	A0A494C0J7;Q08188	1;1	1;1	1;1	Protein-glutamine gamma-glutamyltransferase E;Protein-glutamine gamma-glutamyltransferase E 50 kDa catalytic chain;Protein-glutamine gamma-glutamyltransferase E 27 kDa non-catalytic chain	TGM3	tr|A0A494C0J7|A0A494C0J7_HUMAN Transglutaminase-like domain-containing protein OS=Homo sapiens OX=9606 PE=3 SV=1;sp|Q08188|TGM3_HUMAN Protein-glutamine gamma-glutamyltransferase E OS=Homo sapiens OX=9606 GN=TGM3 PE=1 SV=4	2	1	1	1	1	1	1	1	1	1	2.2	2.2	2.2	78.856	712	712;693	0	7.6578	2.2	2.2	8104600	4937200	3167400	202610	123430	79186	4937200	1648500	2	1	3				111	3731	TRUE	3859	5800;5801;5802	6315;6316;6317	6317
K7EL99;K7EP07;K7EK42;A0A494C0X0;Q99426	K7EL99;K7EP07;K7EK42;A0A494C0X0;Q99426	1;1;1;1;1	1;1;1;1;1	1;1;1;1;1	Tubulin-folding cofactor B	TBCB	tr|K7EL99|K7EL99_HUMAN Tubulin folding cofactor B (Fragment) OS=Homo sapiens OX=9606 GN=TBCB PE=1 SV=2;tr|K7EP07|K7EP07_HUMAN Tubulin folding cofactor B (Fragment) OS=Homo sapiens OX=9606 GN=TBCB PE=1 SV=8;tr|K7EK42|K7EK42_HUMAN Tubulin folding cofactor B	5	1	1	1	1	1	1	1	1	1	6.8	6.8	6.8	14.56	133	133;169;191;282;244	0.001171	6.1749	6.8	6.8	6105600	2954800	3150800	678400	328310	350090	2954800	1639900	1	1	2				112	2360	TRUE	2431	3664;3665	4005;4006	4005
A0A494C128;O00567;H0YDU4;H0Y653;Q5JXT2	A0A494C128;O00567;H0YDU4;H0Y653;Q5JXT2	12;12;7;6;6	12;12;7;6;6	12;12;7;6;6	Nucleolar protein 56	NOP56	tr|A0A494C128|A0A494C128_HUMAN NOP56 ribonucleoprotein OS=Homo sapiens OX=9606 GN=NOP56 PE=1 SV=1;sp|O00567|NOP56_HUMAN Nucleolar protein 56 OS=Homo sapiens OX=9606 GN=NOP56 PE=1 SV=4;tr|H0YDU4|H0YDU4_HUMAN NOP56 ribonucleoprotein (Fragment) OS=Homo sapien	5	12	12	12	6	12	6	12	6	12	24.9	24.9	24.9	53.05	478	478;594;252;219;281	0	78.791	14.2	24.9	174520000	62256000	112260000	6463600	2305800	4157800	75664000	45019000	7	13	20				113	792;1417;1722;1839;2240;2241;2303;2520;2675;2693;4549;4720	True;True;True;True;True;True;True;True;True;True;True;True	820;1463;1775;1893;2307;2308;2373;2593;2754;2772;4702;4875	1220;1221;2166;2638;2818;2819;3463;3464;3465;3567;3898;3899;4131;4154;4155;7115;7383;7384	1333;1334;2369;2894;3087;3088;3789;3790;3791;3792;3900;4256;4257;4510;4535;4536;4537;7821;8117;8118	1333;2369;2894;3088;3789;3792;3900;4256;4510;4537;7821;8118
A0A494C1M4;Q3SY69	A0A494C1M4;Q3SY69	1;1	1;1	1;1	Mitochondrial 10-formyltetrahydrofolate dehydrogenase	ALDH1L2	tr|A0A494C1M4|A0A494C1M4_HUMAN 10-formyltetrahydrofolate dehydrogenase OS=Homo sapiens OX=9606 GN=ALDH1L2 PE=1 SV=1;sp|Q3SY69|AL1L2_HUMAN Mitochondrial 10-formyltetrahydrofolate dehydrogenase OS=Homo sapiens OX=9606 GN=ALDH1L2 PE=1 SV=2	2	1	1	1	0	1	0	1	0	1	1.7	1.7	1.7	102.85	932	932;923	0	6.8919	0	1.7	10910000	0	10910000	191400	0	191400	0	5678000	0	1	1				114	1548	TRUE	1597	2364	2593	2593
A0A494C1T2;A0A8V8TL50;V9GZ78;A0A8V8TMA4;A0A8V8TKT4;V9GYY3;F5H2F4;P11586;A0A8V8TMA9;A0A8V8TKR5;A0A8V8TKS0	A0A494C1T2;A0A8V8TL50;V9GZ78;A0A8V8TMA4;A0A8V8TKT4;V9GYY3;F5H2F4;P11586;A0A8V8TMA9;A0A8V8TKR5;A0A8V8TKS0	2;2;2;2;2;2;2;2;1;1;1	2;2;2;2;2;2;2;2;1;1;1	2;2;2;2;2;2;2;2;1;1;1	C-1-tetrahydrofolate synthase, cytoplasmic;Methylenetetrahydrofolate dehydrogenase;Methenyltetrahydrofolate cyclohydrolase;Formyltetrahydrofolate synthetase;C-1-tetrahydrofolate synthase, cytoplasmic, N-terminally processed	MTHFD1	tr|A0A494C1T2|A0A494C1T2_HUMAN C-1-tetrahydrofolate synthase, cytoplasmic (Fragment) OS=Homo sapiens OX=9606 GN=MTHFD1 PE=1 SV=1;tr|A0A8V8TL50|A0A8V8TL50_HUMAN C-1-tetrahydrofolate synthase, cytoplasmic OS=Homo sapiens OX=9606 GN=MTHFD1 PE=1 SV=1;tr|V9GZ78	11	2	2	2	0	2	0	2	0	2	4.2	4.2	4.2	69.704	644	644;852;854;884;906;922;964;935;356;628;762	0	13.904	0	4.2	8228100	0	8228100	249340	0	249340	0	4282400	0	3	3				115	1231;4758	True;True	1274;4915	1891;7451	2076;8193;8194	2076;8194
C9JMN9;A0A499FI48;P13667	C9JMN9;A0A499FI48;P13667	5;5;5	5;5;5	5;5;5	Protein disulfide-isomerase A4	PDIA4	tr|C9JMN9|C9JMN9_HUMAN Protein disulfide-isomerase OS=Homo sapiens OX=9606 GN=PDIA4 PE=1 SV=2;tr|A0A499FI48|A0A499FI48_HUMAN Protein disulfide-isomerase OS=Homo sapiens OX=9606 GN=PDIA4 PE=1 SV=1;sp|P13667|PDIA4_HUMAN Protein disulfide-isomerase A4 OS=Homo	3	5	5	5	1	5	1	5	1	5	9.9	9.9	9.9	78.526	694	694;646;645	0	33.491	1.4	9.9	43235000	2174900	41060000	1080900	54373	1026500	2174900	21370000	1	5	6				116	651;1045;1065;2848;4216	True;True;True;True;True	671;1082;1104;2934;4360	1006;1605;1643;1644;4402;6597	1101;1751;1795;1796;4806;7242	1101;1751;1796;4806;7242
A0A590UK99;A0A590UIX5;A0A590UJF8;A0A590UJZ9;A0A590UJ76;Q9UGM3	A0A590UK99;A0A590UIX5;A0A590UJF8;A0A590UJZ9;A0A590UJ76;Q9UGM3	1;1;1;1;1;1	1;1;1;1;1;1	1;1;1;1;1;1	Deleted in malignant brain tumors 1 protein	DMBT1	tr|A0A590UK99|A0A590UK99_HUMAN Deleted in malignant brain tumors 1 (Fragment) OS=Homo sapiens OX=9606 GN=DMBT1 PE=1 SV=1;tr|A0A590UIX5|A0A590UIX5_HUMAN Deleted in malignant brain tumors 1 (Fragment) OS=Homo sapiens OX=9606 GN=DMBT1 PE=1 SV=1;tr|A0A590UJF8|	6	1	1	1	0	1	0	1	0	1	10.8	10.8	10.8	13.783	130	130;186;202;1527;2412;2413	0	6.4094	0	10.8	0	0	0	0	0	0	0	0	0	1	1				117	1096	TRUE	1136	1692	1851	1851
A0A590UJK4;A0A590UK01;A0A590UJP7;A0A590UK80;Q13247;B4DJK0;B4DUA4;A0A0D9SEM4;Q13243;Q08170	A0A590UJK4;A0A590UK01;A0A590UJP7;A0A590UK80;Q13247;B4DJK0;B4DUA4;A0A0D9SEM4;Q13243;Q08170	2;2;2;2;2;1;1;1;1;1	2;2;2;2;2;1;1;1;1;1	2;2;2;2;2;1;1;1;1;1	Serine/arginine-rich splicing factor 6;Serine/arginine-rich splicing factor 5;Serine/arginine-rich splicing factor 4	SRSF6;SRSF5;SRSF4	tr|A0A590UJK4|A0A590UJK4_HUMAN Serine and arginine rich splicing factor 6 OS=Homo sapiens OX=9606 GN=SRSF6 PE=1 SV=1;tr|A0A590UK01|A0A590UK01_HUMAN Serine and arginine rich splicing factor 6 OS=Homo sapiens OX=9606 GN=SRSF6 PE=1 SV=1;tr|A0A590UJP7|A0A590UJ	10	2	2	2	1	2	1	2	1	2	8	8	8	26.306	226	226;273;276;1090;344;124;138;378;272;494	0	12.31	4	8	65270000	18897000	46373000	5439200	1574700	3864500	20151000	22881000	1	2	3				118	2451;4029	True;True	2522;4166	3790;3791;6284	4138;4139;6862	4138;6862
A0A5F9ZH78;P05089;A0A5F9ZGN6	A0A5F9ZH78;P05089	3;3;1	3;3;1	3;3;1	Arginase-1	ARG1	tr|A0A5F9ZH78|A0A5F9ZH78_HUMAN Arginase 1 OS=Homo sapiens OX=9606 GN=ARG1 PE=1 SV=1;sp|P05089|ARGI1_HUMAN Arginase-1 OS=Homo sapiens OX=9606 GN=ARG1 PE=1 SV=2	3	3	3	3	1	3	1	3	1	3	13.1	13.1	13.1	25.66	237	237;322;304	0	17.553	4.6	13.1	42578000	15892000	26686000	3041300	1135100	1906100	19702000	10079000	1	4	5				119	1351;3972;4641	True;True;True	1394;4106;4795	2066;6184;6185;7256	2261;6741;6742;6743;7975	2261;6743;7975
A0A5F9ZHL7;H0YEL7;E9PRQ6;A0A5F9ZHH9;A0A5F9ZHJ7;A0A5F9ZHL1;P24752	A0A5F9ZHL7;H0YEL7;E9PRQ6;A0A5F9ZHH9;A0A5F9ZHJ7;A0A5F9ZHL1;P24752	1;1;1;1;1;1;1	1;1;1;1;1;1;1	1;1;1;1;1;1;1	Acetyl-CoA acetyltransferase, mitochondrial	ACAT1	tr|A0A5F9ZHL7|A0A5F9ZHL7_HUMAN Acetyl-CoA acetyltransferase 1 OS=Homo sapiens OX=9606 GN=ACAT1 PE=1 SV=1;tr|H0YEL7|H0YEL7_HUMAN Acetyl-CoA acetyltransferase 1 (Fragment) OS=Homo sapiens OX=9606 GN=ACAT1 PE=1 SV=1;tr|E9PRQ6|E9PRQ6_HUMAN Acetyl-CoA acetyltra	7	1	1	1	1	1	1	1	1	1	11.3	11.3	11.3	11.349	106	106;136;141;197;315;434;427	0	7.7587	11.3	11.3	7199600	2402600	4797000	1439900	480520	959390	2402600	2496600	1	1	2				120	2392	TRUE	2463	3708;3709	4052;4053	4053
A0A5F9ZHM4;P07195;A0A3B3IS95;A8MW50;F5H793;C9J7H8	A0A5F9ZHM4;P07195;A0A3B3IS95;A8MW50	4;4;3;2;1;1	3;3;2;1;1;1	3;3;2;1;1;1	L-lactate dehydrogenase B chain;L-lactate dehydrogenase	LDHB	tr|A0A5F9ZHM4|A0A5F9ZHM4_HUMAN L-lactate dehydrogenase OS=Homo sapiens OX=9606 GN=LDHB PE=1 SV=1;sp|P07195|LDHB_HUMAN L-lactate dehydrogenase B chain OS=Homo sapiens OX=9606 GN=LDHB PE=1 SV=2;tr|A0A3B3IS95|A0A3B3IS95_HUMAN L-lactate dehydrogenase OS=Homo s	6	4	3	3	3	3	2	2	2	2	14.1	10.6	10.6	37.294	341	341;334;281;232;102;136	0	19.468	9.4	10.9	18328000	6534000	11794000	1078100	384350	693750	7289100	5383100	2	2	4				121	1419;2414;2963;4324	True;True;True;False	1465;2485;3067;4470	2169;2170;3736;4596;6760;6761	2372;2373;4082;5009;7418;7419;7420	2372;4082;5009;7420
A0A8Q3SIN5;V9GYM8;A0A5F9ZI21;Q92974	A0A8Q3SIN5;V9GYM8;A0A5F9ZI21;Q92974	1;1;1;1	1;1;1;1	1;1;1;1	Rho guanine nucleotide exchange factor 2	ARHGEF2	tr|A0A8Q3SIN5|A0A8Q3SIN5_HUMAN Rho guanine nucleotide exchange factor 2 OS=Homo sapiens OX=9606 GN=ARHGEF2 PE=1 SV=1;tr|V9GYM8|V9GYM8_HUMAN Rho guanine nucleotide exchange factor 2 OS=Homo sapiens OX=9606 GN=ARHGEF2 PE=1 SV=1;tr|A0A5F9ZI21|A0A5F9ZI21_HUMAN	4	1	1	1	0	1	0	1	0	1	0.9	0.9	0.9	111.49	987	987;1031;1129;986	0.0067114	6.0204	0	0.9	4423500	0	4423500	78992	0	78992	0	2302300	0	1	1				122	3724	TRUE	3851	5791	6305	6305
A0A5H1ZRQ3;P01834	A0A5H1ZRQ3;P01834	1;1	1;1	1;1	Ig kappa chain C region	IGKC	tr|A0A5H1ZRQ3|A0A5H1ZRQ3_HUMAN Immunoglobulin kappa constant (Fragment) OS=Homo sapiens OX=9606 GN=IGKC PE=1 SV=1;sp|P01834|IGKC_HUMAN Immunoglobulin kappa constant OS=Homo sapiens OX=9606 GN=IGKC PE=1 SV=2	2	1	1	1	1	0	1	0	1	0	15.9	15.9	15.9	11.609	107	107;107	0.0095847	5.9168	15.9	0	5708500	5708500	0	1427100	1427100	0	5708500	0	1	0	1				123	4559	TRUE	4712	7128	7834	7834
A0A669KAX9;Q5T653	A0A669KAX9;Q5T653	1;1	1;1	1;1	39S ribosomal protein L2, mitochondrial	MRPL2	tr|A0A669KAX9|A0A669KAX9_HUMAN Ribosomal protein L2 C-terminal domain-containing protein (Fragment) OS=Homo sapiens OX=9606 PE=3 SV=1;sp|Q5T653|RM02_HUMAN 39S ribosomal protein L2, mitochondrial OS=Homo sapiens OX=9606 GN=MRPL2 PE=1 SV=2	2	1	1	1	1	1	1	1	1	1	4.2	4.2	4.2	26.04	238	238;305	0.0097087	5.9529	4.2	4.2	5053400	2385400	2668000	421110	198780	222330	2385400	1388600	1	1	2				124	29	TRUE	29	42;43	46;47	47
A0A669KB62;A0A669KB05;C9JZR2;H0YC95;O60716;A0A804HJM1;A0A804HIL4;A0A804HK15	A0A669KB62;A0A669KB05;C9JZR2;H0YC95;O60716;A0A804HJM1;A0A804HIL4;A0A804HK15	3;3;3;3;3;2;2;2	3;3;3;3;3;2;2;2	3;3;3;3;3;2;2;2	Catenin delta-1	CTNND1	tr|A0A669KB62|A0A669KB62_HUMAN Catenin delta 1 OS=Homo sapiens OX=9606 GN=CTNND1 PE=1 SV=1;tr|A0A669KB05|A0A669KB05_HUMAN Catenin delta 1 OS=Homo sapiens OX=9606 GN=CTNND1 PE=1 SV=1;tr|C9JZR2|C9JZR2_HUMAN Catenin delta 1 OS=Homo sapiens OX=9606 GN=CTNND1 P	8	3	3	3	0	3	0	3	0	3	4.3	4.3	4.3	99.077	888	888;915;938;940;968;279;382;383	0	19.768	0	4.3	15974000	0	15974000	339880	0	339880	0	8314100	0	4	4				125	282;1570;3235	True;True;True	289;1619;3351	428;2393;5022	466;2625;2626;5484	466;2625;5484
A0A8V8TN81;A0A669KB68;A0A669KB56;A0A669KBA4;A0A669KB53;P42224;J3KPM9;A0A669KBI6;A0A669KB52;A0A669KB75;E7ENM1;D2KFR9;A0A8V8TLI6;A0A669KB17;E7EPD2	A0A8V8TN81;A0A669KB68;A0A669KB56;A0A669KBA4;A0A669KB53;P42224;J3KPM9;A0A669KBI6;A0A669KB52	10;10;10;10;10;10;9;9;5;4;3;3;3;3;3	10;10;10;10;10;10;9;9;5;4;3;3;3;3;3	10;10;10;10;10;10;9;9;5;4;3;3;3;3;3	Signal transducer and activator of transcription 1-alpha/beta;Signal transducer and activator of transcription	STAT1	tr|A0A8V8TN81|A0A8V8TN81_HUMAN Signal transducer and activator of transcription OS=Homo sapiens OX=9606 GN=STAT1 PE=1 SV=1;tr|A0A669KB68|A0A669KB68_HUMAN Signal transducer and activator of transcription OS=Homo sapiens OX=9606 GN=STAT1 PE=1 SV=1;tr|A0A669K	15	10	10	10	2	9	2	9	2	9	18.2	18.2	18.2	84.934	730	730;748;748;779;791;750;714;716;636;572;150;193;212;273;377	0	63.782	3.6	16.6	89919000	8350600	81569000	2366300	219750	2146500	8885600	41918000	2	9	11				126	264;796;924;1104;1148;1177;3914;4419;4708;4746	True;True;True;True;True;True;True;True;True;True	270;824;956;1144;1190;1219;4046;4568;4863;4902	395;396;397;1227;1423;1700;1772;1810;6091;6904;7365;7427	432;433;434;1340;1555;1860;1939;1985;6644;7585;8098;8167	433;1340;1555;1860;1939;1985;6644;7585;8098;8167
A0A6Q8PFJ0;P02545;A0A804HL68;A0A6Q8PHQ9;A0A6Q8PF80;A0A6Q8PGH0;A0A6Q8PFM1;A0A6Q8PF59;A0A6Q8PFF5	A0A6Q8PFJ0;P02545;A0A804HL68;A0A6Q8PHQ9;A0A6Q8PF80;A0A6Q8PGH0	24;24;22;21;18;12;6;6;1	24;24;22;21;18;12;6;6;1	1;1;0;0;0;0;0;0;0	Prelamin-A/C;Lamin-A/C	LMNA	tr|A0A6Q8PFJ0|A0A6Q8PFJ0_HUMAN Lamin A/C OS=Homo sapiens OX=9606 GN=LMNA PE=1 SV=1;sp|P02545|LMNA_HUMAN Prelamin-A/C OS=Homo sapiens OX=9606 GN=LMNA PE=1 SV=1;tr|A0A804HL68|A0A804HL68_HUMAN Lamin A/C OS=Homo sapiens OX=9606 GN=LMNA PE=1 SV=1;tr|A0A6Q8PHQ9|	9	24	24	1	12	23	12	23	1	1	33.5	33.5	2.3	80.902	729	729;664;540;516;342;214;123;126;36	0	200.92	17.8	32.1	502610000	81170000	421440000	11423000	1844800	9578300	121380000	179130000	12	23	35				127	59;60;342;349;771;772;836;1733;1963;2003;2214;2289;2650;2665;2673;2713;3047;3149;3578;3652;3821;3864;3999;4198	True;True;True;True;True;True;True;True;True;True;True;True;True;True;True;True;True;True;True;True;True;True;True;True	59;60;352;360;799;800;866;1786;2024;2065;2281;2359;2729;2744;2752;2792;3156;3265;3700;3776;3951;3995;4133;4340	86;87;88;525;533;1192;1193;1194;1195;1196;1283;1284;2653;3016;3017;3078;3079;3420;3421;3547;4092;4115;4129;4180;4727;4894;5547;5672;5673;5940;5941;6011;6225;6226;6565;6566	92;93;94;580;588;1304;1305;1306;1307;1308;1401;1402;2909;3303;3304;3305;3376;3377;3745;3746;3878;4469;4494;4508;4562;5151;5347;5348;5349;6048;6179;6180;6475;6476;6558;6785;6786;7207;7208	93;94;580;588;1305;1308;1402;2909;3305;3377;3746;3878;4469;4494;4508;4562;5151;5348;6048;6180;6476;6558;6786;7207
A0A6Q8PFK8;A0A6Q8PGK1;P04792;A0A6Q8PFE7;A0A6Q8PF43;A0A6Q8PHJ6;A0A6Q8PHA6;A0A6Q8PH65;A0A6Q8PGY2;C9J3N8	A0A6Q8PFK8;A0A6Q8PGK1;P04792;A0A6Q8PFE7;A0A6Q8PF43;A0A6Q8PHJ6;A0A6Q8PHA6;A0A6Q8PH65;A0A6Q8PGY2	3;3;3;2;2;2;2;2;2;1	3;3;3;2;2;2;2;2;2;1	3;3;3;2;2;2;2;2;2;1	Heat shock protein beta-1	HSPB1	tr|A0A6Q8PFK8|A0A6Q8PFK8_HUMAN Heat shock protein family B (small) member 1 OS=Homo sapiens OX=9606 GN=HSPB1 PE=1 SV=1;tr|A0A6Q8PGK1|A0A6Q8PGK1_HUMAN Heat shock protein beta-1 OS=Homo sapiens OX=9606 GN=HSPB1 PE=1 SV=1;sp|P04792|HSPB1_HUMAN Heat shock prot	10	3	3	3	2	3	2	3	2	3	21.7	21.7	21.7	21.882	198	198;215;205;122;141;143;157;162;174;37	0	25.466	13.6	21.7	47061000	8813900	38247000	3361500	629560	2732000	11666000	17054000	2	2	4				128	2258;2330;4489	True;True;True	2326;2400;4639	3496;3497;3607;3608;7014	3824;3825;3942;3943;7709	3825;3943;7709
B7Z645;A0A7I2V2F2;A0A7I2V309;A0A7I2V4Z0;A0A7I2YQN2;O60506;A0A7I2V5Q6;A0A7I2V346;A0A7I2YQV8	B7Z645;A0A7I2V2F2;A0A7I2V309;A0A7I2V4Z0;A0A7I2YQN2;O60506;A0A7I2V5Q6;A0A7I2V346;A0A7I2YQV8	5;5;5;5;5;5;4;4;3	3;3;3;3;3;3;2;3;2	3;3;3;3;3;3;2;3;2	Heterogeneous nuclear ribonucleoprotein Q	SYNCRIP	tr|B7Z645|B7Z645_HUMAN Synaptotagmin binding cytoplasmic RNA interacting protein OS=Homo sapiens OX=9606 GN=SYNCRIP PE=1 SV=1;tr|A0A7I2V2F2|A0A7I2V2F2_HUMAN Synaptotagmin binding cytoplasmic RNA interacting protein OS=Homo sapiens OX=9606 GN=SYNCRIP PE=1 S	9	5	3	3	2	5	0	3	0	3	13.8	8.8	8.8	52.046	464	464;490;525;545;561;623;337;524;465	0	25.076	5	13.8	49553000	0	49553000	1982100	0	1982100	0	23456000	0	4	4				129	1289;2575;3057;3957;4503	False;True;True;False;True	1332;2652;2653;3166;4091;4653	1979;1980;3985;3986;4744;6158;6159;7036	2168;2169;4359;4360;5168;6714;6715;7735;7736	2168;4359;5168;6715;7735	15
A0A7I2V2G2;A0A7I2V2S7;D6RCD7;P38646;A0A7I2YQB2;A0A7I2V3F7;H0Y8K0;A0A3B3ITI4	A0A7I2V2G2;A0A7I2V2S7;D6RCD7;P38646;A0A7I2YQB2;A0A7I2V3F7;H0Y8K0	7;7;7;7;6;6;5;1	7;7;7;7;6;6;5;1	7;7;7;7;6;6;5;1	Stress-70 protein, mitochondrial	HSPA9	tr|A0A7I2V2G2|A0A7I2V2G2_HUMAN Stress-70 protein, mitochondrial OS=Homo sapiens OX=9606 GN=HSPA9 PE=1 SV=1;tr|A0A7I2V2S7|A0A7I2V2S7_HUMAN Stress-70 protein, mitochondrial OS=Homo sapiens OX=9606 GN=HSPA9 PE=1 SV=1;tr|D6RCD7|D6RCD7_HUMAN Stress-70 protein,	8	7	7	7	4	7	4	7	4	7	14.3	14.3	14.3	66.601	610	610;648;665;679;577;603;458;180	0	87.34	7.9	14.3	357420000	64640000	292780000	10512000	1901200	8611100	76479000	131290000	5	8	13				130	341;544;2979;3206;4333;4376;4466	True;True;True;True;True;True;True	351;560;3085;3322;4480;4523;4616	524;845;846;4619;4982;6774;6775;6776;6777;6833;6834;6979;6980	579;923;924;5033;5441;7439;7440;7441;7442;7443;7507;7508;7667;7668	579;924;5033;5441;7440;7508;7668
F8VZJ2;F8W0W4;A0A7I2V2K5;H0YHX9;A0A7I2V473;Q13765;E9PAV3;F8VNW4;F8VZ58;Q9BZK3	F8VZJ2;F8W0W4;A0A7I2V2K5;H0YHX9;A0A7I2V473;Q13765;E9PAV3;F8VNW4	4;4;4;4;4;4;4;3;1;1	4;4;4;4;4;4;4;3;1;1	4;4;4;4;4;4;4;3;1;1	Nascent polypeptide-associated complex subunit alpha;Nascent polypeptide-associated complex subunit alpha, muscle-specific form	NACA	tr|F8VZJ2|F8VZJ2_HUMAN Nascent polypeptide associated complex subunit alpha OS=Homo sapiens OX=9606 GN=NACA PE=1 SV=1;tr|F8W0W4|F8W0W4_HUMAN Nascent polypeptide associated complex subunit alpha (Fragment) OS=Homo sapiens OX=9606 GN=NACA PE=1 SV=1;tr|A0A7I2	10	4	4	4	1	4	1	4	1	4	40.4	40.4	40.4	15.016	136	136;198;211;235;295;215;2078;148;126;213	0	29.245	10.3	40.4	71438000	17192000	54246000	11906000	2865400	9041000	20552000	24873000	1	5	6				131	615;1740;3038;3711	True;True;True;True	635;1793;3147;3838	955;2663;4714;5770;5771	1040;2919;5137;6283;6284;6285	1040;2919;5137;6285
A0A7I2V2R3;A0A7I2V5D8;A0A7I2V402;A0A7I2V4G0;P51991;A0A7I2V4J6;H7C1J8	A0A7I2V2R3;A0A7I2V5D8;A0A7I2V402;A0A7I2V4G0;P51991;A0A7I2V4J6	7;7;7;7;7;6;1	7;7;7;7;7;6;1	7;7;7;7;7;6;1	Heterogeneous nuclear ribonucleoprotein A3	HNRNPA3	tr|A0A7I2V2R3|A0A7I2V2R3_HUMAN Heterogeneous nuclear ribonucleoprotein A3 OS=Homo sapiens OX=9606 GN=HNRNPA3 PE=1 SV=1;tr|A0A7I2V5D8|A0A7I2V5D8_HUMAN Heterogeneous nuclear ribonucleoprotein A3 OS=Homo sapiens OX=9606 GN=HNRNPA3 PE=1 SV=1;tr|A0A7I2V402|A0A7	7	7	7	7	5	5	5	5	5	5	27.2	27.2	27.2	35.411	331	331;348;348;396;378;377;115	0	71.031	17.8	19.9	116590000	38085000	78504000	6477100	2115800	4361300	42222000	36721000	7	8	15				132	818;1282;1761;1781;3766;4584;4651	True;True;True;True;True;True;True	846;1325;1815;1835;3894;4737;4806	1257;1967;2699;2700;2733;2734;5853;5854;7166;7271;7272	1372;2156;2962;2963;2996;2997;2998;6374;6375;6376;6377;7878;7879;7992;7993	1372;2156;2963;2998;6377;7878;7992
E7ETK5;A0A7I2YQK5;A0A7I2V2T3;H0Y4R1;A0A994J749;P12268	E7ETK5;A0A7I2YQK5;A0A7I2V2T3;H0Y4R1;A0A994J749;P12268	5;5;5;5;5;5	5;5;5;5;5;5	5;5;5;5;5;5	Inosine-5-monophosphate dehydrogenase 2	IMPDH2	tr|E7ETK5|E7ETK5_HUMAN Inosine-5-monophosphate dehydrogenase OS=Homo sapiens OX=9606 GN=IMPDH2 PE=1 SV=2;tr|A0A7I2YQK5|A0A7I2YQK5_HUMAN Inosine-5-monophosphate dehydrogenase OS=Homo sapiens OX=9606 GN=IMPDH2 PE=1 SV=1;tr|A0A7I2V2T3|A0A7I2V2T3_HUMAN Inosi	6	5	5	5	1	5	1	5	1	5	15.5	15.5	15.5	53.026	489	489;513;522;538;1194;514	0	43.206	2.5	15.5	46875000	3308400	43567000	2038000	143840	1894200	3308400	22675000	1	5	6				133	645;1101;3068;3401;4185	True;True;True;True;True	665;1141;3177;3519;4327	999;1697;4758;5271;6534;6535	1094;1857;5186;5747;7154;7155	1094;1857;5186;5747;7155
A0A7I2V542;A0A7I2V3D6;A0A7I2V316;A0A7I2YQU9;A0A7I2V4K0;A0A7I2V4H9;Q9NR48	A0A7I2V542;A0A7I2V3D6;A0A7I2V316;A0A7I2YQU9;A0A7I2V4K0;A0A7I2V4H9;Q9NR48	1;1;1;1;1;1;1	1;1;1;1;1;1;1	1;1;1;1;1;1;1	Histone-lysine N-methyltransferase ASH1L	ASH1L	tr|A0A7I2V542|A0A7I2V542_HUMAN ASH1 like histone lysine methyltransferase OS=Homo sapiens OX=9606 GN=ASH1L PE=1 SV=1;tr|A0A7I2V3D6|A0A7I2V3D6_HUMAN ASH1 like histone lysine methyltransferase OS=Homo sapiens OX=9606 GN=ASH1L PE=1 SV=1;tr|A0A7I2V316|A0A7I2V3	7	1	1	1	0	1	0	1	0	1	0.7	0.7	0.7	187.63	1709	1709;1726;1741;2904;2963;2969;2969	0.0011848	6.2229	0	0.7	18790000	0	18790000	260970	0	260970	0	9779300	0	1	1				134	2019	TRUE	2081	3102	3403	3403	16
A0A7I2V4S4;A0A7I2V4N1;A0A7I2V3P1;A0A7I2V4I6;A0A7I2V3P7;A0A7I2V323;P22626;A0A024RA28;A0A7I2V4N0;A0A087WUI2;A0A7I2YQN4	A0A7I2V4S4;A0A7I2V4N1;A0A7I2V3P1;A0A7I2V4I6;A0A7I2V3P7;A0A7I2V323;P22626;A0A024RA28;A0A7I2V4N0;A0A087WUI2;A0A7I2YQN4	6;6;6;6;6;6;6;5;4;4;3	6;6;6;6;6;6;6;5;4;4;3	6;6;6;6;6;6;6;5;4;4;3	Heterogeneous nuclear ribonucleoproteins A2/B1	HNRNPA2B1;HNRPA2B1	tr|A0A7I2V4S4|A0A7I2V4S4_HUMAN Heterogeneous nuclear ribonucleoproteins A2/B1 OS=Homo sapiens OX=9606 GN=HNRNPA2B1 PE=1 SV=1;tr|A0A7I2V4N1|A0A7I2V4N1_HUMAN Heterogeneous nuclear ribonucleoproteins A2/B1 OS=Homo sapiens OX=9606 GN=HNRNPA2B1 PE=1 SV=1;tr|A0A	11	6	6	6	5	6	5	6	5	6	28.5	28.5	28.5	28.222	260	260;301;309;318;325;333;353;301;158;261;155	0	79.962	25.4	28.5	240730000	91359000	149370000	15046000	5710000	9335700	83161000	78789000	5	6	11				135	1295;1328;1735;2344;2727;3240	True;True;True;True;True;True	1338;1371;1788;2415;2807;3356	1988;1989;2037;2038;2655;2656;3634;3635;3636;3637;3638;4212;5029;5030	2178;2179;2231;2232;2911;2912;3970;3971;3972;3973;3974;4602;5491;5492	2179;2231;2912;3974;4602;5492
A0A7I2V5X0;A0A7I2V333;A0A7I2YQ95;A0A7I2V340;H7C4F6;O00629	A0A7I2V5X0;A0A7I2V333;A0A7I2YQ95;A0A7I2V340;H7C4F6;O00629	1;1;1;1;1;1	1;1;1;1;1;1	1;1;1;1;1;1	Importin subunit alpha-3	KPNA4	tr|A0A7I2V5X0|A0A7I2V5X0_HUMAN Karyopherin subunit alpha 4 OS=Homo sapiens OX=9606 GN=KPNA4 PE=1 SV=1;tr|A0A7I2V333|A0A7I2V333_HUMAN Karyopherin subunit alpha 4 OS=Homo sapiens OX=9606 GN=KPNA4 PE=1 SV=1;tr|A0A7I2YQ95|A0A7I2YQ95_HUMAN Importin subunit alph	6	1	1	1	0	1	0	1	0	1	17.9	17.9	17.9	6.3869	56	56;267;477;497;512;521	0	6.9566	0	17.9	8256700	0	8256700	2752200	0	2752200	0	4297300	0	1	1				136	90	TRUE	91	133	143	143
A0A7I2V3Z3;A0A7I2V351;A0A7I2V487;A0A7I2YQE1;P52292;J3QLL0;J3KS65;J3QL07	A0A7I2V3Z3;A0A7I2V351;A0A7I2V487;A0A7I2YQE1;P52292;J3QLL0;J3KS65	4;4;4;4;4;3;3;1	4;4;4;4;4;3;3;1	4;4;4;4;4;3;3;1	Importin subunit alpha-1	KPNA2	tr|A0A7I2V3Z3|A0A7I2V3Z3_HUMAN Karyopherin subunit alpha 2 OS=Homo sapiens OX=9606 GN=KPNA2 PE=1 SV=1;tr|A0A7I2V351|A0A7I2V351_HUMAN Importin subunit alpha OS=Homo sapiens OX=9606 GN=KPNA2 PE=1 SV=1;tr|A0A7I2V487|A0A7I2V487_HUMAN Importin subunit alpha OS=	8	4	4	4	0	4	0	4	0	4	14.5	14.5	14.5	43.541	399	399;504;511;529;529;134;143;50	0	27.293	0	14.5	19604000	0	19604000	1225200	0	1225200	0	10203000	0	4	4				137	1375;3087;3180;3800	True;True;True;True	1420;3197;3296;3929	2107;4788;4939;5908	2306;5223;5397;6440	2306;5223;5397;6440
G3V3K9;G3V4I1;A0A7I2V5Z4;A0A7I2V3B4;A0A7I2V5I2;A0A7I2V3G4;A0A7I2V4U2;A0A7I2V4B8;A0A7I2V590;G3V2M8;A0A7I2V362;A0A7I2V3C9;A0A7I2YQR2;A0A7I2V534;H0YJY1;A0A7I2V5R9;J3KNG4;G3V5F3;A0A7I2V3Y3;A0A7I2V414;A0A7I2V4B9;Q8WVM8	G3V3K9;G3V4I1;A0A7I2V5Z4;A0A7I2V3B4;A0A7I2V5I2;A0A7I2V3G4;A0A7I2V4U2;A0A7I2V4B8;A0A7I2V590;G3V2M8;A0A7I2V362;A0A7I2V3C9;A0A7I2YQR2;A0A7I2V534;H0YJY1;A0A7I2V5R9;J3KNG4;G3V5F3;A0A7I2V3Y3;A0A7I2V414;A0A7I2V4B9;Q8WVM8	1;1;1;1;1;1;1;1;1;1;1;1;1;1;1;1;1;1;1;1;1;1	1;1;1;1;1;1;1;1;1;1;1;1;1;1;1;1;1;1;1;1;1;1	1;1;1;1;1;1;1;1;1;1;1;1;1;1;1;1;1;1;1;1;1;1	Sec1 family domain-containing protein 1	SCFD1	tr|G3V3K9|G3V3K9_HUMAN Sec1 family domain containing 1 OS=Homo sapiens OX=9606 GN=SCFD1 PE=1 SV=1;tr|G3V4I1|G3V4I1_HUMAN Sec1 family domain containing 1 OS=Homo sapiens OX=9606 GN=SCFD1 PE=1 SV=1;tr|A0A7I2V5Z4|A0A7I2V5Z4_HUMAN Sec1 family domain containing	22	1	1	1	0	1	0	1	0	1	31.2	31.2	31.2	5.0969	48	48;75;641;620;612;601;592;591;532;513;487;448;422;369;289;216;163;121;108;105;85;642	0	10.25	0	31.2	2525400	0	2525400	841790	0	841790	0	1314400	0	2	2				138	3	TRUE	3	5	5;6	5
A0A7I2V3E1;P09874;A0A7I2V5E9;A0A7I2V625;A0A7I2V384	A0A7I2V3E1;P09874	6;6;2;2;1	6;6;2;2;1	6;6;2;2;1	Poly [ADP-ribose] polymerase 1	PARP1	tr|A0A7I2V3E1|A0A7I2V3E1_HUMAN Poly [ADP-ribose] polymerase OS=Homo sapiens OX=9606 GN=PARP1 PE=1 SV=1;sp|P09874|PARP1_HUMAN Poly [ADP-ribose] polymerase 1 OS=Homo sapiens OX=9606 GN=PARP1 PE=1 SV=4	5	6	6	6	3	6	3	6	3	6	7.8	7.8	7.8	108.19	971	971;1014;308;369;100	0	44.594	3.8	7.8	54525000	15081000	39444000	1160100	320870	839240	16409000	19201000	2	4	6				139	119;125;1315;2144;4106;4547	True;True;True;True;True;True	120;126;1358;2208;4245;4700	173;181;182;2016;3301;6403;6404;7112;7113	185;195;196;2208;3618;7000;7001;7818;7819	185;196;2208;3618;7001;7818
A0A7I2V5M5;A0A7I2V428;C9JLB1;A0A7I2V3F3;H7BY16;P19338;A0A7I2V349;A0A7I2V506;A0A7I2V2U7;A0A7I2V699;A0A7I2V2S8	A0A7I2V5M5;A0A7I2V428;C9JLB1;A0A7I2V3F3;H7BY16;P19338;A0A7I2V349;A0A7I2V506;A0A7I2V2U7;A0A7I2V699	7;7;7;7;7;7;6;6;6;4;2	7;7;7;7;7;7;6;6;6;4;2	7;7;7;7;7;7;6;6;6;4;2	Nucleolin	NCL	tr|A0A7I2V5M5|A0A7I2V5M5_HUMAN Nucleolin OS=Homo sapiens OX=9606 GN=NCL PE=1 SV=1;tr|A0A7I2V428|A0A7I2V428_HUMAN Nucleolin OS=Homo sapiens OX=9606 GN=NCL PE=1 SV=1;tr|C9JLB1|C9JLB1_HUMAN Nucleolin OS=Homo sapiens OX=9606 GN=NCL PE=1 SV=2;tr|A0A7I2V3F3|A0A7	11	7	7	7	5	7	5	7	5	7	10.4	10.4	10.4	73.641	672	672;689;694;695;734;710;595;602;626;616;389	0	56.717	7.4	10.4	202010000	62556000	139450000	5941400	1839900	4101500	66735000	68401000	4	7	11				140	1005;1294;2311;3630;3901;3939;4196	True;True;True;True;True;True;True	1040;1337;2381;3753;4033;4073;4338	1537;1538;1986;1987;3578;3579;5633;5634;6071;6131;6132;6557	1679;1680;1681;2176;2177;3912;3913;6139;6140;6622;6684;6685;7198	1681;2176;3912;6140;6622;6684;7198
G5E9Q4;A0A7I2V5C2;A0A7I2V3L6;A0A7I2YQ87;A0A7I2V5H3;O75569;A0A7I2V332;A0A7I2V315;A0A7I2V593;A0A7I2V2P4;F8WEG8;C9JMM3;A0A7I2V3J2	G5E9Q4;A0A7I2V5C2;A0A7I2V3L6;A0A7I2YQ87;A0A7I2V5H3;O75569;A0A7I2V332;A0A7I2V315;A0A7I2V593;A0A7I2V2P4;F8WEG8;C9JMM3;A0A7I2V3J2	2;2;2;2;2;2;1;1;1;1;1;1;1	2;2;2;2;2;2;1;1;1;1;1;1;1	2;2;2;2;2;2;1;1;1;1;1;1;1	Interferon-inducible double-stranded RNA-dependent protein kinase activator A	PRKRA	tr|G5E9Q4|G5E9Q4_HUMAN Protein activator of interferon induced protein kinase EIF2AK2 OS=Homo sapiens OX=9606 GN=PRKRA PE=1 SV=1;tr|A0A7I2V5C2|A0A7I2V5C2_HUMAN Protein activator of interferon induced protein kinase EIF2AK2 OS=Homo sapiens OX=9606 GN=PRKRA	13	2	2	2	1	2	1	2	1	2	19	19	19	11.509	105	105;106;106;177;191;313;54;56;94;94;95;127;229	0	11.723	9.5	19	29734000	9426300	20308000	4247700	1346600	2901100	9426300	10569000	1	2	3				141	21;1665	True;True	21;1716	32;33;2552	35;36;2799	35;2799
P09651;A0A7I2V3R8;F8W6I7;A0A7I2V3W0;A0A7I2YQX9;A0A7I2V2L6;H0YH80;A0A2R8Y4L2;F8VZ49;F8VTQ5;Q32P51;A0A7I2V334;F8W646;A0A7I2V5U9;A0A7I2YQY2;A0A7I2V360;A0A7I2V2M7;A0A7I2V4F8;A0A7I2V520;A0A7I2V459;A0A7I2V497;A0A7I2V2Q7;A0A7I2V5T1;A0A7I2V2R4;A0A7I2V666;A0A7I2V3K5;A0A7I2V5P1;A0A7I2V661;A0A7I2V4E2;A0A7I2V2X1;A0A7I2V4P7;A0A7I2V5H0;A0A7I2V5N7;A0A7I2V2F1;A0A7I2V3U8;A0A7I2YQ85;A0A7I2V453	P09651;A0A7I2V3R8;F8W6I7;A0A7I2V3W0;A0A7I2YQX9;A0A7I2V2L6;H0YH80;A0A2R8Y4L2;F8VZ49;F8VTQ5	7;7;7;6;6;5;5;4;4;4;3;2;2;2;2;1;1;1;1;1;1;1;1;1;1;1;1;1;1;1;1;1;1;1;1;1;1	7;7;7;6;6;5;5;4;4;4;3;2;2;2;2;1;1;1;1;1;1;1;1;1;1;1;1;1;1;1;1;1;1;1;1;1;1	7;7;7;6;6;5;5;4;4;4;3;2;2;2;2;1;1;1;1;1;1;1;1;1;1;1;1;1;1;1;1;1;1;1;1;1;1	Heterogeneous nuclear ribonucleoprotein A1;Heterogeneous nuclear ribonucleoprotein A1, N-terminally processed	HNRNPA1	sp|P09651|ROA1_HUMAN Heterogeneous nuclear ribonucleoprotein A1 OS=Homo sapiens OX=9606 GN=HNRNPA1 PE=1 SV=5;tr|A0A7I2V3R8|A0A7I2V3R8_HUMAN Heterogeneous nuclear ribonucleoprotein A1 OS=Homo sapiens OX=9606 GN=HNRNPA1 PE=1 SV=1;tr|F8W6I7|F8W6I7_HUMAN Heter	37	7	7	7	6	5	6	5	6	5	25.5	25.5	25.5	38.746	372	372;319;307;326;275;242;191;275;231;145;320;83;156;75;45;108;104;99;97;97;32;96;83;78;77;77;70;70;65;61;60;56;56;55;54;49;83	0	70.974	22.3	17.2	211430000	97469000	113960000	11746000	5415000	6331000	85514000	71266000	8	4	12				142	817;1281;1766;3127;3553;3765;4666	True;True;True;True;True;True;True	845;1324;1820;3240;3673;3893;4821	1255;1256;1966;2710;2711;4856;4857;5505;5506;5852;7294	1370;1371;2155;2973;2974;5302;5303;6000;6001;6371;6372;6373;8016	1370;2155;2974;5303;6001;6372;8016
H0Y9Y1;A0A7I2V5Y3;D6RDG3;A0A7I2YQL2;A0A7I2V3T6;P20290	H0Y9Y1;A0A7I2V5Y3;D6RDG3;A0A7I2YQL2;A0A7I2V3T6;P20290	1;1;1;1;1;1	1;1;1;1;1;1	1;1;1;1;1;1	Transcription factor BTF3	BTF3	tr|H0Y9Y1|H0Y9Y1_HUMAN Transcription factor BTF3 (Fragment) OS=Homo sapiens OX=9606 GN=BTF3 PE=1 SV=2;tr|A0A7I2V5Y3|A0A7I2V5Y3_HUMAN Transcription factor BTF3 OS=Homo sapiens OX=9606 GN=BTF3 PE=1 SV=1;tr|D6RDG3|D6RDG3_HUMAN Transcription factor BTF3 (Fragm	6	1	1	1	0	1	0	1	0	1	22.1	22.1	22.1	9.3894	86	86;99;109;132;156;206	0	8.4653	0	22.1	21911000	0	21911000	5477800	0	5477800	0	11404000	0	1	1				143	4460	TRUE	4610	6971	7659	7659
P07858;E9PSG5;A0A7I2V440;A0A7I2V4Z9;A0A7I2V668;E9PHZ5;A0A7I2YQK9;A0A7P0NGZ6;E9PKQ7;A0A7I2V2J1;E9PNL5;E9PLY3;A0A7I2V4S6;E9PQM1;A0A7I2V302;E9PR21;E9PCB3;R4GMQ5;A0A7I2V367;E9PS78	P07858;E9PSG5;A0A7I2V440;A0A7I2V4Z9;A0A7I2V668;E9PHZ5;A0A7I2YQK9;A0A7P0NGZ6;E9PKQ7;A0A7I2V2J1;E9PNL5;E9PLY3;A0A7I2V4S6;E9PQM1;A0A7I2V302;E9PR21;E9PCB3;R4GMQ5	4;4;4;4;4;4;3;3;2;2;2;2;2;2;2;2;2;2;1;1	4;4;4;4;4;4;3;3;2;2;2;2;2;2;2;2;2;2;1;1	4;4;4;4;4;4;3;3;2;2;2;2;2;2;2;2;2;2;1;1	Cathepsin B;Cathepsin B light chain;Cathepsin B heavy chain	CTSB	sp|P07858|CATB_HUMAN Cathepsin B OS=Homo sapiens OX=9606 GN=CTSB PE=1 SV=3;tr|E9PSG5|E9PSG5_HUMAN Cathepsin B OS=Homo sapiens OX=9606 GN=CTSB PE=1 SV=2;tr|A0A7I2V440|A0A7I2V440_HUMAN Cathepsin B OS=Homo sapiens OX=9606 GN=CTSB PE=1 SV=1;tr|A0A7I2V4Z9|A0A7I	20	4	4	4	2	3	2	3	2	3	15.6	15.6	15.6	37.821	339	339;291;356;323;267;371;324;338;136;139;143;165;271;283;118;320;110;76;192;92	0	24.692	10.3	10.6	40749000	7476400	33273000	2144700	393500	1751200	7001800	17792000	1	2	3				144	965;1471;2605;3602	True;True;True;True	999;1519;2683;3724	1483;2254;4029;5584;5585	1623;2471;4404;6089;6090	1623;2471;4404;6090
A0A7I2V4E4;Q15056;A0A7I2V3D5;A0A7I2V3E4;A0A7I2V385	A0A7I2V4E4;Q15056;A0A7I2V3D5;A0A7I2V3E4	3;3;2;2;1	3;3;2;2;1	3;3;2;2;1	Eukaryotic translation initiation factor 4H	EIF4H	tr|A0A7I2V4E4|A0A7I2V4E4_HUMAN Eukaryotic translation initiation factor 4H OS=Homo sapiens OX=9606 GN=EIF4H PE=1 SV=1;sp|Q15056|IF4H_HUMAN Eukaryotic translation initiation factor 4H OS=Homo sapiens OX=9606 GN=EIF4H PE=1 SV=5;tr|A0A7I2V3D5|A0A7I2V3D5_HUMAN	5	3	3	3	0	3	0	3	0	3	14.7	14.7	14.7	27.058	245	245;248;69;111;197	0	20.537	0	14.7	6672200	0	6672200	556020	0	556020	0	3472600	0	3	3				145	790;4117;4118	True;True;True	818;4256;4257	1218;6420;6421	1331;7019;7020	1331;7019;7020
A0A7I2V4F7;P62136;F8VR82;E9PMD7;F8VYE8;F8W0W8;P36873;A0A087WYY5;B4DJ75;A0A8V8TQ71	A0A7I2V4F7;P62136;F8VR82;E9PMD7;F8VYE8;F8W0W8;P36873;A0A087WYY5;B4DJ75;A0A8V8TQ71	4;4;3;3;3;3;3;2;2;2	4;4;3;3;3;3;3;2;2;2	2;2;1;2;1;1;1;1;0;0	Serine/threonine-protein phosphatase PP1-alpha catalytic subunit;Serine/threonine-protein phosphatase;Serine/threonine-protein phosphatase PP1-gamma catalytic subunit	PPP1CA;PPP1CC	tr|A0A7I2V4F7|A0A7I2V4F7_HUMAN Serine/threonine-protein phosphatase OS=Homo sapiens OX=9606 GN=PPP1CA PE=1 SV=1;sp|P62136|PP1A_HUMAN Serine/threonine-protein phosphatase PP1-alpha catalytic subunit OS=Homo sapiens OX=9606 GN=PPP1CA PE=1 SV=1;tr|F8VR82|F8VR	10	4	4	2	1	4	1	4	0	2	13.1	13.1	7.2	37.809	335	335;330;270;295;304;332;323;140;299;316	0	24.352	3.3	13.1	25872000	2209600	23662000	1437300	122760	1314600	3006300	11519000	1	5	6				146	1719;1865;2043;3179	True;True;True;True	1772;1921;2106;3295	2633;2869;2870;3140;4938	2889;3141;3142;3143;3445;5396	2889;3143;3445;5396
A0A7I2V4J2;A0A7I2V5Y7;A0A7I2V535;Q15233;A0A7I2V4N2;A0A7I2V464;A0A7P0MRW0;H7C367;A0A7I2V4K9;C9IZL7;C9JYS8;C9J4X2	A0A7I2V4J2;A0A7I2V5Y7;A0A7I2V535;Q15233;A0A7I2V4N2;A0A7I2V464;A0A7P0MRW0;H7C367;A0A7I2V4K9;C9IZL7;C9JYS8	8;8;8;8;7;7;7;5;5;4;4;1	8;8;8;8;7;7;7;5;5;4;4;1	7;7;7;7;6;6;6;4;5;3;4;1	Non-POU domain-containing octamer-binding protein	NONO	tr|A0A7I2V4J2|A0A7I2V4J2_HUMAN Non-POU domain containing octamer binding OS=Homo sapiens OX=9606 GN=NONO PE=1 SV=1;tr|A0A7I2V5Y7|A0A7I2V5Y7_HUMAN Non-POU domain containing octamer binding OS=Homo sapiens OX=9606 GN=NONO PE=1 SV=1;tr|A0A7I2V535|A0A7I2V535_H	12	8	8	7	4	8	4	8	4	7	19.9	19.9	17.7	53.818	468	468;476;501;471;360;360;515;234;411;207;247;124	0	53.627	9.8	19.9	110870000	16543000	94328000	5279600	787780	4491800	26972000	38666000	4	8	12				147	44;462;516;1035;1047;1383;3453;4243	True;True;True;True;True;True;True;True	44;475;531;1072;1084;1429;3571;4387	65;66;724;804;1591;1592;1607;1608;2120;5345;6637;6638	70;71;797;881;1737;1738;1754;1755;2320;5829;7284;7285;7286	70;797;881;1737;1755;2320;5829;7284
A0A7I2V4V5	A0A7I2V4V5	1	1	1			tr|A0A7I2V4V5|A0A7I2V4V5_HUMAN Cathepsin F OS=Homo sapiens OX=9606 GN=CTSF PE=1 SV=1	1	1	1	1	1	0	1	0	1	0	15.3	15.3	15.3	12.555	118	118	0.0011891	6.282	15.3	0	27719000	27719000	0	4619800	4619800	0	27719000	0	1	0	1				148	2625	TRUE	2703	4053	4429	4429
A0A7P0Z4C6;A0A7P0TAQ1;A0A7P0T8Q5;A0A7P0T8A3;C9JUP7;A0A7P0TAW3;A0A7I2V540;P55072;A0A7I2V2Y2;A0A7P0TAY0;A0A7I2V5G8	A0A7P0Z4C6;A0A7P0TAQ1;A0A7P0T8Q5;A0A7P0T8A3;C9JUP7;A0A7P0TAW3;A0A7I2V540;P55072;A0A7I2V2Y2	3;3;3;3;3;3;3;3;2;1;1	3;3;3;3;3;3;3;3;2;1;1	3;3;3;3;3;3;3;3;2;1;1	Transitional endoplasmic reticulum ATPase	VCP	tr|A0A7P0Z4C6|A0A7P0Z4C6_HUMAN Transitional endoplasmic reticulum ATPase OS=Homo sapiens OX=9606 GN=VCP PE=1 SV=1;tr|A0A7P0TAQ1|A0A7P0TAQ1_HUMAN Transitional endoplasmic reticulum ATPase OS=Homo sapiens OX=9606 GN=VCP PE=1 SV=1;tr|A0A7P0T8Q5|A0A7P0T8Q5_HUM	11	3	3	3	2	3	2	3	2	3	5.5	5.5	5.5	76.917	694	694;733;754;760;761;772;804;806;458;237;334	0	20.213	3.7	5.5	32110000	7626000	24484000	823330	195540	627790	9012600	11356000	2	5	7				149	1002;2352;4580	True;True;True	1037;2423;4733	1534;3649;3650;7161;7162	1676;3986;3987;3988;7871;7872;7873	1676;3987;7873
A0A7I2V599;P10809;A0A7I2V2X6;A0A7I2YQK6;A0A7I2V5M1;A0A7I2V5K3;A0A7I2YQ71;A0A7I2V369;E7ESH4;E7EXB4;C9JL25	A0A7I2V599;P10809;A0A7I2V2X6;A0A7I2YQK6;A0A7I2V5M1;A0A7I2V5K3;A0A7I2YQ71;A0A7I2V369	12;12;11;10;7;6;6;6;4;3;1	12;12;11;10;7;6;6;6;4;3;1	12;12;11;10;7;6;6;6;4;3;1	60 kDa heat shock protein, mitochondrial	HSPD1	tr|A0A7I2V599|A0A7I2V599_HUMAN 60 kDa heat shock protein, mitochondrial OS=Homo sapiens OX=9606 GN=HSPD1 PE=1 SV=1;sp|P10809|CH60_HUMAN 60 kDa heat shock protein, mitochondrial OS=Homo sapiens OX=9606 GN=HSPD1 PE=1 SV=2;tr|A0A7I2V2X6|A0A7I2V2X6_HUMAN 60 kD	11	12	12	12	4	12	4	12	4	12	28.1	28.1	28.1	57.785	537	537;573;541;482;375;296;310;322;231;221;175	0	82.484	10.8	28.1	182500000	34936000	147570000	5887200	1127000	4760200	53848000	57892000	4	13	17				150	55;490;869;1234;1576;2111;2801;2975;4286;4287;4291;4501	True;True;True;True;True;True;True;True;True;True;True;True	55;505;899;1277;1625;2175;2883;3080;4431;4432;4436;4651	80;768;1339;1895;2403;3256;4328;4329;4330;4612;4613;6706;6707;6708;6713;7032;7033	86;843;1464;2080;2637;3570;4724;4725;4726;5025;5026;7360;7361;7362;7367;7731;7732	86;843;1464;2080;2637;3570;4726;5026;7360;7362;7367;7731
A0A7I2V5L3;P40429;A0A7I2V2L9;M0QYS1;Q8J015;Q6NVV1;M0QZU1;A0A096LPE0	A0A7I2V5L3;P40429;A0A7I2V2L9;M0QYS1;Q8J015;Q6NVV1	6;6;5;5;4;3;1;1	6;6;5;5;4;3;1;1	6;6;5;5;4;3;1;1	60S ribosomal protein L13a;Putative 60S ribosomal protein L13a protein RPL13AP3	RPL13A;RPL13a;RPL13AP3	tr|A0A7I2V5L3|A0A7I2V5L3_HUMAN 60S ribosomal protein L13a OS=Homo sapiens OX=9606 GN=RPL13A PE=1 SV=1;sp|P40429|RL13A_HUMAN 60S ribosomal protein L13a OS=Homo sapiens OX=9606 GN=RPL13A PE=1 SV=2;tr|A0A7I2V2L9|A0A7I2V2L9_HUMAN 60S ribosomal protein L13a OS=	8	6	6	6	6	6	6	6	6	6	32.4	32.4	32.4	21.716	188	188;203;198;210;142;102;46;48	0	38.278	32.4	32.4	442660000	215980000	226680000	44266000	21598000	22668000	217270000	116690000	5	7	12				151	129;491;2225;2964;4256;4726	True;True;True;True;True;True	130;506;2292;3068;4401;4881	187;188;769;770;3439;3440;4597;4598;6661;6662;7393;7394	201;202;203;844;845;3765;3766;5010;5011;7309;7310;8127;8128	203;845;3765;5010;7310;8127	17
A0A7I2V5S2;A0A7I2YQC0;P06748;A0A7I2V5J8;E5RI98;A0A7I2V3G5;A0A7I2V579;A0A7I2V4G8;A0A7I2V433;A0A7I2V2X9;A0A7I2V3U2	A0A7I2V5S2;A0A7I2YQC0;P06748;A0A7I2V5J8;E5RI98	4;4;4;3;3;1;1;1;1;1;1	4;4;4;3;3;1;1;1;1;1;1	4;4;4;3;3;1;1;1;1;1;1	Nucleophosmin	NPM1	tr|A0A7I2V5S2|A0A7I2V5S2_HUMAN Nucleophosmin OS=Homo sapiens OX=9606 GN=NPM1 PE=1 SV=1;tr|A0A7I2YQC0|A0A7I2YQC0_HUMAN Nucleophosmin OS=Homo sapiens OX=9606 GN=NPM1 PE=1 SV=1;sp|P06748|NPM_HUMAN Nucleophosmin OS=Homo sapiens OX=9606 GN=NPM1 PE=1 SV=2;tr|A0A	11	4	4	4	3	4	3	4	3	4	12.8	12.8	12.8	33.875	305	305;323;294;201;230;90;99;123;156;175;195	0	24.67	10.5	12.8	178570000	40233000	138330000	12755000	2873800	9880900	45855000	66375000	3	7	10				152	83;1460;1461;2933	True;True;True;True	83;1508;1509;3031	121;122;123;2234;2235;2236;2237;4539	130;131;132;133;2445;2446;2447;2448;2449;2450;4946	133;2448;2450;4946
J3QR09;J3KTE4;A0A7I2YQG2;P84098;A0A7I2V638;A0A7I2V4U6;A0A7I2V2L0;A0A7I2V512	J3QR09;J3KTE4;A0A7I2YQG2;P84098	7;7;7;7;2;2;2;2	7;7;7;7;2;2;2;2	7;7;7;7;2;2;2;2	Ribosomal protein L19;60S ribosomal protein L19	RPL19	tr|J3QR09|J3QR09_HUMAN Ribosomal protein L19 OS=Homo sapiens OX=9606 GN=RPL19 PE=1 SV=1;tr|J3KTE4|J3KTE4_HUMAN Ribosomal protein L19 OS=Homo sapiens OX=9606 GN=RPL19 PE=1 SV=1;tr|A0A7I2YQG2|A0A7I2YQG2_HUMAN Ribosomal protein L19 OS=Homo sapiens OX=9606 GN=	8	7	7	7	7	4	7	4	7	4	26.9	26.9	26.9	23.134	193	193;194;216;196;48;95;109;110	0	81.873	26.9	17.6	595600000	328360000	267240000	99267000	54727000	44539000	284960000	182490000	5	3	8				153	1650;1888;2249;2471;2472;3424;4558	True;True;True;True;True;True;True	1700;1945;2316;2543;2544;3542;4711	2520;2904;3479;3480;3825;3826;3827;3828;5309;7126;7127	2759;3182;3806;3807;4178;4179;4180;4181;5791;7832;7833	2759;3182;3806;4179;4181;5791;7833
A0A8Q3SIG7;A0A8V8TM87;A0A8V8TM61;F5H578;A0A7N4I394;O75400	A0A8Q3SIG7;A0A8V8TM87;A0A8V8TM61;F5H578;A0A7N4I394;O75400	6;6;6;6;6;6	6;6;6;6;6;6	6;6;6;6;6;6	Pre-mRNA-processing factor 40 homolog A	PRPF40A	tr|A0A8Q3SIG7|A0A8Q3SIG7_HUMAN Pre-mRNA processing factor 40 homolog A OS=Homo sapiens OX=9606 GN=PRPF40A PE=1 SV=1;tr|A0A8V8TM87|A0A8V8TM87_HUMAN Pre-mRNA processing factor 40 homolog A OS=Homo sapiens OX=9606 GN=PRPF40A PE=1 SV=1;tr|A0A8V8TM61|A0A8V8TM61	6	6	6	6	1	6	1	6	1	6	6.2	6.2	6.2	104.36	915	915;931;934;972;994;957	0	36.313	1	6.2	68091000	10185000	57906000	2196500	328550	1867900	10185000	30138000	1	6	7				154	239;945;1199;2222;3246;3807	True;True;True;True;True;True	244;979;1241;2289;3362;3936	357;1455;1846;3433;3434;5039;5918	387;1590;2027;3759;3760;5501;6450	387;1590;2027;3759;5501;6450
G5E9W7;H7C5L9;A0A8I5KYF1;A0A8I5KSY5;A0A7P0MKV3;P82650;A0A8I5KX02;A0A8I5KQR7;H7C5F2;H7C5H3	G5E9W7;H7C5L9;A0A8I5KYF1;A0A8I5KSY5;A0A7P0MKV3;P82650;A0A8I5KX02	5;5;5;5;5;5;4;2;2;2	5;5;5;5;5;5;4;2;2;2	5;5;5;5;5;5;4;2;2;2	28S ribosomal protein S22, mitochondrial	MRPS22	tr|G5E9W7|G5E9W7_HUMAN Mitochondrial ribosomal protein S22 OS=Homo sapiens OX=9606 GN=MRPS22 PE=1 SV=2;tr|H7C5L9|H7C5L9_HUMAN Mitochondrial ribosomal protein S22 OS=Homo sapiens OX=9606 GN=MRPS22 PE=1 SV=2;tr|A0A8I5KYF1|A0A8I5KYF1_HUMAN Mitochondrial ribos	10	5	5	5	3	4	3	4	3	4	17.2	17.2	17.2	33.528	290	290;329;332;342;359;360;233;133;165;200	0	32.29	12.4	13.1	25762000	11412000	14350000	1288100	570580	717500	11467000	7412800	3	4	7				155	1726;1905;2104;2579;4750	True;True;True;True;True	1779;1964;2168;2657;4906	2644;2645;2930;2931;3249;3992;7438	2900;2901;3209;3210;3563;4366;8179	2900;3209;3563;4366;8179
A0A7P0T7D6;A0A7P0T855;O14879	A0A7P0T7D6;A0A7P0T855;O14879	2;2;2	2;2;2	2;2;2	Interferon-induced protein with tetratricopeptide repeats 3	IFIT3	tr|A0A7P0T7D6|A0A7P0T7D6_HUMAN Interferon induced protein with tetratricopeptide repeats 3 OS=Homo sapiens OX=9606 GN=IFIT3 PE=1 SV=1;tr|A0A7P0T855|A0A7P0T855_HUMAN Interferon induced protein with tetratricopeptide repeats 3 OS=Homo sapiens OX=9606 GN=IFIT	3	2	2	2	0	2	0	2	0	2	4.3	4.3	4.3	49.825	438	438;517;490	0	11.59	0	4.3	11486000	0	11486000	522070	0	522070	0	5977800	0	2	2				156	2684;3712	True;True	2763;3839	4143;5772	4524;6286	4524;6286
A0A7P0T8A1;A0A7P0TB77;A0A7P0T7Z6;A0A7P0T904;A0A7P0T8U1;A0A7P0TAQ0;A0A7P0T844;U3KQE7;A0A7P0T8H4;P25774	A0A7P0T8A1;A0A7P0TB77;A0A7P0T7Z6;A0A7P0T904;A0A7P0T8U1;A0A7P0TAQ0;A0A7P0T844;U3KQE7;A0A7P0T8H4;P25774	1;1;1;1;1;1;1;1;1;1	1;1;1;1;1;1;1;1;1;1	1;1;1;1;1;1;1;1;1;1	Cathepsin S	CTSS	tr|A0A7P0T8A1|A0A7P0T8A1_HUMAN Cathepsin S OS=Homo sapiens OX=9606 GN=CTSS PE=1 SV=1;tr|A0A7P0TB77|A0A7P0TB77_HUMAN Cathepsin S OS=Homo sapiens OX=9606 GN=CTSS PE=1 SV=1;tr|A0A7P0T7Z6|A0A7P0T7Z6_HUMAN Cathepsin S OS=Homo sapiens OX=9606 GN=CTSS PE=1 SV=1;t	10	1	1	1	0	1	0	1	0	1	7.4	7.4	7.4	24.456	215	215;220;220;240;267;272;307;308;309;331	0	7.5889	0	7.4	3256000	0	3256000	325600	0	325600	0	1694600	0	1	1				157	2806	TRUE	2888	4338	4737	4737
A0A7P0T9Q3;H7BYV1;E9PS44;E9PQN9;A0A7P0T8E0;A0A7P0T953;P13164;Q01629;Q01628	A0A7P0T9Q3;H7BYV1;E9PS44;E9PQN9;A0A7P0T8E0;A0A7P0T953;P13164;Q01629;Q01628	2;2;2;2;2;2;2;2;2	2;2;2;2;2;2;2;2;2	2;2;2;2;2;2;2;2;2	Interferon-induced transmembrane protein 1;Interferon-induced transmembrane protein 2;Interferon-induced transmembrane protein 3	IFITM2;IFITM3;IFITM1	tr|A0A7P0T9Q3|A0A7P0T9Q3_HUMAN Interferon induced transmembrane protein 2 (Fragment) OS=Homo sapiens OX=9606 GN=IFITM2 PE=3 SV=1;tr|H7BYV1|H7BYV1_HUMAN Uncharacterized protein (Fragment) OS=Homo sapiens OX=9606 PE=3 SV=1;tr|E9PS44|E9PS44_HUMAN Interferon i	9	2	2	2	2	2	2	2	2	2	34	34	34	5.4726	50	50;74;112;112;137;144;125;132;133	0	19.992	34	34	151460000	49459000	102000000	75731000	24729000	51001000	48001000	54546000	2	4	6				158	2134;2954	True;True	2198;3056;3057	3288;3289;4581;4582;4583	3603;3604;3605;4993;4994;4995	3605;4995	18
P07237;A0A7P0TA71;A0A7P0TA35;I3L4M2;A0A7P0TB26;A0A7P0T8X1;A0A7P0TA97;I3L0S0;A0A7P0T9D6;A0A7P0T8J3;A0A7P0T9U6;A0A7P0T8C0;I3L3P5;H7BZ94;A0A7P0T9K9;I3L514;H0Y3Z3;A0A7P0Z4S2;A0A7P0Z4J0;A0A7P0TAX9;B3KTQ9;A0A7P0TBP8;A0A7P0T9S9;I3L3U6;A0A7P0Z476;I3NI03	P07237;A0A7P0TA71;A0A7P0TA35;I3L4M2;A0A7P0TB26;A0A7P0T8X1;A0A7P0TA97;I3L0S0;A0A7P0T9D6;A0A7P0T8J3;A0A7P0T9U6;A0A7P0T8C0;I3L3P5;H7BZ94;A0A7P0T9K9;I3L514;H0Y3Z3	8;8;8;8;8;8;8;7;7;7;7;7;7;7;7;6;6;3;3;3;3;1;1;1;1;1	8;8;8;8;8;8;8;7;7;7;7;7;7;7;7;6;6;3;3;3;3;1;1;1;1;1	8;8;8;8;8;8;8;7;7;7;7;7;7;7;7;6;6;3;3;3;3;1;1;1;1;1	Protein disulfide-isomerase	P4HB	sp|P07237|PDIA1_HUMAN Protein disulfide-isomerase OS=Homo sapiens OX=9606 GN=P4HB PE=1 SV=3;tr|A0A7P0TA71|A0A7P0TA71_HUMAN Protein disulfide-isomerase OS=Homo sapiens OX=9606 GN=P4HB PE=1 SV=1;tr|A0A7P0TA35|A0A7P0TA35_HUMAN Protein disulfide-isomerase OS=H	26	8	8	8	2	8	2	8	2	8	17.9	17.9	17.9	57.116	508	508;557;542;537;533;479;479;466;521;488;486;481;472;464;439;463;418;304;270;222;185;123;135;128;126;118	0	130.5	5.1	17.9	88639000	9436900	79202000	2532500	269630	2262900	13714000	36944000	2	7	9				159	774;2447;2857;3001;3959;4217;4677;4729	True;True;True;True;True;True;True;True	802;2518;2944;3108;4093;4361;4832;4884	1199;3784;3785;4414;4649;6161;6598;6599;7316;7398	1311;4132;4133;4818;5065;6717;7243;7244;8042;8133	1311;4133;4818;5065;6717;7244;8042;8133
A0A7P0T9R0;A0A7P0T9I6;P20591;F8W8T1;A0A7P0Z4E0;H9KVC7;H9KVC9;H9KVD0;H9KVC3;C9JS04;C9JZQ9;C9JEL4	A0A7P0T9R0;A0A7P0T9I6;P20591;F8W8T1;A0A7P0Z4E0;H9KVC7	22;22;22;21;20;20;8;4;1;1;1;1	22;22;22;21;20;20;8;4;1;1;1;1	20;20;20;19;18;18;6;3;1;0;0;0	Interferon-induced GTP-binding protein Mx1;Interferon-induced GTP-binding protein Mx1, N-terminally processed	MX1	tr|A0A7P0T9R0|A0A7P0T9R0_HUMAN MX dynamin like GTPase 1 OS=Homo sapiens OX=9606 GN=MX1 PE=1 SV=1;tr|A0A7P0T9I6|A0A7P0T9I6_HUMAN MX dynamin like GTPase 1 OS=Homo sapiens OX=9606 GN=MX1 PE=1 SV=1;sp|P20591|MX1_HUMAN Interferon-induced GTP-binding protein Mx1	12	22	22	20	4	22	4	22	3	20	37.2	37.2	33	70.815	624	624;639;662;654;480;609;201;68;25;125;129;133	0	207.63	7.7	37.2	861910000	39342000	822570000	25350000	1157100	24193000	40295000	427160000	4	23	27				160	91;515;743;882;918;1478;1521;1775;2223;2759;2790;3002;3116;3676;3677;3777;3973;3974;4201;4477;4548;4597	True;True;True;True;True;True;True;True;True;True;True;True;True;True;True;True;True;True;True;True;True;True	92;530;769;913;950;1526;1570;1829;2290;2841;2872;3109;3229;3801;3802;3905;4107;4108;4343;4627;4701;4751	134;803;1143;1365;1417;2266;2324;2724;3435;3436;4260;4310;4650;4842;5715;5716;5866;5867;6186;6187;6188;6189;6570;6994;6995;7114;7185;7186	144;880;1252;1492;1549;2485;2549;2987;3761;3762;4654;4705;5066;5285;6225;6226;6392;6393;6394;6744;6745;6746;6747;7212;7213;7683;7684;7820;7898;7899	144;880;1252;1492;1549;2485;2549;2987;3761;4654;4705;5066;5285;6225;6226;6393;6745;6747;7213;7684;7820;7899
Q9Y6K5;A0A7P0TAU8;A0A7P0Z4F1;A0A7P0T9J0;A0A7P0Z4D0;A0A7P0T9W6;A0A7P0T8S7;A0A7P0TAC0;A0A7P0Z4F5;A0A7P0TB73;A0A7P0T7V2;A0A7P0T884;A0A7P0TA44;A0A7P0TAC8;A0A7P0TAV3;A0A7P0T8J8;A0A7P0TA50;F8VS35;A0A7P0T9Z5;A0A7P0TAT5;F8VWK9;A0A7P0TAS0	Q9Y6K5;A0A7P0TAU8;A0A7P0Z4F1;A0A7P0T9J0;A0A7P0Z4D0;A0A7P0T9W6;A0A7P0T8S7;A0A7P0TAC0;A0A7P0Z4F5	3;3;3;3;3;3;2;2;2;1;1;1;1;1;1;1;1;1;1;1;1;1	3;3;3;3;3;3;2;2;2;1;1;1;1;1;1;1;1;1;1;1;1;1	3;3;3;3;3;3;2;2;2;1;1;1;1;1;1;1;1;1;1;1;1;1	2-5-oligoadenylate synthase 3	OAS3	sp|Q9Y6K5|OAS3_HUMAN 2-5-oligoadenylate synthase 3 OS=Homo sapiens OX=9606 GN=OAS3 PE=1 SV=3;tr|A0A7P0TAU8|A0A7P0TAU8_HUMAN 2-5 oligoadenylate synthase OS=Homo sapiens OX=9606 GN=OAS3 PE=1 SV=1;tr|A0A7P0Z4F1|A0A7P0Z4F1_HUMAN 2-5 oligoadenylate syntha	22	3	3	3	1	2	1	2	1	2	3.2	3.2	3.2	121.17	1087	1087;1130;1120;1089;1062;1061;1036;971;928;771;846;151;172;723;589;577;567;223;219;182;177;724	0	17.265	0.9	2.3	7642000	0	7642000	155960	0	155960	0	3977400	1	2	3				161	344;2733;4132	True;True;True	354;2813;4271	527;4220;6446	582;4612;7053	582;4612;7053
A0A7P0T9U7;Q15637	A0A7P0T9U7;Q15637	2;2	2;2	2;2	Splicing factor 1	SF1	tr|A0A7P0T9U7|A0A7P0T9U7_HUMAN Splicing factor 1 OS=Homo sapiens OX=9606 GN=SF1 PE=1 SV=1;sp|Q15637|SF01_HUMAN Splicing factor 1 OS=Homo sapiens OX=9606 GN=SF1 PE=1 SV=4	2	2	2	2	1	2	1	2	1	2	2.7	2.7	2.7	80.369	764	764;639	0	12.966	1.3	2.7	15733000	2607900	13125000	828030	137260	690770	5172200	4266600	1	2	3				162	1899;3632	True;True	1958;3755	2921;5636;5637	3200;6142;6143	3200;6142
A0A7P0TAE1;H0YIV0;A0A7P0TAT8;P14625;A0A7P0T917;A0A7P0T823;A0A087WT78;A0A7P0TAY2;A0A7P0TBC2;A0A7P0T8R3;A0A7P0T885;A0A7P0Z405;F8W026	A0A7P0TAE1;H0YIV0;A0A7P0TAT8;P14625;A0A7P0T917;A0A7P0T823;A0A087WT78;A0A7P0TAY2;A0A7P0TBC2	15;15;15;15;14;14;13;12;11;7;7;4;3	13;13;13;13;12;12;11;10;9;5;5;2;1	13;13;13;13;12;12;11;10;9;5;5;2;1	Endoplasmin	HSP90B1	tr|A0A7P0TAE1|A0A7P0TAE1_HUMAN Heat shock protein 90 beta family member 1 OS=Homo sapiens OX=9606 GN=HSP90B1 PE=1 SV=1;tr|H0YIV0|H0YIV0_HUMAN Heat shock protein 90 beta family member 1 OS=Homo sapiens OX=9606 GN=HSP90B1 PE=1 SV=2;tr|A0A7P0TAT8|A0A7P0TAT8_H	13	15	13	13	6	15	5	13	5	13	20.3	18.5	18.5	90.75	789	789;796;814;803;719;813;751;661;465;251;274;163;48	0	97.97	9.6	20.3	404390000	60983000	343400000	9404300	1418200	7986100	77195000	162520000	6	15	21				163	632;823;906;907;1040;1164;1557;2432;2706;3074;3075;3482;3598;3603;3624	True;True;False;False;True;True;True;True;True;True;True;True;True;True;True	652;851;938;939;1077;1206;1606;2503;2785;3183;3184;3600;3720;3725;3747	981;1263;1399;1400;1401;1599;1600;1794;1795;2374;2375;3764;4169;4766;4767;5394;5578;5579;5586;5624;5625	1070;1380;1528;1529;1530;1531;1745;1746;1967;1968;2603;2604;2605;4112;4551;5195;5196;5197;5882;5883;6083;6084;6091;6129;6130	1070;1380;1528;1531;1746;1968;2605;4112;4551;5195;5197;5882;6084;6091;6130
A0A7P0TAE3;Q9ULX6;A0A7P0TAJ5;A0A7P0T847;A0A7P0TBP0;V9GZ50;A0A7P0T9N5;A0A7P0TAD3;M0R1Y5;M0R010;M0QYT7	A0A7P0TAE3;Q9ULX6;A0A7P0TAJ5;A0A7P0T847;A0A7P0TBP0;V9GZ50;A0A7P0T9N5;A0A7P0TAD3	8;8;7;4;4;4;4;4;1;1;1	8;8;7;4;4;4;4;4;1;1;1	8;8;7;4;4;4;4;4;1;1;1	A-kinase anchor protein 8-like	AKAP8L	tr|A0A7P0TAE3|A0A7P0TAE3_HUMAN A-kinase anchoring protein 8 like OS=Homo sapiens OX=9606 GN=AKAP8L PE=1 SV=1;sp|Q9ULX6|AKP8L_HUMAN A-kinase anchor protein 8-like OS=Homo sapiens OX=9606 GN=AKAP8L PE=1 SV=4;tr|A0A7P0TAJ5|A0A7P0TAJ5_HUMAN A-kinase anchoring	11	8	8	8	2	7	2	7	2	7	14.7	14.7	14.7	68.193	612	612;646;536;395;408;431;444;465;109;161;162	0	49.944	4.6	12.6	108350000	17806000	90545000	4334000	712250	3621800	19743000	45188000	2	6	8				164	692;1088;1952;3351;3596;3930;4148;4625	True;True;True;True;True;True;True;True	715;1128;2013;3467;3718;4064;4290;4779	1065;1066;1684;3002;5188;5576;6116;6481;7229	1167;1168;1843;3286;5657;6081;6669;7095;7944	1168;1843;3286;5657;6081;6669;7095;7944
A0A7P0TAL9;A0A7P0TBA9;P19525;A0A7P0Z4M0	A0A7P0TAL9;A0A7P0TBA9;P19525	3;3;3;1	3;3;3;1	3;3;3;1	Interferon-induced, double-stranded RNA-activated protein kinase	EIF2AK2	tr|A0A7P0TAL9|A0A7P0TAL9_HUMAN Eukaryotic translation initiation factor 2 alpha kinase 2 OS=Homo sapiens OX=9606 GN=EIF2AK2 PE=1 SV=1;tr|A0A7P0TBA9|A0A7P0TBA9_HUMAN Eukaryotic translation initiation factor 2 alpha kinase 2 OS=Homo sapiens OX=9606 GN=EIF2AK	4	3	3	3	1	3	1	3	1	3	6.5	6.5	6.5	56.247	494	494;541;551;508	0	17.858	2.2	6.5	56696000	8479700	48216000	2699800	403800	2296000	13322000	20252000	1	3	4				165	653;1789;2259	True;True;True	673;1843;2327	1008;2747;2748;3498	1103;3013;3014;3826	1103;3014;3826
A0A7P0Z497;P23284;A0A7P0TB45;A0A7P0T7U3	A0A7P0Z497;P23284;A0A7P0TB45	18;18;17;4	18;18;17;4	18;18;17;4	Peptidyl-prolyl cis-trans isomerase B	PPIB	tr|A0A7P0Z497|A0A7P0Z497_HUMAN Peptidyl-prolyl cis-trans isomerase OS=Homo sapiens OX=9606 GN=PPIB PE=1 SV=1;sp|P23284|PPIB_HUMAN Peptidyl-prolyl cis-trans isomerase B OS=Homo sapiens OX=9606 GN=PPIB PE=1 SV=2;tr|A0A7P0TB45|A0A7P0TB45_HUMAN Peptidyl-prolyl	4	18	18	18	15	16	15	16	15	16	72.9	72.9	72.9	20.21	181	181;216;216;123	0	293.29	65.7	68.5	16398000000	6645600000	9752200000	1490700000	604150000	886560000	6348900000	5001500000	28	32	60				166	590;591;642;720;737;1688;1764;1765;1788;2460;3202;3636;3881;3882;4120;4327;4328;4373	True;True;True;True;True;True;True;True;True;True;True;True;True;True;True;True;True;True	609;610;611;662;743;763;1740;1741;1818;1819;1842;2532;3318;3759;4012;4013;4259;4473;4474;4475;4520	918;919;920;921;922;923;924;925;992;993;994;995;996;1104;1134;1135;2582;2583;2584;2585;2586;2704;2705;2706;2707;2708;2709;2746;3804;3805;3806;4977;5642;5643;5644;6036;6037;6038;6039;6424;6425;6426;6427;6428;6429;6764;6765;6766;6767;6768;6769;6829;6830	1001;1002;1003;1004;1005;1006;1007;1008;1009;1082;1083;1084;1085;1086;1087;1088;1089;1090;1209;1240;1241;2834;2835;2836;2837;2838;2967;2968;2969;2970;2971;2972;3012;4153;4154;4155;5435;6148;6149;6150;6587;6588;6589;6590;7023;7024;7025;7026;7027;7028;7029;7030;7031;7032;7033;7034;7035;7423;7424;7425;7426;7427;7428;7429;7430;7501;7502;7503	1001;1009;1085;1209;1240;2835;2968;2972;3012;4155;5435;6150;6587;6590;7029;7426;7430;7501	19;20
A0A7P0Z4D3;Q92973;A0A7P0T9C0;A0A7P0TBF0;A0A7P0T944;A0A075B780;O14787;E7EW37;S4R398	A0A7P0Z4D3;Q92973;A0A7P0T9C0;A0A7P0TBF0;A0A7P0T944	6;6;5;5;4;2;2;1;1	6;6;5;5;4;2;2;1;1	6;6;5;5;4;2;2;1;1	Transportin-1	TNPO1	tr|A0A7P0Z4D3|A0A7P0Z4D3_HUMAN Transportin 1 OS=Homo sapiens OX=9606 GN=TNPO1 PE=1 SV=1;sp|Q92973|TNPO1_HUMAN Transportin-1 OS=Homo sapiens OX=9606 GN=TNPO1 PE=1 SV=2;tr|A0A7P0T9C0|A0A7P0T9C0_HUMAN Transportin 1 OS=Homo sapiens OX=9606 GN=TNPO1 PE=1 SV=1;t	9	6	6	6	2	6	2	6	2	6	8.2	8.2	8.2	99.105	870	870;898;797;858;756;766;897;136;193	0	39.78	3.1	8.2	107700000	12080000	95622000	2834300	317890	2516400	19010000	42838000	3	6	9				167	295;415;2440;3343;3527;4010	True;True;True;True;True;True	302;426;2511;3459;3647;4144	448;641;3775;5175;5465;5466;6244;6245	490;706;4123;5644;5955;5956;5957;6808;6809	490;706;4123;5644;5957;6809	21
A0A8V8TMM5;H3BTN5;A0A804F6T5;A0A8V8TNX9;A0A804F729;P14618;H3BQ34;H3BT25;H3BUW1;H3BTJ2;B4DNK4;H3BN34;H3BQZ3;H3BU13;P30613	A0A8V8TMM5;H3BTN5;A0A804F6T5;A0A8V8TNX9;A0A804F729;P14618;H3BQ34;H3BT25;H3BUW1;H3BTJ2;B4DNK4	7;7;7;7;7;7;6;5;5;5;4;1;1;1;1	7;7;7;7;7;7;6;5;5;5;4;1;1;1;1	7;7;7;7;7;7;6;5;5;5;4;1;1;1;1	Pyruvate kinase;Pyruvate kinase PKM	PKM	tr|A0A8V8TMM5|A0A8V8TMM5_HUMAN Pyruvate kinase OS=Homo sapiens OX=9606 GN=PKM PE=1 SV=1;tr|H3BTN5|H3BTN5_HUMAN Pyruvate kinase (Fragment) OS=Homo sapiens OX=9606 GN=PKM PE=1 SV=1;tr|A0A804F6T5|A0A804F6T5_HUMAN Pyruvate kinase OS=Homo sapiens OX=9606 GN=PKM	15	7	7	7	3	7	3	7	3	7	26.2	26.2	26.2	37.429	344	344;485;566;605;605;531;281;151;162;168;457;51;69;82;574	0	43.531	9.6	26.2	131440000	41117000	90325000	6572100	2055900	4516300	51865000	36263000	2	6	8				168	1260;1498;1551;2007;2274;2588;3873	True;True;True;True;True;True;True	1303;1547;1600;2069;2343;2666;4004	1934;1935;2293;2294;2367;3085;3523;3524;4003;6021	2122;2123;2515;2516;2596;3384;3854;3855;4378;6569	2123;2516;2596;3384;3855;4378;6569
P07954;A0A804HI24;A0A804HKE6	P07954;A0A804HI24;A0A804HKE6	2;2;1	2;2;1	2;2;1	Fumarate hydratase, mitochondrial	FH	sp|P07954|FUMH_HUMAN Fumarate hydratase, mitochondrial OS=Homo sapiens OX=9606 GN=FH PE=1 SV=3;tr|A0A804HI24|A0A804HI24_HUMAN Fumarate hydratase, mitochondrial OS=Homo sapiens OX=9606 GN=FH PE=1 SV=1;tr|A0A804HKE6|A0A804HKE6_HUMAN Fumarate hydratase OS=Hom	3	2	2	2	1	2	1	2	1	2	5.9	5.9	5.9	54.636	510	510;480;192	0	17.014	3.5	5.9	13205000	2780100	10425000	528180	111200	416980	4297200	3908500	1	2	3				169	195;2041	True;True	196;2104	280;3137;3138	301;3442;3443	301;3443
A0A804HL29;A0A804HI79;Q8TA86	A0A804HL29;A0A804HI79;Q8TA86	1;1;1	1;1;1	1;1;1	Retinitis pigmentosa 9 protein	RP9	tr|A0A804HL29|A0A804HL29_HUMAN RP9 pre-mRNA splicing factor OS=Homo sapiens OX=9606 GN=RP9 PE=1 SV=1;tr|A0A804HI79|A0A804HI79_HUMAN RP9 pre-mRNA splicing factor OS=Homo sapiens OX=9606 GN=RP9 PE=1 SV=1;sp|Q8TA86|RP9_HUMAN Retinitis pigmentosa 9 protein OS=	3	1	1	1	0	1	0	1	0	1	29.4	29.4	29.4	6.0697	51	51;156;221	0	7.3878	0	29.4	0	0	0	0	0	0	0	0	0	1	1				170	3770	TRUE	3898	5858	6383	6383
A0A804HIB9;B7Z4P9;Q9NP72;A0A804HJ83;A0A087X163;A0A804HIM2;A0A804HKV1;A0A804HLG5;A0A804HK95;Q5W0J0;A0A8C8NLQ3	A0A804HIB9;B7Z4P9;Q9NP72;A0A804HJ83;A0A087X163;A0A804HIM2;A0A804HKV1;A0A804HLG5;A0A804HK95;Q5W0J0;A0A8C8NLQ3	2;2;2;1;1;1;1;1;1;1;1	2;2;2;1;1;1;1;1;1;1;1	2;2;2;1;1;1;1;1;1;1;1	Ras-related protein Rab-18	RAB18	tr|A0A804HIB9|A0A804HIB9_HUMAN Ras-related protein Rab-18 OS=Homo sapiens OX=9606 GN=RAB18 PE=1 SV=1;tr|B7Z4P9|B7Z4P9_HUMAN Ras-related protein Rab-18 OS=Homo sapiens OX=9606 GN=RAB18 PE=1 SV=1;sp|Q9NP72|RAB18_HUMAN Ras-related protein Rab-18 OS=Homo sapie	11	2	2	2	0	2	0	2	0	2	16.7	16.7	16.7	14.84	132	132;197;206;49;49;50;58;59;62;161;183	0	11.638	0	16.7	7936100	0	7936100	881790	0	881790	0	4130400	0	2	2				171	1885;2227	True;True	1942;2294	2898;3442	3175;3768	3175;3768
A0A804HK76;O75369;A0A804HL72;E7EN95;A0A804HJC2	A0A804HK76;O75369;A0A804HL72;E7EN95	13;13;11;10;4	11;11;9;10;2	10;10;8;9;2	Filamin-B	FLNB	tr|A0A804HK76|A0A804HK76_HUMAN Filamin B OS=Homo sapiens OX=9606 GN=FLNB PE=1 SV=1;sp|O75369|FLNB_HUMAN Filamin-B OS=Homo sapiens OX=9606 GN=FLNB PE=1 SV=2;tr|A0A804HL72|A0A804HL72_HUMAN Filamin B OS=Homo sapiens OX=9606 GN=FLNB PE=1 SV=1;tr|E7EN95|E7EN95_	5	13	11	10	0	13	0	11	0	10	6.8	6	5.3	274.02	2562	2562;2602;2270;2409;521	0	72.365	0	6.8	50544000	0	50544000	363620	0	363620	0	26306000	0	12	12				172	326;465;1230;1698;1774;1805;2411;2511;2614;2807;3718;4437;4545	True;True;True;True;True;True;False;False;True;True;True;True;True	336;478;1273;1751;1828;1859;2482;2584;2692;2889;3845;4587;4698	504;728;1890;2599;2723;2773;3732;3888;4041;4339;5783;6934;7110	556;801;2075;2852;2986;3040;3041;4078;4246;4416;4738;6297;7615;7816	556;801;2075;2852;2986;3041;4078;4246;4416;4738;6297;7615;7816
A0A804HKE7;E7EVA0;P27816;H0Y2V1;H7C4C5;B5MEG9;F8W9U4;H7C456	A0A804HKE7;E7EVA0;P27816;H0Y2V1;H7C4C5;B5MEG9;F8W9U4	11;11;11;6;6;6;6;1	11;11;11;6;6;6;6;1	11;11;11;6;6;6;6;1	Microtubule-associated protein;Microtubule-associated protein 4	MAP4	tr|A0A804HKE7|A0A804HKE7_HUMAN Microtubule-associated protein OS=Homo sapiens OX=9606 GN=MAP4 PE=1 SV=1;tr|E7EVA0|E7EVA0_HUMAN Microtubule-associated protein OS=Homo sapiens OX=9606 GN=MAP4 PE=1 SV=1;sp|P27816|MAP4_HUMAN Microtubule-associated protein 4 OS	8	11	11	11	2	10	2	10	2	10	6.5	6.5	6.5	245.37	2296	2296;2297;1152;463;493;760;828;283	0	75.894	1.2	5.8	115220000	14965000	100250000	914420	118770	795650	16891000	50251000	3	8	11				173	382;412;518;607;673;1680;2256;3314;3860;4110;4297	True;True;True;True;True;True;True;True;True;True;True	393;423;533;627;694;1731;2323;3430;3990;4249;4442	589;635;806;945;1035;2571;3491;5137;6004;6005;6409;6720	649;700;883;1030;1132;2820;3818;5605;6551;6552;7006;7374;7375	649;700;883;1030;1132;2820;3818;5605;6552;7006;7374
A0A804HKQ0;P12111	A0A804HKQ0;P12111	1;1	1;1	1;1	Collagen alpha-3(VI) chain	COL6A3	tr|A0A804HKQ0|A0A804HKQ0_HUMAN Collagen type VI alpha 3 chain (Fragment) OS=Homo sapiens OX=9606 GN=COL6A3 PE=1 SV=1;sp|P12111|CO6A3_HUMAN Collagen alpha-3(VI) chain OS=Homo sapiens OX=9606 GN=COL6A3 PE=1 SV=5	2	1	1	1	0	1	0	1	0	1	10.9	10.9	10.9	15.469	138	138;3177	0.0056883	6.0491	0	10.9	2587300	0	2587300	431210	0	431210	0	1346600	0	1	1				174	2559	TRUE	2636	3964	4337	4337
H9KV75;A0A804HL31;A0A804HLD0;A0A804HLF4;A0A804HJU8;A0A804HIN7;A0A804HK61;A0A7I2V4Y4;A0A804HII9;P12814;A0A804HKE2;G3V2W4;A0A804HJN7;G3V2X9;H7C144;F5GXS2;A0A8V8TL71;O43707;H0YJ11;G3V2N5;A0A804HJQ9;A0A804HKG0;A0A494C1A0;G3V2E8;A0A804HI95;A0A494C033;H0YJW3;A0A494C166;H7C5W8;A0A087WSZ2;P35609;Q08043;A0A494C031	H9KV75;A0A804HL31;A0A804HLD0;A0A804HLF4;A0A804HJU8;A0A804HIN7;A0A804HK61;A0A7I2V4Y4;A0A804HII9;P12814;A0A804HKE2;G3V2W4;A0A804HJN7;G3V2X9	5;5;4;4;4;4;4;4;4;4;4;3;3;3;2;2;2;2;2;2;2;1;1;1;1;1;1;1;1;1;1;1;1	5;5;4;4;4;4;4;4;4;4;4;3;3;3;2;2;2;2;2;2;2;1;1;1;1;1;1;1;1;1;1;1;1	5;5;4;4;4;4;4;4;4;4;4;3;3;3;2;2;2;2;2;2;2;1;1;1;1;1;1;1;1;1;1;1;1	Alpha-actinin-1	ACTN1	tr|H9KV75|H9KV75_HUMAN Actinin alpha 1 OS=Homo sapiens OX=9606 GN=ACTN1 PE=1 SV=1;tr|A0A804HL31|A0A804HL31_HUMAN Actinin alpha 1 OS=Homo sapiens OX=9606 GN=ACTN1 PE=1 SV=1;tr|A0A804HLD0|A0A804HLD0_HUMAN Actinin alpha 1 (Fragment) OS=Homo sapiens OX=9606 GN	33	5	5	5	3	5	3	5	3	5	6.3	6.3	6.3	94.825	822	822;827;903;826;874;883;886;895;913;892;922;238;210;144;906;911;864;911;207;260;268;163;858;85;863;182;251;263;297;944;894;901;61	0	30.894	4	6.3	72190000	21207000	50983000	1504000	441820	1062100	30289000	17452000	3	5	8				175	844;1666;2521;3400;3976	True;True;True;True;True	874;1717;2594;3518;4110	1297;2553;3900;3901;5269;5270;6191;6192	1416;2800;4258;4259;5745;5746;6749;6750	1416;2800;4258;5746;6750
A0A8I5KND9;A0A8I5KYZ4;A0A8I5KNP3;A0A8I5KNN2;Q9NR30	A0A8I5KND9;A0A8I5KYZ4;A0A8I5KNP3;A0A8I5KNN2;Q9NR30	2;2;2;2;2	1;1;1;1;1	1;1;1;1;1	Nucleolar RNA helicase 2	DDX21	tr|A0A8I5KND9|A0A8I5KND9_HUMAN RNA helicase OS=Homo sapiens OX=9606 GN=DDX21 PE=1 SV=1;tr|A0A8I5KYZ4|A0A8I5KYZ4_HUMAN RNA helicase OS=Homo sapiens OX=9606 GN=DDX21 PE=1 SV=1;tr|A0A8I5KNP3|A0A8I5KNP3_HUMAN RNA helicase OS=Homo sapiens OX=9606 GN=DDX21 PE=1	5	2	1	1	2	1	1	0	1	0	3.8	2	2	73.889	661	661;729;768;808;783	0	6.601	3.8	1.8	2853900	2853900	0	83938	83938	0	2853900	0	1	0	1				176	1484;3012	True;False	1533;3119	2273;4665;4666	2494;5084;5085	2494;5085
H7C0H7;A0A8I5KRB3;A0A8I5KQY4;A0A8I5KYK3;A0A8I5KQ30;A0A8I5KU55;H7C192;Q8N6S5	H7C0H7;A0A8I5KRB3;A0A8I5KQY4;A0A8I5KYK3;A0A8I5KQ30;A0A8I5KU55;H7C192;Q8N6S5	1;1;1;1;1;1;1;1	1;1;1;1;1;1;1;1	1;1;1;1;1;1;1;1	ADP-ribosylation factor-like protein 6-interacting protein 6	ARL6IP6	tr|H7C0H7|H7C0H7_HUMAN ADP ribosylation factor like GTPase 6 interacting protein 6 OS=Homo sapiens OX=9606 GN=ARL6IP6 PE=1 SV=2;tr|A0A8I5KRB3|A0A8I5KRB3_HUMAN ADP ribosylation factor like GTPase 6 interacting protein 6 OS=Homo sapiens OX=9606 GN=ARL6IP6 PE	8	1	1	1	0	1	0	1	0	1	8.1	8.1	8.1	16.229	149	149;153;156;164;195;208;219;226	0.0076754	5.9928	0	8.1	3322100	0	3322100	415260	0	415260	0	1729000	0	1	1				177	107	TRUE	108	156	167	167
Q5JVD1;A0A8I5KY43;A0A8I5KQ52;Q7Z7A1	Q5JVD1;A0A8I5KY43;A0A8I5KQ52;Q7Z7A1	1;1;1;1	1;1;1;1	1;1;1;1	Centriolin	CNTRL	tr|Q5JVD1|Q5JVD1_HUMAN Centriolin OS=Homo sapiens OX=9606 GN=CNTRL PE=1 SV=2;tr|A0A8I5KY43|A0A8I5KY43_HUMAN Centriolin (Fragment) OS=Homo sapiens OX=9606 GN=CNTRL PE=1 SV=1;tr|A0A8I5KQ52|A0A8I5KQ52_HUMAN Centriolin (Fragment) OS=Homo sapiens OX=9606 GN=CNT	4	1	1	1	0	1	0	1	0	1	0.4	0.4	0.4	195.43	1700	1700;1790;1806;2325	0.0011601	6.1433	0	0.4	96168000	0	96168000	1056800	0	1056800	0	50052000	0	1	1				178	2729	TRUE	2809	4214	4604	4604
C9JTY6;A0A8I5KQQ6;C9J088;A0A8I5KRU1;J3KR72;P49848;C9JFL8;C9JHQ8;A0A8I5KTW4;F8WEJ7;C9JIS2;A0A8I5KR77;A0A8I5KSI7	C9JTY6;A0A8I5KQQ6;C9J088;A0A8I5KRU1;J3KR72;P49848;C9JFL8	4;4;4;4;4;4;2;1;1;1;1;1;1	4;4;4;4;4;4;2;1;1;1;1;1;1	4;4;4;4;4;4;2;1;1;1;1;1;1	Transcription initiation factor TFIID subunit 6	TAF6	tr|C9JTY6|C9JTY6_HUMAN TATA-box binding protein associated factor 6 OS=Homo sapiens OX=9606 GN=TAF6 PE=1 SV=2;tr|A0A8I5KQQ6|A0A8I5KQQ6_HUMAN TATA-box binding protein associated factor 6 OS=Homo sapiens OX=9606 GN=TAF6 PE=1 SV=1;tr|C9J088|C9J088_HUMAN TATA-	13	4	4	4	0	4	0	4	0	4	7.4	7.4	7.4	65.991	611	611;648;658;668;734;677;619;76;104;114;134;260;265	0	26.63	0	7.4	21313000	0	21313000	576040	0	576040	0	11093000	0	4	4				179	335;1188;1786;2763	True;True;True;True	345;1230;1840;2845	517;1832;2743;4264	571;2010;3009;4658	571;2010;3009;4658
A0A8I5KQT8;Q96DA6	A0A8I5KQT8;Q96DA6	1;1	1;1	1;1	Mitochondrial import inner membrane translocase subunit TIM14	DNAJC19	tr|A0A8I5KQT8|A0A8I5KQT8_HUMAN DnaJ (Hsp40) homolog, subfamily C, member 19, isoform CRA_e OS=Homo sapiens OX=9606 GN=DNAJC19 PE=1 SV=1;sp|Q96DA6|TIM14_HUMAN Mitochondrial import inner membrane translocase subunit TIM14 OS=Homo sapiens OX=9606 GN=DNAJC19 P	2	1	1	1	1	0	1	0	1	0	14.7	14.7	14.7	10.3	95	95;116	0	6.4148	14.7	0	4253900	4253900	0	607700	607700	0	4253900	0	1	0	1				180	769	TRUE	797	1189	1301	1301
E9PH82;B4DT23;A0A8I5KR56;A0A8I5QKV5;A0A8I5KZA5;Q8NCA5	E9PH82;B4DT23;A0A8I5KR56;A0A8I5QKV5;A0A8I5KZA5;Q8NCA5	1;1;1;1;1;1	1;1;1;1;1;1	1;1;1;1;1;1	Protein FAM98A	FAM98A	tr|E9PH82|E9PH82_HUMAN Family with sequence similarity 98 member A OS=Homo sapiens OX=9606 GN=FAM98A PE=1 SV=1;tr|B4DT23|B4DT23_HUMAN Family with sequence similarity 98 member A OS=Homo sapiens OX=9606 GN=FAM98A PE=1 SV=1;tr|A0A8I5KR56|A0A8I5KR56_HUMAN Fam	6	1	1	1	1	1	1	1	1	1	4.8	4.8	4.8	34.431	312	312;323;356;383;421;518	0	7.0323	4.8	4.8	9268900	2045400	7223500	579300	127840	451470	2045400	3759500	1	1	2				181	1737	TRUE	1790	2659;2660	2915;2916	2916
P00387;A0A8J8YWN6;A0A8I5KW26;A0A8I5KR71;A0A8I5QKX1;A0A8I5QKT9;A0A8J8Z3C6;A0A8I5KPU0;A0A8I5KYU1;B1AHF3;A0A8I5KVD2;A0A8I5QKL2;A0A8I5KTF9;A0A8I5KUA5;A0A8I5KNV1;A0A8I5KXI5;A0A087WZB1	P00387;A0A8J8YWN6;A0A8I5KW26;A0A8I5KR71;A0A8I5QKX1;A0A8I5QKT9;A0A8J8Z3C6;A0A8I5KPU0;A0A8I5KYU1;B1AHF3;A0A8I5KVD2;A0A8I5QKL2	5;5;5;5;5;4;4;4;4;4;4;3;2;2;2;2;1	5;5;5;5;5;4;4;4;4;4;4;3;2;2;2;2;1	5;5;5;5;5;4;4;4;4;4;4;3;2;2;2;2;1	NADH-cytochrome b5 reductase 3;NADH-cytochrome b5 reductase 3 membrane-bound form;NADH-cytochrome b5 reductase 3 soluble form	CYB5R3	sp|P00387|NB5R3_HUMAN NADH-cytochrome b5 reductase 3 OS=Homo sapiens OX=9606 GN=CYB5R3 PE=1 SV=3;tr|A0A8J8YWN6|A0A8J8YWN6_HUMAN cytochrome-b5 reductase OS=Homo sapiens OX=9606 GN=CYB5R3 PE=1 SV=1;tr|A0A8I5KW26|A0A8I5KW26_HUMAN cytochrome-b5 reductase OS=Ho	17	5	5	5	5	5	5	5	5	5	17.3	17.3	17.3	34.234	301	301;345;315;298;273;233;307;239;201;159;131;128;58;169;140;56;147	0	32.708	17.3	17.3	92703000	33694000	59009000	6621700	2406700	4215000	34643000	29763000	4	6	10				182	625;1459;2418;3801;3802	True;True;True;True;True	645;1507;2489;3930;3931	969;970;2232;2233;3742;3743;5909;5910;5911;5912	1056;1057;2442;2443;2444;4088;4089;6441;6442;6443;6444	1057;2444;4089;6442;6443
K7EM02;A0A8I5KR90;K7EPQ6;K7EIJ8;A0A8I5QL41;Q8IYT4	K7EM02;A0A8I5KR90;K7EPQ6;K7EIJ8;A0A8I5QL41;Q8IYT4	1;1;1;1;1;1	1;1;1;1;1;1	1;1;1;1;1;1	Katanin p60 ATPase-containing subunit A-like 2	KATNAL2	tr|K7EM02|K7EM02_HUMAN Katanin catalytic subunit A1 like 2 (Fragment) OS=Homo sapiens OX=9606 GN=KATNAL2 PE=1 SV=1;tr|A0A8I5KR90|A0A8I5KR90_HUMAN Katanin catalytic subunit A1 like 2 OS=Homo sapiens OX=9606 GN=KATNAL2 PE=1 SV=1;tr|K7EPQ6|K7EPQ6_HUMAN Katani	6	1	1	1	1	1	1	1	1	1	9.4	9.4	9.4	13.999	128	128;329;341;427;451;538	0.0077348	5.9987	9.4	9.4	11904000	3374800	8529200	1322700	374980	947690	3374800	4439100	1	1	2				183	1408	TRUE	1454	2152;2153	2354;2355	2355
P30101;A0A8I5KW33;A0A8I5KS72;A0A8I5KT88;A0A8I5KNU9;A0A8I5QKQ5;A0A8I5KW00;A0A8I5KXC9;A0A8I5KPY2;A0A8I5KRV3;A0A8I5KYJ6;A0A8I5KXE2;A0A8I5KP58;A0A8I5QJM1;H7BZJ3;A0A8I5QKT6;A0A8I5KTA1	P30101;A0A8I5KW33;A0A8I5KS72;A0A8I5KT88;A0A8I5KNU9;A0A8I5QKQ5;A0A8I5KW00;A0A8I5KXC9;A0A8I5KPY2;A0A8I5KRV3;A0A8I5KYJ6;A0A8I5KXE2;A0A8I5KP58;A0A8I5QJM1	16;16;16;15;15;14;14;12;11;11;9;9;8;8;5;2;1	16;16;16;15;15;14;14;12;11;11;9;9;8;8;5;2;1	16;16;16;15;15;14;14;12;11;11;9;9;8;8;5;2;1	Protein disulfide-isomerase A3	PDIA3	sp|P30101|PDIA3_HUMAN Protein disulfide-isomerase A3 OS=Homo sapiens OX=9606 GN=PDIA3 PE=1 SV=4;tr|A0A8I5KW33|A0A8I5KW33_HUMAN Protein disulfide-isomerase OS=Homo sapiens OX=9606 GN=PDIA3 PE=1 SV=1;tr|A0A8I5KS72|A0A8I5KS72_HUMAN Protein disulfide-isomerase	17	16	16	16	8	16	8	16	8	16	31.3	31.3	31.3	56.782	505	505;487;477;512;462;456;453;437;416;380;351;343;183;159;147;88;116	0	114.08	17.8	31.3	579580000	96736000	482850000	19986000	3335700	16650000	123340000	220110000	9	19	28				184	598;1117;1135;1200;1307;1308;1778;2237;2699;2849;3212;3213;3432;3855;4219;4553	True;True;True;True;True;True;True;True;True;True;True;True;True;True;True;True	618;1157;1176;1242;1243;1350;1351;1832;2304;2778;2935;3328;3329;3550;3985;4363;4706	935;1718;1719;1750;1751;1752;1847;1848;1849;2005;2006;2007;2008;2727;2728;2729;3457;3458;4162;4403;4404;4989;4990;4991;5317;5998;6601;7120	1020;1880;1881;1915;1916;1917;1918;2028;2029;2030;2197;2198;2199;2200;2990;2991;2992;3783;3784;4544;4807;4808;5448;5449;5450;5799;6545;7246;7826	1020;1881;1916;2029;2198;2200;2991;3784;4544;4807;5448;5450;5799;6545;7246;7826	22
H0YDN1;A0A8I5KSD5;A0A8I5KUE3;A0A8I5KYZ1;E9PMV1;Q15149;A0A075B730;P58107	H0YDN1;A0A8I5KSD5;A0A8I5KUE3;A0A8I5KYZ1;E9PMV1;Q15149	3;3;3;3;3;3;1;1	3;3;3;3;3;3;1;1	3;3;3;3;3;3;1;1	Plectin	PLEC	tr|H0YDN1|H0YDN1_HUMAN Plectin OS=Homo sapiens OX=9606 GN=PLEC PE=1 SV=9;tr|A0A8I5KSD5|A0A8I5KSD5_HUMAN Plectin OS=Homo sapiens OX=9606 GN=PLEC PE=1 SV=1;tr|A0A8I5KUE3|A0A8I5KUE3_HUMAN Plectin OS=Homo sapiens OX=9606 GN=PLEC PE=1 SV=1;tr|A0A8I5KYZ1|A0A8I5K	8	3	3	3	0	3	0	3	0	3	1	1	1	388.03	3447	3447;4453;4524;4564;4591;4684;5063;5088	0	17.144	0	1	7627100	0	7627100	38136	0	38136	0	3969600	0	4	4				185	3088;4349;4454	True;True;True	3198;4496;4604	4789;6796;6961	5224;7463;7648;7649	5224;7463;7648
A0A8I5KU76;A0A8I5KW59;Q9BS26;A0A8I5KVZ0;A0A8I5KTR3	A0A8I5KU76;A0A8I5KW59;Q9BS26;A0A8I5KVZ0;A0A8I5KTR3	5;5;5;4;3	5;5;5;4;3	5;5;5;4;3	Endoplasmic reticulum resident protein 44	ERP44	tr|A0A8I5KU76|A0A8I5KU76_HUMAN Endoplasmic reticulum protein 44 OS=Homo sapiens OX=9606 GN=ERP44 PE=1 SV=1;tr|A0A8I5KW59|A0A8I5KW59_HUMAN Endoplasmic reticulum protein 44 OS=Homo sapiens OX=9606 GN=ERP44 PE=1 SV=1;sp|Q9BS26|ERP44_HUMAN Endoplasmic reticulu	5	5	5	5	1	5	1	5	1	5	17.4	17.4	17.4	39.916	344	344;381;406;330;256	0	36.728	2.9	17.4	60833000	3368000	57465000	3201800	177260	3024500	5411500	27865000	1	6	7				186	646;819;3033;4041;4218	True;True;True;True;True	666;847;3142;4178;4362	1000;1001;1258;4706;6303;6600	1095;1096;1373;5128;5129;6887;7245	1096;1373;5128;6887;7245
A0A8I5KWT8;P35579;A0A8I5KZ38;P35580	A0A8I5KWT8;P35579	14;14;1;1	14;14;1;1	14;14;1;1	Myosin-9	MYH9	tr|A0A8I5KWT8|A0A8I5KWT8_HUMAN Myosin heavy chain 9 OS=Homo sapiens OX=9606 GN=MYH9 PE=1 SV=1;sp|P35579|MYH9_HUMAN Myosin-9 OS=Homo sapiens OX=9606 GN=MYH9 PE=1 SV=4	4	14	14	14	4	14	4	14	4	14	8.9	8.9	8.9	229.18	1981	1981;1960;1986;1976	0	93.061	2.3	8.9	115840000	18130000	97710000	1092800	171040	921790	26920000	42065000	5	13	18				187	175;236;241;245;308;895;1669;1693;1909;2146;3286;3412;3894;4633	True;True;True;True;True;True;True;True;True;True;True;True;True;True	176;241;246;250;318;926;1720;1746;1968;2210;3402;3530;4025;4787	250;352;359;360;365;474;475;1383;2556;2593;2937;3303;5097;5288;5289;6058;6059;7247	269;382;389;390;395;522;523;524;1510;2803;2846;3216;3620;5564;5766;5767;6609;6610;7965	269;382;390;395;524;1510;2803;2846;3216;3620;5564;5766;6610;7965
R4GMY8;E5RHG8;A0A8I5KYG1;A0A8J9AD82;Q15369	R4GMY8;E5RHG8;A0A8I5KYG1;A0A8J9AD82;Q15369	1;1;1;1;1	1;1;1;1;1	1;1;1;1;1	Transcription elongation factor B polypeptide 1	TCEB1	tr|R4GMY8|R4GMY8_HUMAN Elongin C OS=Homo sapiens OX=9606 GN=ELOC PE=1 SV=1;tr|E5RHG8|E5RHG8_HUMAN Elongin-C (Fragment) OS=Homo sapiens OX=9606 GN=ELOC PE=1 SV=1;tr|A0A8I5KYG1|A0A8I5KYG1_HUMAN Elongin-C OS=Homo sapiens OX=9606 GN=ELOC PE=1 SV=1;tr|A0A8J9AD8	5	1	1	1	0	1	0	1	0	1	15.4	15.4	15.4	6.968	65	65;89;133;135;112	0.0066741	6.013	0	15.4	4984600	0	4984600	1246200	0	1246200	0	2594300	0	1	1				188	855	TRUE	885	1313	1434	1434
Q15042;A0A8J9AUI2;A0A8I5KRH8	Q15042;A0A8J9AUI2;A0A8I5KRH8	6;6;3	6;6;3	6;6;3	Rab3 GTPase-activating protein catalytic subunit	RAB3GAP1	sp|Q15042|RB3GP_HUMAN Rab3 GTPase-activating protein catalytic subunit OS=Homo sapiens OX=9606 GN=RAB3GAP1 PE=1 SV=3;tr|A0A8J9AUI2|A0A8J9AUI2_HUMAN Rab3 GTPase-activating protein catalytic subunit OS=Homo sapiens OX=9606 GN=RAB3GAP1 PE=1 SV=1;tr|A0A8I5KRH8	3	6	6	6	0	6	0	6	0	6	8.7	8.7	8.7	110.52	981	981;1024;789	0	37.837	0	8.7	27830000	0	27830000	556610	0	556610	0	14485000	0	7	7				189	10;41;834;1637;2969;4385	True;True;True;True;True;True	10;41;864;1687;3074;4532	17;60;1281;2494;4605;6849	18;64;1399;2731;5018;7525;7526	18;64;1399;2731;5018;7526
A0A8Q3SI10;J3QSZ5;A0A994J4Y9;P18583	A0A8Q3SI10;J3QSZ5;A0A994J4Y9;P18583	1;1;1;1	1;1;1;1	1;1;1;1	Protein SON	SON	tr|A0A8Q3SI10|A0A8Q3SI10_HUMAN SON DNA and RNA binding protein OS=Homo sapiens OX=9606 GN=SON PE=1 SV=1;tr|J3QSZ5|J3QSZ5_HUMAN SON DNA and RNA binding protein OS=Homo sapiens OX=9606 GN=SON PE=1 SV=1;tr|A0A994J4Y9|A0A994J4Y9_HUMAN SON DNA and RNA binding p	4	1	1	1	0	1	0	1	0	1	2.7	2.7	2.7	36.391	332	332;454;487;2426	0.0076586	5.9923	0	2.7	2989700	0	2989700	166100	0	166100	0	1556000	0	1	1				190	411	TRUE	422	634	699	699
A0A8Q3WLG7;A0A8Q3WLD1;A0A8Q3WLC8;A0A8Q3SJE8;A0A8Q3SIS9;A0A8Q3SIY6;O60832;A0A8Q3WLE5;H7C2Q2;A0A8Q3WLW8;A0A8Q3WLE4;A0A8V8TKY9;C9IYT0;A0A8Q3SIX2	A0A8Q3WLG7;A0A8Q3WLD1;A0A8Q3WLC8;A0A8Q3SJE8;A0A8Q3SIS9;A0A8Q3SIY6;O60832;A0A8Q3WLE5;H7C2Q2;A0A8Q3WLW8;A0A8Q3WLE4;A0A8V8TKY9;C9IYT0;A0A8Q3SIX2	2;2;2;2;2;2;2;1;1;1;1;1;1;1	2;2;2;2;2;2;2;1;1;1;1;1;1;1	2;2;2;2;2;2;2;1;1;1;1;1;1;1	H/ACA ribonucleoprotein complex subunit 4	DKC1	tr|A0A8Q3WLG7|A0A8Q3WLG7_HUMAN Dyskerin pseudouridine synthase 1 OS=Homo sapiens OX=9606 GN=DKC1 PE=1 SV=1;tr|A0A8Q3WLD1|A0A8Q3WLD1_HUMAN Dyskerin pseudouridine synthase 1 OS=Homo sapiens OX=9606 GN=DKC1 PE=1 SV=1;tr|A0A8Q3WLC8|A0A8Q3WLC8_HUMAN Dyskerin ps	14	2	2	2	1	2	1	2	1	2	4.2	4.2	4.2	53.43	474	474;485;501;504;508;509;514;49;183;220;308;311;380;390	0	12.148	2.1	4.2	9178700	3529900	5648800	339950	130740	209210	3529900	2940000	0	2	2				191	72;328	True;True	72;338	104;105;506	112;113;559	112;559
O00203;A0A8Q3WKK0;A0A8Q3WL34;A0A8Q3WKJ9;A0A8Q3SI03;A0A8Q3SHR2;A0A8Q3WKN2;A0A8Q3SHS3;A0A8Q3SIS1;A0A8Q3SHP3;A0A0S2Z4Z4;A0A8Q3SHU2;A0A8Q3WKF8;A0A8Q3SIM7;A0A8Q3WKI5;A0A8Q3SHW6;A0A8Q3SHS6;A0A5F9UJV3;A0A2R8Y2A8;A0A590UK64;A0A590UK04;A0A8Q3SHV5;A0A590UJE5;A0A590UJU0;A0A590UJU7;A0A590UKD3;A0A590UKC4;Q13367;A0A590UJ60	O00203;A0A8Q3WKK0;A0A8Q3WL34;A0A8Q3WKJ9;A0A8Q3SI03;A0A8Q3SHR2;A0A8Q3WKN2;A0A8Q3SHS3;A0A8Q3SIS1;A0A8Q3SHP3;A0A0S2Z4Z4;A0A8Q3SHU2;A0A8Q3WKF8;A0A8Q3SIM7;A0A8Q3WKI5;A0A8Q3SHW6;A0A8Q3SHS6	8;8;8;8;7;7;7;7;7;6;6;6;6;6;6;5;4;1;1;1;1;1;1;1;1;1;1;1;1	8;8;8;8;7;7;7;7;7;6;6;6;6;6;6;5;4;1;1;1;1;1;1;1;1;1;1;1;1	8;8;8;8;7;7;7;7;7;6;6;6;6;6;6;5;4;1;1;1;1;1;1;1;1;1;1;1;1	AP-3 complex subunit beta-1	AP3B1	sp|O00203|AP3B1_HUMAN AP-3 complex subunit beta-1 OS=Homo sapiens OX=9606 GN=AP3B1 PE=1 SV=3;tr|A0A8Q3WKK0|A0A8Q3WKK0_HUMAN AP-3 complex subunit beta OS=Homo sapiens OX=9606 GN=AP3B1 PE=1 SV=1;tr|A0A8Q3WL34|A0A8Q3WL34_HUMAN AP-3 complex subunit beta OS=Hom	29	8	8	8	3	8	3	8	3	8	7.3	7.3	7.3	121.32	1094	1094;1049;1055;1034;1008;1004;1016;1051;1053;661;860;862;863;871;823;1034;827;1088;1125;77;1025;178;718;578;570;528;1130;1082;992	0	49.849	2.8	7.3	63610000	12735000	50875000	1156500	231550	924990	18836000	20378000	3	8	11				192	799;1391;2484;2648;2829;2977;3250;4129	True;True;True;True;True;True;True;True	827;1437;2556;2727;2912;3082;3366;4268	1231;1232;2130;3845;3846;4089;4090;4370;4616;5044;6443	1344;1345;2331;4201;4202;4466;4467;4771;5030;5508;7050	1344;2331;4202;4467;4771;5030;5508;7050
P23246;A0A8Q3WMA7;H0Y9K7	P23246;A0A8Q3WMA7	5;5;1	4;4;1	4;4;1	Splicing factor, proline- and glutamine-rich	SFPQ	sp|P23246|SFPQ_HUMAN Splicing factor, proline- and glutamine-rich OS=Homo sapiens OX=9606 GN=SFPQ PE=1 SV=2;tr|A0A8Q3WMA7|A0A8Q3WMA7_HUMAN Splicing factor proline and glutamine rich OS=Homo sapiens OX=9606 GN=SFPQ PE=1 SV=1	3	5	4	4	2	4	2	3	2	3	9.5	8.1	8.1	76.149	707	707;728;223	0	24.664	3.7	7.4	35911000	6077000	29834000	1197000	202570	994480	8948900	12656000	2	4	6				193	462;1046;1095;2345;4646	False;True;True;True;True	475;1083;1135;2416;4801	724;1606;1691;3639;7263;7264	797;1752;1753;1850;3975;7983;7984	797;1752;1850;3975;7984
A0A8V8TKR9;P26038	A0A8V8TKR9;P26038	23;23	23;23	18;18	Moesin	MSN	tr|A0A8V8TKR9|A0A8V8TKR9_HUMAN Moesin OS=Homo sapiens OX=9606 GN=MSN PE=1 SV=1;sp|P26038|MOES_HUMAN Moesin OS=Homo sapiens OX=9606 GN=MSN PE=1 SV=3	2	23	23	18	12	21	12	21	9	17	36.6	36.6	28.6	66.605	566	566;577	0	207.04	15.4	35.2	547620000	142860000	404760000	16595000	4329200	12265000	166950000	186580000	11	20	31				194	242;287;288;313;348;352;353;786;809;974;1198;1430;1867;1992;2058;2059;2164;2167;2591;3430;3866;4068;4643	True;True;True;True;True;True;True;True;True;True;True;True;True;True;True;True;True;True;True;True;True;True;True	247;294;295;323;358;359;363;364;814;837;1008;1240;1476;1923;2054;2121;2122;2229;2232;2669;3548;3997;4205;4798	361;435;436;437;438;480;481;531;532;537;538;539;540;1213;1247;1494;1495;1845;2184;2873;3059;3060;3169;3170;3171;3336;3339;3340;4010;5315;6013;6345;6346;6347;7259	391;475;476;477;478;479;529;530;586;587;592;593;594;595;1326;1362;1634;1635;2026;2388;3147;3355;3356;3477;3478;3479;3657;3660;3661;4385;5797;6560;6933;6934;6935;7978	391;475;477;529;587;593;594;1326;1362;1634;2026;2388;3147;3356;3478;3479;3657;3660;4385;5797;6560;6933;7978	23
A0A8V8TMI8;A0A8V8TMT0;Q05DB8;A0A8V8TL66;A0A8V8TLI4;Q9H1D9;A0A8V8TL45;A0A8V8TL69;A0A8V8TL74;A0A8V8TL53;A0A8V8TMS0	A0A8V8TMI8;A0A8V8TMT0;Q05DB8;A0A8V8TL66;A0A8V8TLI4;Q9H1D9;A0A8V8TL45;A0A8V8TL69;A0A8V8TL74;A0A8V8TL53;A0A8V8TMS0	3;3;3;3;3;3;2;2;2;2;2	3;3;3;3;3;3;2;2;2;2;2	3;3;3;3;3;3;2;2;2;2;2	DNA-directed RNA polymerase III subunit RPC6	POLR3F	tr|A0A8V8TMI8|A0A8V8TMI8_HUMAN RNA polymerase III subunit F OS=Homo sapiens OX=9606 GN=POLR3F PE=1 SV=1;tr|A0A8V8TMT0|A0A8V8TMT0_HUMAN DNA-directed RNA polymerase III subunit RPC6 OS=Homo sapiens OX=9606 GN=POLR3F PE=1 SV=1;tr|Q05DB8|Q05DB8_HUMAN DNA-direc	11	3	3	3	0	3	0	3	0	3	16.7	16.7	16.7	23.439	204	204;244;275;323;348;316;120;168;168;232;268	0	20.974	0	16.7	21976000	0	21976000	2197600	0	2197600	0	11438000	0	4	4				195	2553;2816;4566	True;True;True	2630;2898;4719	3958;4350;7138	4330;4331;4749;7847	4330;4749;7847	24
A0A8V8TMX7;A0A8V8TLE9;G5E9C0;A0A8V8TN67;Q9HB58;E7EM70;C9JZQ4;A0A8V8TLH4	A0A8V8TMX7;A0A8V8TLE9;G5E9C0;A0A8V8TN67;Q9HB58;E7EM70	5;5;5;5;5;3;2;2	5;5;5;5;5;3;2;2	5;5;5;5;5;3;2;2	Sp110 nuclear body protein	SP110	tr|A0A8V8TMX7|A0A8V8TMX7_HUMAN SP110 nuclear body protein OS=Homo sapiens OX=9606 GN=SP110 PE=1 SV=1;tr|A0A8V8TLE9|A0A8V8TLE9_HUMAN SP110 nuclear body protein OS=Homo sapiens OX=9606 GN=SP110 PE=1 SV=1;tr|G5E9C0|G5E9C0_HUMAN SP110 nuclear body protein OS=H	8	5	5	5	1	4	1	4	1	4	12.9	12.9	12.9	54.392	482	482;532;547;592;689;221;160;346	0	30.188	2.1	10.8	29440000	3761100	25679000	1338200	170960	1167200	0	13365000	1	4	5				196	298;492;1023;2968;2993	True;True;True;True;True	305;507;1059;3073;3100	453;771;1571;4604;4640	496;846;1717;5017;5056	496;846;1717;5017;5056
H0Y5T1;A0A8V8TRF6;A0A8V8TQK9;F8WA11;A0A8V8TLP7;Q7Z460;H7C4I5;E3W994;J3KR49;A0A0U1RQI6;A0A804HJG7;E7ERI8;E7EW49;O75122	H0Y5T1;A0A8V8TRF6;A0A8V8TQK9;F8WA11;A0A8V8TLP7;Q7Z460;H7C4I5;E3W994;J3KR49;A0A0U1RQI6;A0A804HJG7;E7ERI8;E7EW49;O75122	2;2;2;2;2;2;1;1;1;1;1;1;1;1	2;2;2;2;2;2;1;1;1;1;1;1;1;1	2;2;2;2;2;2;1;1;1;1;1;1;1;1	CLIP-associating protein 1;CLIP-associating protein 2	CLASP1;CLASP2	tr|H0Y5T1|H0Y5T1_HUMAN Cytoplasmic linker associated protein 1 (Fragment) OS=Homo sapiens OX=9606 GN=CLASP1 PE=1 SV=2;tr|A0A8V8TRF6|A0A8V8TRF6_HUMAN Cytoplasmic linker associated protein 1 OS=Homo sapiens OX=9606 GN=CLASP1 PE=1 SV=1;tr|A0A8V8TQK9|A0A8V8TQK	14	2	2	2	0	2	0	2	0	2	1.9	1.9	1.9	139.93	1275	1275;1454;1463;1478;1559;1538;205;1273;1293;1304;1506;1513;1514;1294	0	13.21	0	1.9	14025000	0	14025000	182150	0	182150	0	7299600	0	3	3				197	1112;2873	True;True	1152;2962	1711;4439	1872;1873;4843	1872;4843
A0A8V8TNN2;A0A8V8TMN9;E9PHH9;Q9BUI4;A0A8V8TM54	A0A8V8TNN2;A0A8V8TMN9;E9PHH9;Q9BUI4;A0A8V8TM54	3;3;3;3;2	3;3;3;3;2	3;3;3;3;2	DNA-directed RNA polymerase III subunit RPC3	POLR3C	tr|A0A8V8TNN2|A0A8V8TNN2_HUMAN DNA-directed RNA polymerase III subunit RPC3 OS=Homo sapiens OX=9606 GN=POLR3C PE=1 SV=1;tr|A0A8V8TMN9|A0A8V8TMN9_HUMAN DNA-directed RNA polymerase III subunit RPC3 OS=Homo sapiens OX=9606 GN=POLR3C PE=1 SV=1;tr|E9PHH9|E9PHH9	5	3	3	3	0	3	0	3	0	3	9.9	9.9	9.9	36.326	323	323;325;411;534;450	0	17.274	0	9.9	14499000	0	14499000	690420	0	690420	0	7546100	0	3	3				198	691;1560;2855	True;True;True	714;1609;2942	1064;2380;4412	1166;2612;4816	1166;2612;4816
E7EU85;E9PFF5;A0A8V8TNP6;B4DXZ6;A0A8V8TMQ1;P51114;A0A994J7P9;P51116	E7EU85;E9PFF5;A0A8V8TNP6;B4DXZ6;A0A8V8TMQ1;P51114;A0A994J7P9;P51116	2;2;2;2;2;2;1;1	2;2;2;2;2;2;1;1	2;2;2;2;2;2;1;1	Fragile X mental retardation syndrome-related protein 1;Fragile X mental retardation syndrome-related protein 2	FXR1;FXR2	tr|E7EU85|E7EU85_HUMAN FMR1 autosomal homolog 1 OS=Homo sapiens OX=9606 GN=FXR1 PE=1 SV=1;tr|E9PFF5|E9PFF5_HUMAN FMR1 autosomal homolog 1 OS=Homo sapiens OX=9606 GN=FXR1 PE=1 SV=1;tr|A0A8V8TNP6|A0A8V8TNP6_HUMAN RNA-binding protein FXR1 OS=Homo sapiens OX=9	8	2	2	2	1	2	1	2	1	2	5.7	5.7	5.7	50.99	454	454;490;568;608;650;621;746;673	0	12.46	4	5.7	9628200	2144100	7484000	506750	112850	393900	3109600	2929700	1	2	3				199	2184;4336	True;True	2251;4483	3375;3376;6781	3697;3698;7447	3698;7447
A0A8V8TNX4;A0A8V8TMY0;Q9H4E7	A0A8V8TNX4;A0A8V8TMY0;Q9H4E7	1;1;1	1;1;1	1;1;1	Differentially expressed in FDCP 6 homolog	DEF6	tr|A0A8V8TNX4|A0A8V8TNX4_HUMAN DEF6 guanine nucleotide exchange factor OS=Homo sapiens OX=9606 GN=DEF6 PE=1 SV=1;tr|A0A8V8TMY0|A0A8V8TMY0_HUMAN DEF6 guanine nucleotide exchange factor OS=Homo sapiens OX=9606 GN=DEF6 PE=1 SV=1;sp|Q9H4E7|DEFI6_HUMAN Differen	3	1	1	1	1	0	1	0	1	0	5.7	5.7	5.7	16.364	141	141;146;631	0.0077008	5.9957	5.7	0	59802000	59802000	0	7475300	7475300	0	59802000	0	0	0	0				200	4235	TRUE	4379	6624	7270	7270
P61619;A0A8V8TMZ5;B4DR61;C9JXC6;A0A8V8TMZ3;A0A8V8TN25;A0A8V8TN19;A0A8V8TNG8;Q8TC24;F8W776;H7C1Q9;H7C069;C9JJV4;A6NIF9;F2Z2C7;A6NK38;Q9H9S3	P61619;A0A8V8TMZ5;B4DR61;C9JXC6;A0A8V8TMZ3;A0A8V8TN25;A0A8V8TN19;A0A8V8TNG8	3;3;3;3;3;2;2;2;1;1;1;1;1;1;1;1;1	3;3;3;3;3;2;2;2;1;1;1;1;1;1;1;1;1	3;3;3;3;3;2;2;2;1;1;1;1;1;1;1;1;1	Protein transport protein Sec61 subunit alpha isoform 1	SEC61A1	sp|P61619|S61A1_HUMAN Protein transport protein Sec61 subunit alpha isoform 1 OS=Homo sapiens OX=9606 GN=SEC61A1 PE=1 SV=2;tr|A0A8V8TMZ5|A0A8V8TMZ5_HUMAN SEC61 translocon subunit alpha 1 OS=Homo sapiens OX=9606 GN=SEC61A1 PE=1 SV=1;tr|B4DR61|B4DR61_HUMAN S	17	3	3	3	0	3	0	3	0	3	6.1	6.1	6.1	52.264	476	476;485;482;423;415;327;346;246;418;410;94;145;189;168;162;159;476	0	17.662	0	6.1	3980800	0	3980800	248800	0	248800	0	2071800	0	3	3				201	141;1483;1830	True;True;True	142;1532;1884	205;2272;2805	221;2493;3074	221;2493;3074
A0A8V8TN33;E9PCY5;A0A8V8TPE3;A0A8V8TP20;Q02880	A0A8V8TN33;E9PCY5;A0A8V8TPE3;A0A8V8TP20;Q02880	1;1;1;1;1	1;1;1;1;1	1;1;1;1;1	DNA topoisomerase 2;DNA topoisomerase 2-beta	TOP2B	tr|A0A8V8TN33|A0A8V8TN33_HUMAN DNA topoisomerase 2 OS=Homo sapiens OX=9606 GN=TOP2B PE=1 SV=1;tr|E9PCY5|E9PCY5_HUMAN DNA topoisomerase 2 (Fragment) OS=Homo sapiens OX=9606 GN=TOP2B PE=1 SV=1;tr|A0A8V8TPE3|A0A8V8TPE3_HUMAN DNA topoisomerase 2 OS=Homo sapien	5	1	1	1	1	1	1	1	1	1	1.2	1.2	1.2	115.14	1010	1010;1150;1382;1517;1626	0.0034602	6.0723	1.2	1.2	4407200	2295100	2112200	72250	37624	34626	2295100	1099300	1	1	2				202	3644	TRUE	3768	5660;5661	6166;6167	6167
A0A8V8TQK0;A0A8V8TNU2;A0A8V8TNT7;A0A8V8TQ74;A0A8V8TP22;O75083;D6RD66;A0A8V8TP31;A0A8V8TPA9;A0A8V8TQ69	A0A8V8TQK0;A0A8V8TNU2;A0A8V8TNT7;A0A8V8TQ74;A0A8V8TP22;O75083;D6RD66;A0A8V8TP31	3;3;3;3;3;3;2;2;1;1	3;3;3;3;3;3;2;2;1;1	3;3;3;3;3;3;2;2;1;1	WD repeat-containing protein 1	WDR1	tr|A0A8V8TQK0|A0A8V8TQK0_HUMAN WD repeat domain 1 OS=Homo sapiens OX=9606 GN=WDR1 PE=1 SV=1;tr|A0A8V8TNU2|A0A8V8TNU2_HUMAN WD repeat domain 1 OS=Homo sapiens OX=9606 GN=WDR1 PE=1 SV=1;tr|A0A8V8TNT7|A0A8V8TNT7_HUMAN WD repeat domain 1 OS=Homo sapiens OX=960	10	3	3	3	1	3	1	3	1	3	7	7	7	62.339	572	572;579;610;643;659;606;245;432;51;333	0	19.44	2.4	7	22735000	4058100	18677000	733380	130910	602470	6951100	6827500	1	3	4				203	2834;4255;4611	True;True;True	2917;4400;4765	4375;4376;6660;7208	4776;4777;7308;7921	4777;7308;7921
A0A8V8TNZ0;A0A8V8TQP8;A0A8V8TNZ5;A0A8V8TQC0;P84077;P61204;A0A8V8TP99;F5H0C7;A0A8V8TP92;F5H423;H0YGG7	A0A8V8TNZ0;A0A8V8TQP8;A0A8V8TNZ5;A0A8V8TQC0;P84077;P61204;A0A8V8TP99;F5H0C7;A0A8V8TP92;F5H423	3;3;3;3;3;3;2;2;2;2;1	2;2;2;2;2;2;1;1;1;1;1	2;2;2;2;2;2;1;1;1;1;1	ADP-ribosylation factor 1;ADP-ribosylation factor 3	ARF1;ARF3	tr|A0A8V8TNZ0|A0A8V8TNZ0_HUMAN ADP ribosylation factor 1 (Fragment) OS=Homo sapiens OX=9606 GN=ARF1 PE=1 SV=1;tr|A0A8V8TQP8|A0A8V8TQP8_HUMAN ADP ribosylation factor 1 (Fragment) OS=Homo sapiens OX=9606 GN=ARF1 PE=1 SV=1;tr|A0A8V8TNZ5|A0A8V8TNZ5_HUMAN ADP-r	11	3	2	2	2	3	1	2	1	2	28.2	20.4	20.4	16.199	142	142;143;158;160;181;181;86;102;108;210;62	0	15.17	17.6	28.2	23370000	5355700	18014000	2921300	669460	2251800	7916800	6814700	1	2	3				204	1890;3045;3231	False;True;True	1947;1948;3154;3347	2906;2907;2908;4723;4724;5018	3184;3185;3186;3187;5146;5147;5480	3185;5146;5480	25
A0A8V8TQT0;Q9NPE3;A0A8V8TQE5;A0A8V8TPK8;A0A8V8TP28;A0A8V8TPD4;A0A8V8TQE9;H0YM60	A0A8V8TQT0;Q9NPE3;A0A8V8TQE5;A0A8V8TPK8;A0A8V8TP28;A0A8V8TPD4;A0A8V8TQE9	5;5;4;3;3;3;3;1	5;5;4;3;3;3;3;1	5;5;4;3;3;3;3;1	H/ACA ribonucleoprotein complex subunit 3	NOP10	tr|A0A8V8TQT0|A0A8V8TQT0_HUMAN Nucleolar protein 10 OS=Homo sapiens OX=9606 GN=NOP10 PE=1 SV=1;sp|Q9NPE3|NOP10_HUMAN H/ACA ribonucleoprotein complex subunit 3 OS=Homo sapiens OX=9606 GN=NOP10 PE=1 SV=1;tr|A0A8V8TQE5|A0A8V8TQE5_HUMAN Nucleolar protein 10 OS	8	5	5	5	5	5	5	5	5	5	83.1	83.1	83.1	7.1011	59	59;64;65;42;55;58;72;36	0	36.835	83.1	83.1	405740000	117070000	288670000	135250000	39022000	96223000	100350000	143310000	6	6	12				205	1181;2079;2870;4391;4392	True;True;True;True;True	1223;2143;2958;2959;4538;4539;4540	1816;1817;1818;3212;3213;4432;4433;4434;4435;6857;6858;6859;6860;6861;6862	1991;1992;1993;3523;3524;4836;4837;4838;4839;7534;7535;7536;7537;7538;7539	1993;3524;4836;7534;7538	26;27
A0A8V8TR86;Q9BUQ8;A0A8V8TQ76;A0A8V8TRI2;H0YI52	A0A8V8TR86;Q9BUQ8;A0A8V8TQ76;A0A8V8TRI2	18;18;13;13;2	18;18;13;13;2	18;18;13;13;2	Probable ATP-dependent RNA helicase DDX23	DDX23	tr|A0A8V8TR86|A0A8V8TR86_HUMAN RNA helicase OS=Homo sapiens OX=9606 GN=DDX23 PE=1 SV=1;sp|Q9BUQ8|DDX23_HUMAN Probable ATP-dependent RNA helicase DDX23 OS=Homo sapiens OX=9606 GN=DDX23 PE=1 SV=3;tr|A0A8V8TQ76|A0A8V8TQ76_HUMAN RNA helicase (Fragment) OS=Homo	5	18	18	18	12	17	12	17	12	17	23.2	23.2	23.2	90.684	783	783;820;435;619;152	0	114.44	17.4	22.1	435230000	144050000	291170000	9891500	3274000	6617600	157630000	137970000	16	16	32				206	524;621;626;816;887;1300;1664;1732;1746;1779;2419;2878;2891;3217;3456;4119;4262;4263	True;True;True;True;True;True;True;True;True;True;True;True;True;True;True;True;True;True	539;641;646;844;918;1343;1715;1785;1799;1833;2490;2967;2981;3333;3574;4258;4407;4408	816;817;963;964;971;972;1254;1372;1373;1997;2550;2551;2652;2673;2674;2730;3744;3745;4447;4466;4467;4997;4998;5349;5350;6422;6423;6670;6671	893;894;1048;1049;1050;1051;1058;1059;1060;1061;1369;1499;1500;2187;2797;2798;2908;2931;2932;2993;4090;4091;4851;4870;4871;5456;5457;5834;5835;5836;7021;7022;7322;7323	893;1051;1061;1369;1500;2187;2798;2908;2931;2993;4091;4851;4871;5457;5836;7021;7322;7323
B3KQ51;A0A8V8TRB3;P67775;P62714;H0YC23;E5RFI3;E7ESG8;A0A8V8TRA6;E5RHC1;A0A8V8TQU8;A0A8V8TQA1	B3KQ51;A0A8V8TRB3;P67775;P62714;H0YC23;E5RFI3;E7ESG8;A0A8V8TRA6;E5RHC1;A0A8V8TQU8;A0A8V8TQA1	2;2;2;2;1;1;1;1;1;1;1	2;2;2;2;1;1;1;1;1;1;1	2;2;2;2;1;1;1;1;1;1;1	Serine/threonine-protein phosphatase;Serine/threonine-protein phosphatase 2A catalytic subunit alpha isoform;Serine/threonine-protein phosphatase 2A catalytic subunit beta isoform	PPP2CA;PPP2CB	tr|B3KQ51|B3KQ51_HUMAN Serine/threonine-protein phosphatase OS=Homo sapiens OX=9606 GN=PPP2CA PE=1 SV=1;tr|A0A8V8TRB3|A0A8V8TRB3_HUMAN Serine/threonine-protein phosphatase OS=Homo sapiens OX=9606 GN=PPP2CA PE=1 SV=1;sp|P67775|PP2AA_HUMAN Serine/threonine-p	11	2	2	2	0	2	0	2	0	2	11.9	11.9	11.9	28.089	244	244;317;309;309;124;125;145;181;184;239;252	0	13.211	0	11.9	9092200	0	9092200	757680	0	757680	0	4732100	0	2	2				207	3184;3715	True;True	3300;3842	4947;5777	5405;6291	5405;6291
A0A994J3G5	A0A994J3G5	32	1	1			tr|A0A994J3G5|A0A994J3G5_HUMAN Dynamin 1 like OS=Homo sapiens OX=9606 GN=DNM1L PE=4 SV=1	1	32	1	1	22	30	0	1	0	1	51	1.4	1.4	62.952	561	561	1	-2	42.8	45.6	18527000	0	18527000	475040	0	475040	0	9642300	0	0	0	+			208	103;279;447;526;565;639;719;919;1051;1355;1720;1847;2198;2304;2373;2530;3044;3163;3439;3507;3643;3734;3735;3831;3832;3844;4088;4335;4455;4456;4671;4722	False;False;False;False;False;True;False;False;False;False;False;False;False;False;False;False;False;False;False;False;False;False;False;False;False;False;False;False;False;False;False;False	104;286;458;459;541;542;583;659;742;951;1088;1398;1773;1902;2265;2374;2444;2604;2605;3153;3279;3557;3626;3766;3767;3862;3863;3961;3962;3974;4225;4482;4605;4606;4826;4877	150;423;424;698;699;700;701;819;820;821;822;885;886;989;1103;1418;1615;1616;1617;1618;1619;2071;2072;2073;2634;2635;2835;2836;3394;3568;3569;3682;3683;3917;3918;3919;4721;4722;4913;5327;5437;5657;5658;5659;5808;5809;5810;5956;5957;5958;5980;6372;6373;6780;6962;6963;6964;6965;7302;7303;7304;7305;7306;7387;7388	161;461;462;768;769;770;771;772;896;897;898;899;900;965;966;1079;1208;1550;1762;1763;1764;1765;1766;1767;2266;2267;2268;2269;2890;2891;3104;3105;3718;3901;3902;4025;4026;4288;4289;4290;5144;5145;5369;5810;5926;6163;6164;6165;6323;6324;6325;6492;6493;6494;6495;6496;6524;6964;6965;7446;7650;7651;7652;7653;8024;8025;8026;8027;8028;8029;8030;8031;8121;8122	161;462;771;898;966;1079;1208;1550;1766;2266;2890;3104;3718;3901;4026;4289;5145;5369;5810;5926;6164;6324;6325;6495;6496;6524;6964;7446;7650;7653;8030;8121	28;29;30;31
A0A994J6P0;A0A994J3I9;A0A994J453;A0A994J474;A0A994J438;A0A994J6E2;A0A994J464;A0A994J6E0;H0Y8P7;A0A994J3J1;A0A994J6D3;A0A994J3L0;A0A994J3K1;A0A994J469;A0A994J6Q5;A0A994J6D6;A0A994J6N5;A0A994J3S6;A0A994J458;A0A994J6C6;A0A994J6R0;A0A994J6Q2;A0A994J3L5;A0A994J3T5;A0A994J6B4;A0A994J3S0;Q6UN15;A0A994J442;A0A994J6B8;A0A994J6P3;A0A994J6P8;A0A994J3R5;A0A994J3Q0;A0A994J3Q5;A0A994J3P6;A0A994J3R0;A0A994J3K5;…	A0A994J6P0;A0A994J3I9;A0A994J453;A0A994J474;A0A994J438;A0A994J6E2;A0A994J464;A0A994J6E0;H0Y8P7;A0A994J3J1;A0A994J6D3;A0A994J3L0;A0A994J3K1;A0A994J469;A0A994J6Q5;A0A994J6D6;A0A994J6N5;A0A994J3S6;A0A994J458;A0A994J6C6;A0A994J6R0;A0A994J6Q2;A0A994J3L5;A0A994J3T5;A0A994J6B4;A0A994J3S0;Q6UN15;A0A994J442;A0A994J6B8;A0A994J6P3;A0A994J6P8;A0A994J3R5;A0A994J3Q0;A0A994J3Q5;A0A994J3P6;A0A994J3R0;A0A994J3K5;…	8;8;8;8;8;8;8;8;8;8;8;8;8;8;8;8;8;7;7;7;7;7;7;7;7;7;7;7;7;7;7;7;7;7;7;7;7;7;6;6;6;5;5;4;2	8;8;8;8;8;8;8;8;8;8;8;8;8;8;8;8;8;7;7;7;7;7;7;7;7;7;7;7;7;7;7;7;7;7;7;7;7;7;6;6;6;5;5;4;2	8;8;8;8;8;8;8;8;8;8;8;8;8;8;8;8;8;7;7;7;7;7;7;7;7;7;7;7;7;7;7;7;7;7;7;7;7;7;6;6;6;5;5;4;2	Pre-mRNA 3-end-processing factor FIP1	FIP1L1	tr|A0A994J6P0|A0A994J6P0_HUMAN Factor interacting with PAPOLA and CPSF1 OS=Homo sapiens OX=9606 GN=FIP1L1 PE=4 SV=1;tr|A0A994J3I9|A0A994J3I9_HUMAN Factor interacting with PAPOLA and CPSF1 OS=Homo sapiens OX=9606 GN=FIP1L1 PE=4 SV=1;tr|A0A994J453|A0A994J453	45	8	8	8	5	8	5	8	5	8	17.1	17.1	17.1	62.301	556	556;580;568;571;544;544;578;535;532;529;535;526;523;583;499;595;565;565;579;591;578;577;601;570;603;567;594;561;550;379;521;527;558;543;543;552;554;558;849;592;348;277;279;302;261	0	90.423	13.8	17.1	197410000	48955000	148450000	8225300	2039800	6185500	62385000	63834000	6	8	14				209	108;305;2013;2608;2881;3447;3934;3942	True;True;True;True;True;True;True;True	109;315;2075;2686;2970;3565;4068;4076	157;470;471;3093;4033;4450;4451;5336;5337;6121;6122;6136;6137	168;517;518;519;3393;4408;4854;4855;5820;5821;6674;6675;6690;6691	168;518;3393;4408;4854;5821;6675;6691
A0A994J402;H0YHY4;F8VR28;A0A8V8TRA9;F8VYL3;A0A8V8TQV1	A0A994J402	36;6;6;6;6;6	1;0;0;0;0;0	1;0;0;0;0;0			tr|A0A994J402|A0A994J402_HUMAN Dynamin 1 like OS=Homo sapiens OX=9606 GN=DNM1L PE=4 SV=1	6	36	1	1	25	34	1	0	1	0	53.3	4	4	64.349	576	576;88;97;104;117;140	0	10.15	45.5	51.6	21033000	21033000	0	512990	512990	0	21033000	0	2	0	2				210	103;279;447;526;565;644;719;783;919;1051;1355;1523;1720;1847;2198;2304;2373;2530;2858;3044;3439;3462;3463;3507;3643;3734;3735;3778;3831;3832;3844;4088;4189;4335;4671;4722	False;False;False;False;False;True;False;False;False;False;False;False;False;False;False;False;False;False;False;False;False;False;False;False;False;False;False;False;False;False;False;False;False;False;False;False	104;286;458;459;541;542;583;664;742;811;951;1088;1398;1572;1773;1902;2265;2374;2444;2604;2605;2945;2946;3153;3557;3580;3581;3626;3766;3767;3862;3863;3906;3961;3962;3974;4225;4331;4482;4826;4877	150;423;424;698;699;700;701;819;820;821;822;885;886;998;1103;1209;1210;1418;1615;1616;1617;1618;1619;2071;2072;2073;2327;2634;2635;2835;2836;3394;3568;3569;3682;3683;3917;3918;3919;4415;4416;4417;4721;4722;5327;5362;5363;5364;5365;5366;5367;5368;5369;5437;5657;5658;5659;5808;5809;5810;5868;5869;5956;5957;5958;5980;6372;6373;6540;6780;7302;7303;7304;7305;7306;7387;7388	161;461;462;768;769;770;771;772;896;897;898;899;900;965;966;1092;1093;1208;1322;1323;1550;1762;1763;1764;1765;1766;1767;2266;2267;2268;2269;2553;2890;2891;3104;3105;3718;3901;3902;4025;4026;4288;4289;4290;4819;4820;4821;5144;5145;5810;5849;5850;5851;5852;5853;5854;5855;5856;5857;5926;6163;6164;6165;6323;6324;6325;6395;6396;6492;6493;6494;6495;6496;6524;6964;6965;7161;7446;8024;8025;8026;8027;8028…	161;462;771;898;966;1093;1208;1322;1550;1766;2266;2553;2890;3104;3718;3901;4026;4289;4821;5145;5810;5851;5857;5926;6164;6324;6325;6396;6495;6496;6524;6964;7161;7446;8030;8121	28;29;30;31;32
H0YA96;A0A994J440;H0Y8G5;A0A994J4R1;Q14103;D6RF44;D6RAF8;D6RD83;D6RBQ9	H0YA96;A0A994J440;H0Y8G5;A0A994J4R1;Q14103;D6RF44;D6RAF8;D6RD83;D6RBQ9	4;4;4;4;4;3;3;2;2	4;4;4;4;4;3;3;2;2	4;4;4;4;4;3;3;2;2	Heterogeneous nuclear ribonucleoprotein D0	HNRNPD	tr|H0YA96|H0YA96_HUMAN Heterogeneous nuclear ribonucleoprotein D (Fragment) OS=Homo sapiens OX=9606 GN=HNRNPD PE=1 SV=1;tr|A0A994J440|A0A994J440_HUMAN Heterogeneous nuclear ribonucleoprotein D OS=Homo sapiens OX=9606 GN=HNRNPD PE=4 SV=1;tr|H0Y8G5|H0Y8G5_HU	9	4	4	4	2	4	2	4	2	4	24.8	24.8	24.8	23.811	210	210;257;260;304;355;111;221;92;155	0	25.322	11.4	24.8	145050000	35387000	109660000	12087000	2948900	9138300	37734000	50249000	2	5	7				211	1086;1287;1784;2869	True;True;True;True	1126;1330;1838;2957	1680;1681;1682;1977;2739;2740;4431	1839;1840;1841;2166;3004;3005;3006;4835	1839;2166;3006;4835
X6RFL8;A0A994J451;P61106;A0A994J4B9	X6RFL8;A0A994J451;P61106;A0A994J4B9	4;4;4;2	4;4;4;2	4;4;4;2	Ras-related protein Rab-14	RAB14	tr|X6RFL8|X6RFL8_HUMAN Ras-related protein Rab-14 (Fragment) OS=Homo sapiens OX=9606 GN=RAB14 PE=1 SV=1;tr|A0A994J451|A0A994J451_HUMAN RAB14, member RAS oncogene family OS=Homo sapiens OX=9606 GN=RAB14 PE=4 SV=1;sp|P61106|RAB14_HUMAN Ras-related protein Ra	4	4	4	4	3	4	3	4	3	4	28.2	28.2	28.2	20.409	181	181;196;215;155	0	24.933	19.9	28.2	43705000	17993000	25712000	3121800	1285200	1836500	21764000	9611900	3	4	7				212	1216;1831;3086;3936	True;True;True;True	1259;1885;3196;4070	1871;1872;2806;2807;4787;6126;6127	2054;2055;3075;3076;5222;6679;6680	2055;3076;5222;6680
C9JXB8;A0A994J4A5;C9JNW5;P83731	C9JXB8;A0A994J4A5;C9JNW5;P83731	7;7;7;7	7;7;7;7	7;7;7;7	60S ribosomal protein L24	RPL24	tr|C9JXB8|C9JXB8_HUMAN Ribosomal protein L24 OS=Homo sapiens OX=9606 GN=RPL24 PE=1 SV=1;tr|A0A994J4A5|A0A994J4A5_HUMAN Ribosomal protein L24 OS=Homo sapiens OX=9606 GN=RPL24 PE=4 SV=1;tr|C9JNW5|C9JNW5_HUMAN Ribosomal protein L24 OS=Homo sapiens OX=9606 GN=	4	7	7	7	6	7	6	7	6	7	44.6	44.6	44.6	14.369	121	121;135;150;157	0	64.89	41.3	44.6	1605500000	713270000	892250000	229360000	101900000	127460000	676380000	430410000	8	8	16				213	213;494;2905;3275;3890;4242;4265	True;True;True;True;True;True;True	216;217;509;2996;3391;4021;4386;4410	311;312;313;314;774;775;4491;4492;5078;5079;6051;6635;6636;6673;6674	334;335;336;337;338;849;850;851;4895;4896;5544;5545;6602;7282;7283;7326;7327	336;850;4895;5545;6602;7283;7327	33
A0A994J4D9;Q9NPD3;E9PPI9;E9PI41	A0A994J4D9;Q9NPD3;E9PPI9;E9PI41	2;2;1;1	2;2;1;1	2;2;1;1	Exosome complex component RRP41	EXOSC4	tr|A0A994J4D9|A0A994J4D9_HUMAN Uncharacterized protein OS=Homo sapiens OX=9606 PE=4 SV=1;sp|Q9NPD3|EXOS4_HUMAN Exosome complex component RRP41 OS=Homo sapiens OX=9606 GN=EXOSC4 PE=1 SV=3;tr|E9PPI9|E9PPI9_HUMAN Exosome component 4 OS=Homo sapiens OX=9606 GN	4	2	2	2	1	2	1	2	1	2	7.3	7.3	7.3	32.102	302	302;245;156;261	0	11.918	3.3	7.3	9909700	2285800	7623800	762280	175830	586450	3630200	2623500	1	2	3				214	159;4364	True;True	160;4511	228;6817;6818	245;7486;7487	245;7487
A0A994J4E9;A0A994J6U9;B4DUQ1;A0A994J4S7;A0A994J782;A0A994J4U9;P61978;Q5T6W2;A0A994J6T5;S4R359;A0A994J795;S4R457	A0A994J4E9;A0A994J6U9;B4DUQ1;A0A994J4S7;A0A994J782;A0A994J4U9;P61978;Q5T6W2;A0A994J6T5	16;15;15;15;14;14;14;13;12;3;3;2	16;15;15;15;14;14;14;13;12;3;3;2	16;15;15;15;14;14;14;13;12;3;3;2	Heterogeneous nuclear ribonucleoprotein K	HNRNPK	tr|A0A994J4E9|A0A994J4E9_HUMAN Heterogeneous nuclear ribonucleoprotein K OS=Homo sapiens OX=9606 GN=HNRNPK PE=4 SV=1;tr|A0A994J6U9|A0A994J6U9_HUMAN Heterogeneous nuclear ribonucleoprotein K OS=Homo sapiens OX=9606 GN=HNRNPK PE=4 SV=1;tr|B4DUQ1|B4DUQ1_HUMAN	12	16	16	16	10	16	10	16	10	16	42.5	42.5	42.5	47.962	435	435;434;439;459;453;458;463;379;359;100;106;77	0	113.91	29.7	42.5	446280000	93159000	353120000	17851000	3726400	14125000	110010000	166940000	10	16	26				215	751;1323;1491;1516;1597;1725;1836;1846;2342;2517;3077;3154;3390;3455;3900;4541	True;True;True;True;True;True;True;True;True;True;True;True;True;True;True;True	777;1366;1540;1565;1647;1778;1890;1901;2413;2590;3186;3270;3508;3573;4032;4694	1155;2029;2030;2282;2283;2318;2319;2435;2643;2814;2815;2834;3631;3632;3894;3895;4769;4770;4901;5258;5347;5348;6069;6070;7103;7104	1264;2223;2224;2503;2504;2542;2543;2669;2670;2899;3083;3084;3103;3967;3968;4252;4253;5199;5200;5201;5202;5203;5356;5734;5832;5833;6620;6621;7809;7810	1264;2223;2503;2543;2669;2899;3083;3103;3968;4252;5202;5356;5734;5833;6621;7810	34
A0A994J4N4;E9PKP7;P17480;E9PLT2	A0A994J4N4;E9PKP7;P17480	4;4;4;1	4;4;4;1	4;4;4;1	Nucleolar transcription factor 1	UBTF	tr|A0A994J4N4|A0A994J4N4_HUMAN Upstream binding transcription factor OS=Homo sapiens OX=9606 GN=UBTF PE=4 SV=1;tr|E9PKP7|E9PKP7_HUMAN Upstream binding transcription factor OS=Homo sapiens OX=9606 GN=UBTF PE=1 SV=1;sp|P17480|UBF1_HUMAN Nucleolar transcripti	4	4	4	4	2	4	2	4	2	4	8.9	8.9	8.9	72.203	610	610;745;764;194	0	25.712	4.1	8.9	42726000	11832000	30895000	1378300	381670	996600	13542000	14369000	2	4	6				216	1123;1168;3304;3471	True;True;True;True	1163;1210;3420;3589	1730;1731;1799;1800;5124;5378	1895;1896;1972;1973;5591;5866	1896;1973;5591;5866
Q96HS1;A0A994J4Y8;F5GXG4	Q96HS1;A0A994J4Y8;F5GXG4	6;6;3	6;6;3	6;6;3	Serine/threonine-protein phosphatase PGAM5, mitochondrial	PGAM5	sp|Q96HS1|PGAM5_HUMAN Serine/threonine-protein phosphatase PGAM5, mitochondrial OS=Homo sapiens OX=9606 GN=PGAM5 PE=1 SV=2;tr|A0A994J4Y8|A0A994J4Y8_HUMAN PGAM family member 5, mitochondrial serine/threonine protein phosphatase OS=Homo sapiens OX=9606 GN=PG	3	6	6	6	3	4	3	4	3	4	24.6	24.6	24.6	32.004	289	289;288;140	0	37.25	13.8	14.9	52335000	23303000	29031000	2616700	1165200	1451600	23543000	14870000	3	3	6				217	196;955;2708;3167;3404;4001	True;True;True;True;True;True	197;989;2787;3283;3522;4135	281;1469;4172;4919;4920;5275;6229	302;1607;4554;5377;5378;5752;6789	302;1607;4554;5378;5752;6789
A0A994J6T1;P63000;J3KSC4;J3QLK0;B1AH77;B1AH78;B1AH80;P60763;P15153	A0A994J6T1;P63000	4;4;1;1;1;1;1;1;1	4;4;1;1;1;1;1;1;1	4;4;1;1;1;1;1;1;1	Ras-related C3 botulinum toxin substrate 1	RAC1	tr|A0A994J6T1|A0A994J6T1_HUMAN Rac family small GTPase 1 OS=Homo sapiens OX=9606 GN=RAC1 PE=4 SV=1;sp|P63000|RAC1_HUMAN Ras-related C3 botulinum toxin substrate 1 OS=Homo sapiens OX=9606 GN=RAC1 PE=1 SV=1	9	4	4	4	1	3	1	3	1	3	17.3	17.3	17.3	24.863	225	225;192;130;136;148;166;185;192;192	0	25.876	6.7	16.9	17880000	5085600	12795000	1986700	565060	1421600	0	6659100	1	4	5				218	1619;2128;2751;4691	True;True;True;True	1669;2192;2833;4846	2470;3281;4248;7338;7339	2707;3596;4642;8069;8070	2707;3596;4642;8070
J3QQM1;A0A994J6V8;P62195	J3QQM1;A0A994J6V8;P62195	1;1;1	1;1;1	1;1;1	26S protease regulatory subunit 8	PSMC5	tr|J3QQM1|J3QQM1_HUMAN Proteasome 26S subunit, ATPase 5 (Fragment) OS=Homo sapiens OX=9606 GN=PSMC5 PE=1 SV=1;tr|A0A994J6V8|A0A994J6V8_HUMAN Proteasome 26S subunit, ATPase 5 OS=Homo sapiens OX=9606 GN=PSMC5 PE=4 SV=1;sp|P62195|PRS8_HUMAN 26S proteasome reg	3	1	1	1	0	1	0	1	0	1	4.9	4.9	4.9	29.347	263	263;379;406	0.0011737	6.1834	0	4.9	1429100	0	1429100	89319	0	89319	0	743790	0	1	1				219	2306	TRUE	2376	3572	3905	3905
A2A2V2;P42696;Q5TCT4;H7C5M1	A2A2V2;P42696;Q5TCT4	3;3;2;1	3;3;2;1	3;3;2;1	RNA-binding protein 34	RBM34	tr|A2A2V2|A2A2V2_HUMAN RNA binding motif protein 34 (Fragment) OS=Homo sapiens OX=9606 GN=RBM34 PE=1 SV=1;sp|P42696|RBM34_HUMAN RNA-binding protein 34 OS=Homo sapiens OX=9606 GN=RBM34 PE=1 SV=2;tr|Q5TCT4|Q5TCT4_HUMAN RNA binding motif protein 34 (Fragment)	4	3	3	3	2	1	2	1	2	1	8.1	8.1	8.1	45.917	408	408;430;211;86	0	18.313	5.6	2.5	13686000	3160300	10526000	547440	126410	421030	0	5478200	2	1	3				220	1872;2390;3011	True;True;True	1928;2461;3118	2879;3706;4664	3153;4050;5083	3153;4050;5083
A6NHQ2	A6NHQ2	2	1	1	rRNA/tRNA 2-O-methyltransferase fibrillarin-like protein 1	FBLL1	sp|A6NHQ2|FBLL1_HUMAN rRNA/tRNA 2-O-methyltransferase fibrillarin-like protein 1 OS=Homo sapiens OX=9606 GN=FBLL1 PE=3 SV=2	1	2	1	1	0	2	0	1	0	1	6.6	3.3	3.3	34.803	334	334	0	10.874	0	6.6	0	0	0	0	0	0	0	0	0	1	1				221	2017;4032	False;True	2079;4169	3100;6289	3401;6869	3401;6869
J3QQT6;J3KS55;A6NJA2;P54578	J3QQT6;J3KS55;A6NJA2;P54578	1;1;1;1	1;1;1;1	1;1;1;1	Ubiquitin carboxyl-terminal hydrolase;Ubiquitin carboxyl-terminal hydrolase 14	USP14	tr|J3QQT6|J3QQT6_HUMAN Ubiquitin specific peptidase 14 (Fragment) OS=Homo sapiens OX=9606 GN=USP14 PE=1 SV=1;tr|J3KS55|J3KS55_HUMAN Ubiquitin specific peptidase 14 (Fragment) OS=Homo sapiens OX=9606 GN=USP14 PE=1 SV=1;tr|A6NJA2|A6NJA2_HUMAN Ubiquitin carbo	4	1	1	1	0	1	0	1	0	1	65	65	65	2.2327	20	20;28;448;494	0.0011696	6.1605	0	65	5327400	0	5327400	5327400	0	5327400	0	2772700	0	1	1				222	345	TRUE	355	528	583	583
H7C2P7;A6NJD9;A8MVT4;A8MYK1;Q16540	H7C2P7;A6NJD9;A8MVT4;A8MYK1;Q16540	1;1;1;1;1	1;1;1;1;1	1;1;1;1;1	39S ribosomal protein L23, mitochondrial	MRPL23	tr|H7C2P7|H7C2P7_HUMAN Mitochondrial ribosomal protein L23 (Fragment) OS=Homo sapiens OX=9606 GN=MRPL23 PE=1 SV=1;tr|A6NJD9|A6NJD9_HUMAN Mitochondrial ribosomal protein L23 OS=Homo sapiens OX=9606 GN=MRPL23 PE=1 SV=1;tr|A8MVT4|A8MVT4_HUMAN Mitochondrial ri	5	1	1	1	0	1	0	1	0	1	12.7	12.7	12.7	13.669	118	118;163;166;191;153	0	6.4897	0	12.7	8237000	0	8237000	1029600	0	1029600	0	4287000	0	1	1				223	3188	TRUE	3304	4952	5410	5410
A6NJH9;O14602	A6NJH9;O14602	2;2	1;1	1;1	Eukaryotic translation initiation factor 1A, Y-chromosomal	EIF1AY	tr|A6NJH9|A6NJH9_HUMAN Eukaryotic translation initiation factor 4C OS=Homo sapiens OX=9606 GN=EIF1AY PE=1 SV=1;sp|O14602|IF1AY_HUMAN Eukaryotic translation initiation factor 1A, Y-chromosomal OS=Homo sapiens OX=9606 GN=EIF1AY PE=1 SV=4	2	2	1	1	0	2	0	1	0	1	16.5	8.7	8.7	14.455	127	127;144	0.0011655	6.1559	0	16.5	3684200	0	3684200	614030	0	614030	0	1917500	0	1	1				224	470;2291	False;True	483;2361	735;3550	808;3881	808;3881
C9K0E8;A8MPP1;Q92771;Q96FC9;F5GYY1;F5GXL6;F5GXJ8;F6WZM0;F5H235;B4DMS8	C9K0E8;A8MPP1;Q92771;Q96FC9;F5GYY1;F5GXL6;F5GXJ8;F6WZM0;F5H235;B4DMS8	2;2;2;2;1;1;1;1;1;1	2;2;2;2;1;1;1;1;1;1	2;2;2;2;1;1;1;1;1;1	Putative ATP-dependent RNA helicase DDX11-like protein 8;Putative ATP-dependent RNA helicase DDX12;Probable ATP-dependent RNA helicase DDX11	DDX11;DDX11L8;DDX12P	tr|C9K0E8|C9K0E8_HUMAN DEAD/H-box helicase 11 (Fragment) OS=Homo sapiens OX=9606 GN=DDX11 PE=1 SV=2;sp|A8MPP1|D11L8_HUMAN Putative ATP-dependent RNA helicase DDX11-like protein 8 OS=Homo sapiens OX=9606 GN=DDX11L8 PE=1 SV=1;sp|Q92771|DDX12_HUMAN Putative A	10	2	2	2	1	1	1	1	1	1	7	7	7	34.648	302	302;907;950;970;171;191;224;288;297;304	0	11.583	3	4	124660000	18502000	106160000	8310600	1233500	7077200	0	55251000	0	1	1				225	1221;1797	True;True	1264;1851	1878;2760	2062;3026	2062;3026
A8MUA9;A8MU27;Q6EEV6;P61956;P55854	A8MUA9;A8MU27;Q6EEV6;P61956;P55854	1;1;1;1;1	1;1;1;1;1	1;1;1;1;1	Small ubiquitin-related modifier 4;Small ubiquitin-related modifier 2;Small ubiquitin-related modifier 3	SUMO3;SUMO4;SUMO2	tr|A8MUA9|A8MUA9_HUMAN SMT3 suppressor of mif two 3 homolog 3 (Yeast), isoform CRA_d OS=Homo sapiens OX=9606 GN=SUMO3 PE=1 SV=1;tr|A8MU27|A8MU27_HUMAN Small ubiquitin like modifier 3 OS=Homo sapiens OX=9606 GN=SUMO3 PE=1 SV=1;sp|Q6EEV6|SUMO4_HUMAN Small ub	5	1	1	1	0	1	0	1	0	1	8.9	8.9	8.9	15.317	135	135;147;95;95;103	0	10.945	0	8.9	12995000	0	12995000	1856400	0	1856400	0	6763300	0	1	1				226	4170	TRUE	4312	6512	7130	7130
A8MU58;Q13155	A8MU58;Q13155	1;1	1;1	1;1	Aminoacyl tRNA synthase complex-interacting multifunctional protein 2	AIMP2	tr|A8MU58|A8MU58_HUMAN Aminoacyl tRNA synthetase complex interacting multifunctional protein 2 OS=Homo sapiens OX=9606 GN=AIMP2 PE=1 SV=2;sp|Q13155|AIMP2_HUMAN Aminoacyl tRNA synthase complex-interacting multifunctional protein 2 OS=Homo sapiens OX=9606 GN	2	1	1	1	0	1	0	1	0	1	7	7	7	26.76	242	242;320	0	6.3327	0	7	2698200	0	2698200	245290	0	245290	0	1404300	0	1	1				227	1176	TRUE	1218	1809	1984	1984
D6RC18;A8MVI5;Q9ULR0	D6RC18;A8MVI5;Q9ULR0	1;1;1	1;1;1	1;1;1	Pre-mRNA-splicing factor ISY1 homolog	ISY1	tr|D6RC18|D6RC18_HUMAN ISY1 splicing factor homolog OS=Homo sapiens OX=9606 GN=ISY1 PE=1 SV=1;tr|A8MVI5|A8MVI5_HUMAN ISY1 splicing factor homolog OS=Homo sapiens OX=9606 GN=ISY1 PE=1 SV=1;sp|Q9ULR0|ISY1_HUMAN Pre-mRNA-splicing factor ISY1 homolog OS=Homo s	3	1	1	1	0	1	0	1	0	1	10.5	10.5	10.5	14.311	124	124;252;285	0.0011947	6.2881	0	10.5	6092800	0	6092800	1015500	0	1015500	0	3171100	0	1	1				228	4186	TRUE	4328	6536	7156	7156
Q49AN9;F5H013;P62308;A8MWD9	Q49AN9;F5H013;P62308;A8MWD9	1;1;1;1	1;1;1;1	1;1;1;1	Small nuclear ribonucleoprotein G;Putative small nuclear ribonucleoprotein G-like protein 15	SNRPG;SNRPGP15	tr|Q49AN9|Q49AN9_HUMAN Small nuclear ribonucleoprotein G OS=Homo sapiens OX=9606 GN=SNRPG PE=1 SV=1;tr|F5H013|F5H013_HUMAN Small nuclear ribonucleoprotein G OS=Homo sapiens OX=9606 GN=SNRPG PE=1 SV=1;sp|P62308|RUXG_HUMAN Small nuclear ribonucleoprotein G O	4	1	1	1	0	1	0	1	0	1	18.8	18.8	18.8	7.1013	64	64;68;76;76	0.0077178	5.9983	0	18.8	9294600	0	9294600	4647300	0	4647300	0	4837500	0	1	1				229	1441	TRUE	1489	2207	2413	2413
A8MX94;P09211;A0A2R8Y5E5;A0A087X2E9	A8MX94;P09211;A0A2R8Y5E5;A0A087X2E9	2;2;1;1	2;2;1;1	2;2;1;1	Glutathione S-transferase P	GSTP1	tr|A8MX94|A8MX94_HUMAN Glutathione S-transferase OS=Homo sapiens OX=9606 GN=GSTP1 PE=1 SV=1;sp|P09211|GSTP1_HUMAN Glutathione S-transferase P OS=Homo sapiens OX=9606 GN=GSTP1 PE=1 SV=2;tr|A0A2R8Y5E5|A0A2R8Y5E5_HUMAN Glutathione S-transferase pi 1 OS=Homo s	4	2	2	2	1	2	1	2	1	2	15.5	15.5	15.5	19.48	174	174;210;58;79	0	16.059	6.3	15.5	45930000	10395000	35535000	5741300	1299400	4441900	12511000	16379000	0	2	2				230	1157;3203	True;True	1199;3319	1786;4978;4979	1959;5436;5437	1959;5436
B0QY90;B0QY89;Q9Y262	B0QY90;B0QY89;Q9Y262	1;1;1	1;1;1	1;1;1	Eukaryotic translation initiation factor 3 subunit L	EIF3L	tr|B0QY90|B0QY90_HUMAN Eukaryotic translation initiation factor 3 subunit L OS=Homo sapiens OX=9606 GN=EIF3L PE=1 SV=1;tr|B0QY89|B0QY89_HUMAN Eukaryotic translation initiation factor 3 subunit L OS=Homo sapiens OX=9606 GN=EIF3L PE=1 SV=1;sp|Q9Y262|EIF3L_HU	3	1	1	1	0	1	0	1	0	1	3.4	3.4	3.4	55.161	466	466;607;564	0	8.3355	0	3.4	4414400	0	4414400	191930	0	191930	0	2297600	0	1	1				231	4267	TRUE	4412	6676	7329	7329
B0QYK0;Q01844;H7BY36;A0A0D9SFL3;C9JGE3	B0QYK0;Q01844;H7BY36;A0A0D9SFL3;C9JGE3	5;5;4;4;4	5;5;4;4;4	5;5;4;4;4	RNA-binding protein EWS	EWSR1	tr|B0QYK0|B0QYK0_HUMAN EWS RNA binding protein 1 OS=Homo sapiens OX=9606 GN=EWSR1 PE=1 SV=1;sp|Q01844|EWS_HUMAN RNA-binding protein EWS OS=Homo sapiens OX=9606 GN=EWSR1 PE=1 SV=1;tr|H7BY36|H7BY36_HUMAN EWS RNA binding protein 1 (Fragment) OS=Homo sapiens O	5	5	5	5	2	5	2	5	2	5	13.9	13.9	13.9	64.929	618	618;656;308;584;620	0	41.897	6.3	13.9	92425000	11689000	80735000	5436700	687610	4749100	20967000	32742000	2	5	7				232	56;1255;1337;3226;3945	True;True;True;True;True	56;1298;1380;3342;4079	81;82;1929;2048;5008;5009;6141	87;88;2117;2242;2243;5468;5469;6696	88;2117;2243;5468;6696
B1AHB1;P33992;B1AHB2;B1AHA9	B1AHB1;P33992	10;10;2;1	10;10;2;1	10;10;2;1	DNA helicase;DNA replication licensing factor MCM5	MCM5	tr|B1AHB1|B1AHB1_HUMAN DNA replication licensing factor MCM5 OS=Homo sapiens OX=9606 GN=MCM5 PE=1 SV=1;sp|P33992|MCM5_HUMAN DNA replication licensing factor MCM5 OS=Homo sapiens OX=9606 GN=MCM5 PE=1 SV=5	4	10	10	10	2	10	2	10	2	10	18.7	18.7	18.7	77.592	691	691;734;150;230	0	61.031	4.2	18.7	60364000	4680100	55684000	1588500	123160	1465400	4680100	28982000	2	10	12				233	186;522;1506;1942;2638;2658;3411;3614;4380;4398	True;True;True;True;True;True;True;True;True;True	187;537;1555;2003;2717;2737;3529;3736;4527;4547	268;812;2305;2988;4075;4105;5286;5287;5604;6839;6840;6871	289;889;2528;3269;4452;4484;5764;5765;6109;7513;7514;7548	289;889;2528;3269;4452;4484;5765;6109;7514;7548
B1AHC9;P12956	B1AHC9;P12956	3;3	3;3	3;3	X-ray repair cross-complementing protein 6	XRCC6	tr|B1AHC9|B1AHC9_HUMAN X-ray repair cross complementing 6 OS=Homo sapiens OX=9606 GN=XRCC6 PE=1 SV=1;sp|P12956|XRCC6_HUMAN X-ray repair cross-complementing protein 6 OS=Homo sapiens OX=9606 GN=XRCC6 PE=1 SV=2	2	3	3	3	0	3	0	3	0	3	7.3	7.3	7.3	64.283	559	559;609	0	19.338	0	7.3	13620000	0	13620000	469670	0	469670	0	7088900	0	3	3				234	2147;3520;3926	True;True;True	2211;3640;4060	3304;5456;6112	3621;5946;6665	3621;5946;6665
B1AK87;B1AK88;P47756;A0A6I8PRV6;B1AK85	B1AK87;B1AK88;P47756;A0A6I8PRV6;B1AK85	2;2;2;1;1	2;2;2;1;1	2;2;2;1;1	F-actin-capping protein subunit beta	CAPZB	tr|B1AK87|B1AK87_HUMAN F-actin-capping protein subunit beta OS=Homo sapiens OX=9606 GN=CAPZB PE=1 SV=2;tr|B1AK88|B1AK88_HUMAN F-actin-capping protein subunit beta OS=Homo sapiens OX=9606 GN=CAPZB PE=1 SV=1;sp|P47756|CAPZB_HUMAN F-actin-capping protein subu	5	2	2	2	1	1	1	1	1	1	7.8	7.8	7.8	27.44	244	244;301;272;59;260	0	11.303	4.1	3.7	2630600	2630600	0	187900	187900	0	2630600	0	1	1	2				235	758;2770	True;True	784;2852	1170;4278	1280;4672	1280;4672
B3KXD6;B5MCF9;O00541	B3KXD6;B5MCF9;O00541	2;2;2	2;2;2	2;2;2	Pescadillo homolog	PES1	tr|B3KXD6|B3KXD6_HUMAN Pescadillo homolog 1, containing BRCT domain (Zebrafish), isoform CRA_b OS=Homo sapiens OX=9606 GN=PES1 PE=1 SV=1;tr|B5MCF9|B5MCF9_HUMAN Pescadillo homolog OS=Homo sapiens OX=9606 GN=PES1 PE=1 SV=1;sp|O00541|PESC_HUMAN Pescadillo hom	3	2	2	2	2	1	2	1	2	1	4	4	4	51.464	449	449;571;588	0	11.433	4	2.2	8792900	5307500	3485400	382300	230760	151540	4019800	3101800	2	1	3				236	781;2206	True;True	809;2273	1207;3407;3408	1320;3732;3733	1320;3733
H3BUR9;B3KY94;O14735	H3BUR9;B3KY94;O14735	1;1;1	1;1;1	1;1;1	CDP-diacylglycerol--inositol 3-phosphatidyltransferase	CDIPT	tr|H3BUR9|H3BUR9_HUMAN CDP-diacylglycerol--inositol 3-phosphatidyltransferase OS=Homo sapiens OX=9606 GN=CDIPT PE=1 SV=1;tr|B3KY94|B3KY94_HUMAN CDP-diacylglycerol--inositol 3-phosphatidyltransferase OS=Homo sapiens OX=9606 GN=CDIPT PE=1 SV=1;sp|O14735|CDIP	3	1	1	1	1	1	1	1	1	1	7	7	7	17.335	157	157;237;213	0	6.4643	7	7	6391400	3149800	3241700	1278300	629960	648330	3149800	1687200	1	1	2				237	2890	TRUE	2980	4464;4465	4868;4869	4869
B4DDF4;B4DUT8;Q99439;A0A087X271;H3BVI6;K7ES69;A0A087X1X5	B4DDF4;B4DUT8;Q99439;A0A087X271;H3BVI6;K7ES69;A0A087X1X5	4;4;4;3;3;2;2	3;3;3;2;2;1;2	3;3;3;2;2;1;2	Calponin;Calponin-2	CNN2	tr|B4DDF4|B4DDF4_HUMAN Calponin OS=Homo sapiens OX=9606 GN=CNN2 PE=1 SV=1;tr|B4DUT8|B4DUT8_HUMAN Calponin OS=Homo sapiens OX=9606 GN=CNN2 PE=1 SV=1;sp|Q99439|CNN2_HUMAN Calponin-2 OS=Homo sapiens OX=9606 GN=CNN2 PE=1 SV=4;tr|A0A087X271|A0A087X271_HUMAN Cal	7	4	3	3	1	4	0	3	0	3	15.4	11.7	11.7	32.616	298	298;330;309;179;261;148;191	0	18.042	3.7	15.4	16085000	0	16085000	1148900	0	1148900	0	8371700	0	3	3				238	482;605;1412;1464	True;True;True;False	496;625;1458;1512	754;943;2158;2242;2243	827;1028;2361;2457;2458	827;1028;2361;2458
C9J9D2;B4DXS0;Q5VSY0	C9J9D2;B4DXS0;Q5VSY0	1;1;1	1;1;1	1;1;1	G kinase-anchoring protein 1	GKAP1	tr|C9J9D2|C9J9D2_HUMAN G kinase anchoring protein 1 (Fragment) OS=Homo sapiens OX=9606 GN=GKAP1 PE=1 SV=1;tr|B4DXS0|B4DXS0_HUMAN G kinase anchoring protein 1 OS=Homo sapiens OX=9606 GN=GKAP1 PE=1 SV=1;sp|Q5VSY0|GKAP1_HUMAN G kinase-anchoring protein 1 OS=H	3	1	1	1	1	1	1	1	1	1	25.9	25.9	25.9	5.4149	54	54;126;366	0	6.6737	25.9	25.9	9543500	3457300	6086200	3181200	1152400	2028700	3457300	3167600	1	1	2				239	365	TRUE	376	561;562	619;620	620
P07910;G3V4C1;B4DY08;G3V576;G3V4W0;G3V2Q1;G3V555;G3V575;B4DSU6;G3V251;G3V3K6;G3V5X6;A0A0G2JNQ3;B2RXH8;B7ZW38;G3V4M8;P0DMR1;O60812;A0A0G2JPF8;G3V2H6;G3V2D6;G3V5V7	P07910;G3V4C1;B4DY08;G3V576;G3V4W0;G3V2Q1;G3V555;G3V575;B4DSU6;G3V251;G3V3K6;G3V5X6;A0A0G2JNQ3;B2RXH8;B7ZW38;G3V4M8;P0DMR1;O60812;A0A0G2JPF8	6;6;6;6;6;6;5;5;4;4;4;4;3;3;3;3;3;3;3;2;2;2	6;6;6;6;6;6;5;5;4;4;4;4;3;3;3;3;3;3;3;2;2;2	6;6;6;6;6;6;5;5;4;4;4;4;3;3;3;3;3;3;3;2;2;2	Heterogeneous nuclear ribonucleoproteins C1/C2;Heterogeneous nuclear ribonucleoprotein C-like 2;Heterogeneous nuclear ribonucleoprotein C-like 3;Heterogeneous nuclear ribonucleoprotein C-like 4;Heterogeneous nuclear ribonucleoprotein C-like 1	HNRNPC;HNRNPCL2;HNRNPCL3;HNRNPCL4;HNRNPCL1	sp|P07910|HNRPC_HUMAN Heterogeneous nuclear ribonucleoproteins C1/C2 OS=Homo sapiens OX=9606 GN=HNRNPC PE=1 SV=4;tr|G3V4C1|G3V4C1_HUMAN Heterogeneous nuclear ribonucleoprotein C OS=Homo sapiens OX=9606 GN=HNRNPC PE=1 SV=1;tr|B4DY08|B4DY08_HUMAN Heterogeneo	22	6	6	6	4	5	4	5	4	5	21.9	21.9	21.9	33.67	306	306;292;288;231;262;305;175;187;147;126;121;117;293;293;293;66;293;293;293;54;214;180	0	37.78	13.7	18	113680000	35822000	77862000	6687300	2107200	4580100	37435000	38911000	3	6	9				240	1280;2888;3524;4227;4259;4446	True;True;True;True;True;True	1323;2978;3644;4371;4404;4596	1964;1965;4462;5460;5461;6613;6614;6665;6948	2153;2154;4866;5950;5951;7258;7259;7315;7630;7631	2154;4866;5951;7259;7315;7630
B4DY09;Q12905;X6R6Z1;A0A0A0MRL0	B4DY09;Q12905	5;5;1;1	5;5;1;1	5;5;1;1	Interleukin enhancer-binding factor 2	ILF2	tr|B4DY09|B4DY09_HUMAN Interleukin enhancer binding factor 2 OS=Homo sapiens OX=9606 GN=ILF2 PE=1 SV=1;sp|Q12905|ILF2_HUMAN Interleukin enhancer-binding factor 2 OS=Homo sapiens OX=9606 GN=ILF2 PE=1 SV=2	4	5	5	5	1	5	1	5	1	5	17.9	17.9	17.9	38.91	352	352;390;115;150	0	29.733	2.8	17.9	70806000	12702000	58104000	4165100	747180	3417900	16665000	26278000	1	6	7				241	2116;3125;3319;4399;4582	True;True;True;True;True	2180;3238;3435;4548;4735	3264;4854;5142;6872;6873;7164	3578;5300;5610;7549;7550;7551;7876	3578;5300;5610;7550;7876
B4E099;Q8NFT6	B4E099;Q8NFT6	1;1	1;1	1;1	Protein DBF4 homolog B	DBF4B	tr|B4E099|B4E099_HUMAN DBF4 zinc finger B OS=Homo sapiens OX=9606 GN=DBF4B PE=1 SV=1;sp|Q8NFT6|DBF4B_HUMAN Protein DBF4 homolog B OS=Homo sapiens OX=9606 GN=DBF4B PE=1 SV=1	2	1	1	1	0	1	0	1	0	1	6.4	6.4	6.4	16.961	157	157;615	0	6.5461	0	6.4	149460000	0	149460000	18683000	0	18683000	0	70442000	0	3	3				242	3573	TRUE	3695	5540;5541	6039;6040;6041	6040
B5MDF5;P62826;J3KQE5;F5H018;H0YFC6;B4DV51;A0A087X0W0	B5MDF5;P62826;J3KQE5;F5H018;H0YFC6	8;8;7;6;5;2;1	8;8;7;6;5;2;1	8;8;7;6;5;2;1	GTP-binding nuclear protein Ran	RAN	tr|B5MDF5|B5MDF5_HUMAN GTP-binding nuclear protein Ran OS=Homo sapiens OX=9606 GN=RAN PE=1 SV=1;sp|P62826|RAN_HUMAN GTP-binding nuclear protein Ran OS=Homo sapiens OX=9606 GN=RAN PE=1 SV=3;tr|J3KQE5|J3KQE5_HUMAN GTP-binding nuclear protein Ran (Fragment) O	7	8	8	8	6	8	6	8	6	8	29.6	29.6	29.6	26.224	233	233;216;234;198;103;128;53	0	52.843	23.6	29.6	303600000	123550000	180050000	30360000	12355000	18005000	132550000	84717000	6	8	14				243	47;1149;1449;1644;1645;2789;3085;4208	True;True;True;True;True;True;True;True	47;1191;1497;1694;1695;2871;3195;4351	70;71;1773;1774;2215;2216;2510;2511;2512;4308;4309;4785;4786;6584	75;76;1940;1941;2422;2423;2749;2750;2751;4703;4704;5220;5221;7228	75;1941;2423;2750;2751;4703;5221;7228
Q99613;B5ME19;H3BPE4;H3BTY8;H3BPE3	Q99613;B5ME19;H3BPE4	3;3;2;1;1	3;3;2;1;1	3;3;2;1;1	Eukaryotic translation initiation factor 3 subunit C;Eukaryotic translation initiation factor 3 subunit C-like protein	EIF3C;EIF3CL	sp|Q99613|EIF3C_HUMAN Eukaryotic translation initiation factor 3 subunit C OS=Homo sapiens OX=9606 GN=EIF3C PE=1 SV=1;sp|B5ME19|EIFCL_HUMAN Eukaryotic translation initiation factor 3 subunit C-like protein OS=Homo sapiens OX=9606 GN=EIF3CL PE=1 SV=1;tr|H3B	5	3	3	3	0	3	0	3	0	3	3.2	3.2	3.2	105.34	913	913;914;148;79;132	0	17.187	0	3.2	7172400	0	7172400	170770	0	170770	0	3733000	0	3	3				244	1069;2393;3634	True;True;True	1108;2464;3757	1649;3710;5640	1801;4054;6146	1801;4054;6146
Q5T8U5;B7Z1G8;O15260	Q5T8U5;B7Z1G8;O15260	1;1;1	1;1;1	1;1;1	Surfeit locus protein 4	SURF4	tr|Q5T8U5|Q5T8U5_HUMAN Surfeit locus protein 4 OS=Homo sapiens OX=9606 GN=SURF4 PE=1 SV=1;tr|B7Z1G8|B7Z1G8_HUMAN Surfeit locus protein 4 OS=Homo sapiens OX=9606 GN=SURF4 PE=1 SV=1;sp|O15260|SURF4_HUMAN Surfeit locus protein 4 OS=Homo sapiens OX=9606 GN=SUR	3	1	1	1	0	1	0	1	0	1	5.4	5.4	5.4	21.127	186	186;226;269	0.0086486	5.9622	0	5.4	14437000	0	14437000	1604100	0	1604100	0	6366400	0	1	1				245	3693	TRUE	3818;3819	5740;5741	6251;6252	6252	35
Q96GQ7;B7Z6D5;A0A087X059	Q96GQ7;B7Z6D5;A0A087X059	2;2;1	2;2;1	2;2;1	Probable ATP-dependent RNA helicase DDX27	DDX27	sp|Q96GQ7|DDX27_HUMAN Probable ATP-dependent RNA helicase DDX27 OS=Homo sapiens OX=9606 GN=DDX27 PE=1 SV=2;tr|B7Z6D5|B7Z6D5_HUMAN RNA helicase OS=Homo sapiens OX=9606 GN=DDX27 PE=1 SV=1;tr|A0A087X059|A0A087X059_HUMAN RNA helicase (Fragment) OS=Homo sapiens	3	2	2	2	2	1	2	1	2	1	2.8	2.8	2.8	89.834	796	796;765;275	0	12.247	2.8	1.5	9401800	6486100	2915700	247410	170690	76728	5400500	2603100	2	1	3				246	42;277	True;True	42;284	61;62;421	65;66;458	66;458
B7Z7P8;P62495;D6RCB3;D6RJE8;I3L492	B7Z7P8;P62495;D6RCB3;D6RJE8;I3L492	2;2;1;1;1	2;2;1;1;1	2;2;1;1;1	Eukaryotic peptide chain release factor subunit 1	ETF1	tr|B7Z7P8|B7Z7P8_HUMAN Eukaryotic peptide chain release factor subunit 1 OS=Homo sapiens OX=9606 GN=ETF1 PE=1 SV=1;sp|P62495|ERF1_HUMAN Eukaryotic peptide chain release factor subunit 1 OS=Homo sapiens OX=9606 GN=ETF1 PE=1 SV=3;tr|D6RCB3|D6RCB3_HUMAN Eukar	5	2	2	2	1	2	1	2	1	2	5.4	5.4	5.4	47.475	423	423;437;95;119;208	0	11.333	2.4	5.4	24982000	3161500	21820000	1040900	131730	909180	6361500	8156700	1	1	2				247	1297;2724	True;True	1340;2804	1991;1992;4209	2181;2182;4599	2181;4599
P55209;H0YHC3;H0YIV4;F5H4R6;F8W0J6;B7Z9C2;F8VV59;F8VY35;F8VUX1;F8VXI6;F8VRJ2;F8W020;F8W118;C9J6D1;H0YH88;E9PKT8;F8VVB5;A8MXH2;A0A0J9YXQ2;E9PNJ7;F8W543;E9PS34;E9PJJ2;C9JZI7;Q99733;A0A994J3W0;E9PNW0	P55209;H0YHC3;H0YIV4;F5H4R6;F8W0J6;B7Z9C2;F8VV59;F8VY35;F8VUX1;F8VXI6;F8VRJ2;F8W020;F8W118;C9J6D1;H0YH88;E9PKT8;F8VVB5;A8MXH2;A0A0J9YXQ2;E9PNJ7;F8W543;E9PS34;E9PJJ2;C9JZI7;Q99733;A0A994J3W0;E9PNW0	2;2;2;2;2;2;2;2;2;2;2;2;2;1;1;1;1;1;1;1;1;1;1;1;1;1;1	2;2;2;2;2;2;2;2;2;2;2;2;2;1;1;1;1;1;1;1;1;1;1;1;1;1;1	2;2;2;2;2;2;2;2;2;2;2;2;2;1;1;1;1;1;1;1;1;1;1;1;1;1;1	Nucleosome assembly protein 1-like 1;Nucleosome assembly protein 1-like 4	NAP1L1;NAP1L4	sp|P55209|NP1L1_HUMAN Nucleosome assembly protein 1-like 1 OS=Homo sapiens OX=9606 GN=NAP1L1 PE=1 SV=1;tr|H0YHC3|H0YHC3_HUMAN Nucleosome assembly protein 1 like 1 (Fragment) OS=Homo sapiens OX=9606 GN=NAP1L1 PE=1 SV=1;tr|H0YIV4|H0YIV4_HUMAN Nucleosome asse	27	2	2	2	0	2	0	2	0	2	6.9	6.9	6.9	45.374	391	391;198;385;383;379;349;327;264;237;215;114;207;209;178;177;169;161;156;278;140;328;133;128;398;375;387;107	0	11.484	0	6.9	5175200	0	5175200	369660	0	369660	0	2693500	0	2	2				248	1206;2272	True;True	1249;2341	1857;3520	2038;3851	2038;3851
E7ENZ3;B7ZAR1;E9PCA1;P48643	E7ENZ3;B7ZAR1;E9PCA1;P48643	6;6;6;6	6;6;6;6	6;6;6;6	T-complex protein 1 subunit epsilon	CCT5	tr|E7ENZ3|E7ENZ3_HUMAN Chaperonin containing TCP1 subunit 5 OS=Homo sapiens OX=9606 GN=CCT5 PE=1 SV=1;tr|B7ZAR1|B7ZAR1_HUMAN T-complex protein 1 subunit epsilon OS=Homo sapiens OX=9606 GN=CCT5 PE=1 SV=1;tr|E9PCA1|E9PCA1_HUMAN T-complex protein 1 subunit ep	4	6	6	6	2	6	2	6	2	6	13.2	13.2	13.2	53.848	486	486;503;520;541	0	36.39	4.1	13.2	280660000	42663000	238000000	9355500	1422100	7933400	58914000	107620000	1	6	7				249	1549;1691;2286;2893;3328;3661	True;True;True;True;True;True	1598;1744;2356;2983;3444;3785	2365;2590;2591;3542;4470;5154;5685;5686;5687	2594;2843;2844;3873;4874;5623;6193;6194;6195	2594;2844;3873;4874;5623;6195
B7ZBH1;P56537	B7ZBH1;P56537	2;2	2;2	2;2	Eukaryotic translation initiation factor 6	EIF6	tr|B7ZBH1|B7ZBH1_HUMAN Eukaryotic translation initiation factor 6 (Fragment) OS=Homo sapiens OX=9606 GN=EIF6 PE=1 SV=1;sp|P56537|IF6_HUMAN Eukaryotic translation initiation factor 6 OS=Homo sapiens OX=9606 GN=EIF6 PE=1 SV=1	2	2	2	2	1	1	1	1	1	1	25.9	25.9	25.9	11.824	108	108;245	0	11.728	9.3	16.7	13216000	6525700	6690500	3304100	1631400	1672600	0	3482200	1	0	1				250	1608;3147	True;True	1658;3263	2452;4891	2688;5344	2688;5344
B8ZZZ7;Q9NUQ6	B8ZZZ7;Q9NUQ6	3;3	3;3	3;3	SPATS2-like protein	SPATS2L	tr|B8ZZZ7|B8ZZZ7_HUMAN DNA polymerase-transactivated protein 6, isoform CRA_b OS=Homo sapiens OX=9606 GN=SPATS2L PE=1 SV=1;sp|Q9NUQ6|SPS2L_HUMAN SPATS2-like protein OS=Homo sapiens OX=9606 GN=SPATS2L PE=1 SV=2	2	3	3	3	0	3	0	3	0	3	7.6	7.6	7.6	54.945	498	498;558	0	20.707	0	7.6	10701000	0	10701000	382170	0	382170	0	5569300	0	4	4				251	3264;3730;4049	True;True;True	3380;3858;4186	5061;5799;6315	5527;6313;6314;6901	5527;6313;6901
C9J9N8;C9JEX8;C9IYN7;Q0PNE2;C9JLH5;C9JA82;C9J2D6;F8WE64	C9J9N8;C9JEX8;C9IYN7;Q0PNE2;C9JLH5;C9JA82;C9J2D6	5;5;5;5;4;4;4;2	5;5;5;5;4;4;4;2	5;5;5;5;4;4;4;2	Elongator complex protein 6	ELP6	tr|C9J9N8|C9J9N8_HUMAN Elongator complex protein 6 (Fragment) OS=Homo sapiens OX=9606 GN=ELP6 PE=1 SV=1;tr|C9JEX8|C9JEX8_HUMAN Elongator complex protein 6 (Fragment) OS=Homo sapiens OX=9606 GN=ELP6 PE=1 SV=8;tr|C9IYN7|C9IYN7_HUMAN Elongator complex protein	8	5	5	5	2	5	2	5	2	5	38.4	38.4	38.4	16.738	151	151;157;193;266;80;99;113;68	0	41.461	13.9	38.4	41649000	6281400	35368000	5206100	785180	4421000	11393000	13296000	2	4	6				253	110;784;793;1477;3508	True;True;True;True;True	111;812;821;1525;3627	160;1211;1222;2264;2265;5438;5439	171;1324;1335;2483;2484;5927;5928	171;1324;1335;2483;5928
C9J0J7;G5E9Q6;C9J712;C9JQ45;C9J2N0;P35080	C9J0J7;G5E9Q6;C9J712;C9JQ45;C9J2N0;P35080	3;3;2;2;2;2	3;3;2;2;2;2	3;3;2;2;2;2	Profilin;Profilin-2	PFN2	tr|C9J0J7|C9J0J7_HUMAN Profilin OS=Homo sapiens OX=9606 GN=PFN2 PE=1 SV=1;tr|G5E9Q6|G5E9Q6_HUMAN Profilin OS=Homo sapiens OX=9606 GN=PFN2 PE=1 SV=1;tr|C9J712|C9J712_HUMAN Profilin OS=Homo sapiens OX=9606 GN=PFN2 PE=1 SV=1;tr|C9JQ45|C9JQ45_HUMAN Profilin OS	6	3	3	3	3	2	3	2	3	2	26.4	26.4	26.4	9.8402	91	91;188;91;110;125;140	0	18.533	26.4	24.2	34336000	14501000	19835000	5722600	2416800	3305800	13551000	11274000	3	2	5				254	469;698;840	True;True;True	482;721;870	733;734;1075;1289;1290	806;807;1179;1407;1408	807;1179;1408
D6RBD7;C9J1V9;O43324;D6RCQ0;H0YAL7	D6RBD7;C9J1V9;O43324;D6RCQ0;H0YAL7	2;2;2;1;1	2;2;2;1;1	2;2;2;1;1	Eukaryotic translation elongation factor 1 epsilon-1	EEF1E1;EEF1E1-BLOC1S5	tr|D6RBD7|D6RBD7_HUMAN Eukaryotic translation elongation factor 1 epsilon 1 OS=Homo sapiens OX=9606 GN=EEF1E1 PE=1 SV=1;tr|C9J1V9|C9J1V9_HUMAN EEF1E1-BLOC1S5 readthrough (NMD candidate) OS=Homo sapiens OX=9606 GN=EEF1E1-BLOC1S5 PE=4 SV=2;sp|O43324|MCA3_HUM	5	2	2	2	0	2	0	2	0	2	14	14	14	16.686	150	150;151;174;94;136	0	11.898	0	14	9285300	0	9285300	928530	0	928530	0	4832700	0	2	2				255	4;218	True;True	4;222	6;321	7;345	7;345
C9J4Z3;P61513;G5E9R3;M0R0A1;Q6P4E4;E9PEL3;M0R2L6	C9J4Z3;P61513;G5E9R3;M0R0A1;Q6P4E4;E9PEL3;M0R2L6	2;2;1;1;1;1;1	2;2;1;1;1;1;1	2;2;1;1;1;1;1	60S ribosomal protein L37a	RPL37A	tr|C9J4Z3|C9J4Z3_HUMAN Ribosomal protein L37a OS=Homo sapiens OX=9606 GN=RPL37A PE=1 SV=1;sp|P61513|RL37A_HUMAN 60S ribosomal protein L37a OS=Homo sapiens OX=9606 GN=RPL37A PE=1 SV=2;tr|G5E9R3|G5E9R3_HUMAN Ribosomal protein L37a OS=Homo sapiens OX=9606 GN=	7	2	2	2	1	1	1	1	1	1	39.7	39.7	39.7	7.624	68	68;92;58;60;72;75;88	0	12.839	13.2	26.5	12675000	7697400	4977800	3168800	1924300	1244500	0	2590800	1	2	3				256	2106;4116	True;True	2170;4255	3251;6419	3565;7017;7018	3565;7017
C9J5Z8;Q9Y5M8	C9J5Z8;Q9Y5M8	2;2	2;2	2;2	Signal recognition particle receptor subunit beta	SRPRB	tr|C9J5Z8|C9J5Z8_HUMAN Signal recognition particle receptor subunit beta (Fragment) OS=Homo sapiens OX=9606 GN=SRPRB PE=1 SV=1;sp|Q9Y5M8|SRPRB_HUMAN Signal recognition particle receptor subunit beta OS=Homo sapiens OX=9606 GN=SRPRB PE=1 SV=3	2	2	2	2	1	2	1	2	1	2	33.7	33.7	33.7	10.037	92	92;271	0	13.348	13	33.7	7882000	1199300	6682700	1576400	239860	1336500	1968200	2709200	1	2	3				257	443;4165	True;True	454;4307	693;694;6507	763;764;7125	764;7125
C9J7K9;O15162;C9J9P4;C9J0H3;C9JE06;H7C5I5	C9J7K9;O15162;C9J9P4;C9J0H3;C9JE06	5;5;4;3;3;2	5;5;4;3;3;2	5;5;4;3;3;2	Phospholipid scramblase 1	PLSCR1	tr|C9J7K9|C9J7K9_HUMAN Phospholipid scramblase OS=Homo sapiens OX=9606 GN=PLSCR1 PE=1 SV=1;sp|O15162|PLS1_HUMAN Phospholipid scramblase 1 OS=Homo sapiens OX=9606 GN=PLSCR1 PE=1 SV=1;tr|C9J9P4|C9J9P4_HUMAN Phospholipid scramblase (Fragment) OS=Homo sapiens	6	5	5	5	1	4	1	4	1	4	15.1	15.1	15.1	34.217	311	311;318;248;171;249;171	0	32.764	4.5	15.1	54919000	3156800	51762000	6102100	350760	5751300	0	26940000	1	5	6				258	1686;1825;1826;3645;4564	True;True;True;True;True	1738;1879;1880;3769;4717	2580;2799;2800;5662;7136	2831;3068;3069;6168;7843;7844	2831;3068;3069;6168;7843
H7BZL0;C9J808;Q9BYG3	H7BZL0;C9J808;Q9BYG3	1;1;1	1;1;1	1;1;1	MKI67 FHA domain-interacting nucleolar phosphoprotein	NIFK	tr|H7BZL0|H7BZL0_HUMAN Nucleolar protein interacting with the FHA domain of MKI67 (Fragment) OS=Homo sapiens OX=9606 GN=NIFK PE=1 SV=1;tr|C9J808|C9J808_HUMAN Nucleolar protein interacting with the FHA domain of MKI67 (Fragment) OS=Homo sapiens OX=9606 GN=N	3	1	1	1	1	1	1	1	1	1	17.6	17.6	17.6	11.741	102	102;164;293	0	6.9476	17.6	17.6	7325800	2307500	5018300	1046500	329640	716910	2307500	2611900	1	1	2				259	4121	TRUE	4260	6430;6431	7036;7037	7037
C9J9W2;Q14847	C9J9W2;Q14847	2;2	2;2	2;2	LIM and SH3 domain protein 1	LASP1	tr|C9J9W2|C9J9W2_HUMAN LIM and SH3 protein 1 (Fragment) OS=Homo sapiens OX=9606 GN=LASP1 PE=1 SV=1;sp|Q14847|LASP1_HUMAN LIM and SH3 domain protein 1 OS=Homo sapiens OX=9606 GN=LASP1 PE=1 SV=2	2	2	2	2	2	1	2	1	2	1	15.1	15.1	15.1	18.98	166	166;261	0	13.871	15.1	7.8	28753000	12564000	16189000	3194800	1396000	1798800	11296000	9693200	3	1	4				260	1317;2464	True;True	1360;2536	2021;2022;3811	2213;2214;2215;4160	2215;4160
C9JA28;Q9UNL2	C9JA28;Q9UNL2	1;1	1;1	1;1	Translocon-associated protein subunit gamma	SSR3	tr|C9JA28|C9JA28_HUMAN Translocon-associated protein subunit gamma OS=Homo sapiens OX=9606 GN=SSR3 PE=1 SV=1;sp|Q9UNL2|SSRG_HUMAN Translocon-associated protein subunit gamma OS=Homo sapiens OX=9606 GN=SSR3 PE=1 SV=1	2	1	1	1	1	1	1	1	1	1	8	8	8	20.161	174	174;185	0	9.9479	8	8	13067000	4785700	8280800	2613300	957150	1656200	4785700	4309800	1	1	2				261	3332	TRUE	3448	5160;5161	5629;5630	5630
C9JB90;C9JU14;J3KR73;Q9NRW1;P20340;Q14964	C9JB90;C9JU14;J3KR73;Q9NRW1;P20340;Q14964	1;1;1;1;1;1	1;1;1;1;1;1	1;1;1;1;1;1	Ras-related protein Rab-6B;Ras-related protein Rab-6A;Ras-related protein Rab-39A	RAB6B;RAB6A;RAB39A	tr|C9JB90|C9JB90_HUMAN RAB6B, member RAS oncogene family (Fragment) OS=Homo sapiens OX=9606 GN=RAB6B PE=4 SV=1;tr|C9JU14|C9JU14_HUMAN RAB6B, member RAS oncogene family (Fragment) OS=Homo sapiens OX=9606 GN=RAB6B PE=1 SV=3;tr|J3KR73|J3KR73_HUMAN RAB6B, memb	6	1	1	1	0	1	0	1	0	1	22.4	22.4	22.4	5.8575	49	49;83;124;208;208;217	0.009667	5.93	0	22.4	17206000	0	17206000	5735300	0	5735300	0	8955000	0	1	1				262	2653	TRUE	2732	4097	4474	4474
C9JBL0;E9PHV6;P23497;H7BYP4;U5Y3L1;Q9H930	C9JBL0;E9PHV6;P23497;H7BYP4;U5Y3L1;Q9H930	2;2;2;1;1;1	2;2;2;1;1;1	2;2;2;1;1;1	Nuclear autoantigen Sp-100;Nuclear body protein SP140-like protein	SP100;SP140L	tr|C9JBL0|C9JBL0_HUMAN SP100 nuclear antigen (Fragment) OS=Homo sapiens OX=9606 GN=SP100 PE=1 SV=8;tr|E9PHV6|E9PHV6_HUMAN SP100 nuclear antigen OS=Homo sapiens OX=9606 GN=SP100 PE=1 SV=1;sp|P23497|SP100_HUMAN Nuclear autoantigen Sp-100 OS=Homo sapiens OX=9	6	2	2	2	0	2	0	2	0	2	10.9	10.9	10.9	21.866	192	192;455;879;520;555;580	0	11.387	0	10.9	9507000	0	9507000	792250	0	792250	0	4948100	0	2	2				263	2866;4557	True;True	2954;4710	4427;7125	4831;7831	4831;7831
C9JBY7;Q9Y291	C9JBY7;Q9Y291	2;2	2;2	2;2	28S ribosomal protein S33, mitochondrial	MRPS33	tr|C9JBY7|C9JBY7_HUMAN Mitochondrial ribosomal protein S33 OS=Homo sapiens OX=9606 GN=MRPS33 PE=1 SV=1;sp|Q9Y291|RT33_HUMAN 28S ribosomal protein S33, mitochondrial OS=Homo sapiens OX=9606 GN=MRPS33 PE=1 SV=1	2	2	2	2	1	2	1	2	1	2	21.9	21.9	21.9	11.456	96	96;106	0	12.001	12.5	21.9	22683000	2311400	20372000	5670700	577850	5092900	4411600	8502400	1	2	3				264	2335;2343	True;True	2406;2414	3617;3618;3633	3952;3953;3969	3953;3969
E9PNC7;E9PQX9;C9JCC6;Q14919	E9PNC7;E9PQX9;C9JCC6;Q14919	1;1;1;1	1;1;1;1	1;1;1;1	Dr1-associated corepressor	DRAP1	tr|E9PNC7|E9PNC7_HUMAN DR1 associated protein 1 (Fragment) OS=Homo sapiens OX=9606 GN=DRAP1 PE=1 SV=8;tr|E9PQX9|E9PQX9_HUMAN DR1 associated protein 1 OS=Homo sapiens OX=9606 GN=DRAP1 PE=1 SV=1;tr|C9JCC6|C9JCC6_HUMAN DR1 associated protein 1 OS=Homo sapiens	4	1	1	1	1	1	1	1	1	1	7.1	7.1	7.1	16.561	155	155;185;212;205	0.0096567	5.93	7.1	7.1	7369700	2950600	4419100	1473900	590110	883830	2950600	2300000	1	1	2				265	4159	TRUE	4301	6499;6500	7116;7117	7117
C9JE02;H7C5G1;Q2TAA2	C9JE02;H7C5G1;Q2TAA2	1;1;1	1;1;1	1;1;1	Isoamyl acetate-hydrolyzing esterase 1 homolog	IAH1	tr|C9JE02|C9JE02_HUMAN Isoamyl acetate-hydrolyzing esterase 1 homolog OS=Homo sapiens OX=9606 GN=IAH1 PE=1 SV=1;tr|H7C5G1|H7C5G1_HUMAN Isoamyl acetate-hydrolyzing esterase 1 homolog (Fragment) OS=Homo sapiens OX=9606 GN=IAH1 PE=1 SV=1;sp|Q2TAA2|IAH1_HUMAN	3	1	1	1	1	0	1	0	1	0	5	5	5	17.946	160	160;228;248	0.0057208	6.0596	5	0	44095000	44095000	0	6299200	6299200	0	44095000	0	0	0	0				266	1313	TRUE	1356	2013	2205	2205
C9JEV9;O95639;B7Z7B0;F8WEL7;H7C419	C9JEV9;O95639;B7Z7B0	3;3;2;1;1	3;3;2;1;1	3;3;2;1;1	Cleavage and polyadenylation specificity factor subunit 4	CPSF4	tr|C9JEV9|C9JEV9_HUMAN Cleavage and polyadenylation specificity factor subunit 4 OS=Homo sapiens OX=9606 GN=CPSF4 PE=1 SV=1;sp|O95639|CPSF4_HUMAN Cleavage and polyadenylation specificity factor subunit 4 OS=Homo sapiens OX=9606 GN=CPSF4 PE=1 SV=1;tr|B7Z7B0	5	3	3	3	2	2	2	2	2	2	18	18	18	23.653	211	211;269;191;44;193	0	17.058	9.5	12.8	20682000	10438000	10244000	1880100	948890	931260	7969100	7800200	1	2	3				267	1358;3575;4061	True;True;True	1401;3697;4198	2077;2078;5543;6333	2273;2274;6043;6921	2273;6043;6921
C9JJ19;P82930	C9JJ19;P82930	1;1	1;1	1;1	28S ribosomal protein S34, mitochondrial	MRPS34	tr|C9JJ19|C9JJ19_HUMAN Mitochondrial ribosomal protein S34 OS=Homo sapiens OX=9606 GN=MRPS34 PE=1 SV=2;sp|P82930|RT34_HUMAN 28S ribosomal protein S34, mitochondrial OS=Homo sapiens OX=9606 GN=MRPS34 PE=1 SV=2	2	1	1	1	1	1	1	1	1	1	3.1	3.1	3.1	26.332	225	225;218	0.0076087	5.9815	3.1	3.1	21849000	10304000	11545000	1680700	792640	888080	10304000	6008700	1	1	2				268	2543	TRUE	2618	3938;3939	4310;4311	4310
C9JKI3;P56539	C9JKI3	6;2	1;0	1;0	Caveolin	CAV1	tr|C9JKI3|C9JKI3_HUMAN Caveolin (Fragment) OS=Homo sapiens OX=9606 GN=CAV1 PE=1 SV=1	2	6	1	1	5	5	0	1	0	1	39.1	10.9	10.9	15.928	138	138;151	0	9.2621	28.3	37	9209300	0	9209300	1151200	0	1151200	0	4793100	0	2	2				269	77;370;864;865;1638;3566	True;False;False;False;False;False	77;381;894;895;1688;3688	113;568;569;1331;1332;1333;2495;2496;5529;5530	121;122;627;628;1453;1454;1455;2732;2733;6026;6027	122;627;1453;1455;2733;6027
C9JUG7;F8W9N7;P47755;P52907	C9JUG7;F8W9N7;P47755;P52907	2;2;2;1	2;2;2;1	2;2;2;1	F-actin-capping protein subunit alpha-2;F-actin-capping protein subunit alpha-1	CAPZA2;CAPZA1	tr|C9JUG7|C9JUG7_HUMAN F-actin-capping protein subunit alpha OS=Homo sapiens OX=9606 GN=CAPZA2 PE=1 SV=1;tr|F8W9N7|F8W9N7_HUMAN F-actin-capping protein subunit alpha OS=Homo sapiens OX=9606 GN=CAPZA2 PE=1 SV=1;sp|P47755|CAZA2_HUMAN F-actin-capping protein	4	2	2	2	1	2	1	2	1	2	16.4	16.4	16.4	16.698	146	146;174;286;286	0	13.258	6.8	16.4	21817000	11035000	10782000	2727200	1379400	1347700	11035000	5611500	1	2	3				270	86;2527	True;True	86;2601	127;3912;3913	137;4281;4282	137;4281
C9JXZ0;O00469;E7ETU9;A0A994J6S5;A0A994J485;A0A994J6E6;A0A994J3M7;F8WEW3	C9JXZ0;O00469;E7ETU9;A0A994J6S5;A0A994J485;A0A994J6E6	10;10;9;7;7;6;3;1	10;10;9;7;7;6;3;1	10;10;9;7;7;6;3;1	Procollagen-lysine,2-oxoglutarate 5-dioxygenase 2	PLOD2	tr|C9JXZ0|C9JXZ0_HUMAN Procollagen-lysine,2-oxoglutarate 5-dioxygenase 2 OS=Homo sapiens OX=9606 GN=PLOD2 PE=1 SV=2;sp|O00469|PLOD2_HUMAN Procollagen-lysine,2-oxoglutarate 5-dioxygenase 2 OS=Homo sapiens OX=9606 GN=PLOD2 PE=1 SV=2;tr|E7ETU9|E7ETU9_HUMAN pr	8	10	10	10	2	10	2	10	2	10	16.2	16.2	16.2	81.924	709	709;737;703;552;589;485;280;98	0	61.147	3.7	16.2	148480000	6612500	141870000	4013000	178720	3834300	9561600	70889000	2	9	11				271	65;638;832;1322;1822;2025;2561;2738;3532;4534	True;True;True;True;True;True;True;True;True;True	65;658;862;1365;1876;2088;2638;2818;3652;4687	94;988;1278;2028;2796;3113;3967;4226;4227;5474;5475;7093;7094	100;1078;1396;2222;3065;3417;4340;4619;4620;5966;5967;7797;7798	100;1078;1396;2222;3065;3417;4340;4619;5966;7798
C9JYI4;P52294;C9J352;C9JWD9;F2Z3G4;C9J4U1;Q5TFJ7;A0A8V8TLL2;A0A8V8TL88;A0A8V8TMV2;O60684;O15131	C9JYI4;P52294;C9J352;C9JWD9;F2Z3G4;C9J4U1;Q5TFJ7;A0A8V8TLL2;A0A8V8TL88;A0A8V8TMV2;O60684;O15131	2;2;1;1;1;1;1;1;1;1;1;1	2;2;1;1;1;1;1;1;1;1;1;1	2;2;1;1;1;1;1;1;1;1;1;1	Importin subunit alpha-5;Importin subunit alpha-5, N-terminally processed;Importin subunit alpha-7;Importin subunit alpha-6	KPNA1;KPNA6;KPNA5	tr|C9JYI4|C9JYI4_HUMAN Karyopherin subunit alpha 1 (Fragment) OS=Homo sapiens OX=9606 GN=KPNA1 PE=1 SV=1;sp|P52294|IMA5_HUMAN Importin subunit alpha-5 OS=Homo sapiens OX=9606 GN=KPNA1 PE=1 SV=3;tr|C9J352|C9J352_HUMAN Karyopherin subunit alpha 1 (Fragment)	12	2	2	2	0	2	0	2	0	2	8.8	8.8	8.8	36.83	328	328;538;169;174;182;214;321;505;536;559;536;539	0	12.771	0	8.8	12577000	0	12577000	1048100	0	1048100	0	6545800	0	2	2				272	950;2981	True;True	984;3087	1461;4622	1596;5036	1596;5036
F8VR50;C9JZD1;O15145	F8VR50;C9JZD1;O15145	1;1;1	1;1;1	1;1;1	Actin-related protein 2/3 complex subunit 3	ARPC3	tr|F8VR50|F8VR50_HUMAN Actin related protein 2/3 complex subunit 3 (Fragment) OS=Homo sapiens OX=9606 GN=ARPC3 PE=1 SV=1;tr|C9JZD1|C9JZD1_HUMAN Actin related protein 2/3 complex subunit 3 (Fragment) OS=Homo sapiens OX=9606 GN=ARPC3 PE=1 SV=1;sp|O15145|ARPC	3	1	1	1	0	1	0	1	0	1	13.1	13.1	13.1	9.7261	84	84;99;178	0.0011641	6.1543	0	13.1	3040900	0	3040900	1013600	0	1013600	0	1582700	0	2	2				273	2426	TRUE	2497	3756	4102;4103	4103
C9JZI1;P35249;H7C1P0;C9JXZ7;C9J8M3	C9JZI1;P35249	3;3;1;1;1	3;3;1;1;1	3;3;1;1;1	Replication factor C subunit 4	RFC4	tr|C9JZI1|C9JZI1_HUMAN Replication factor C subunit 4 OS=Homo sapiens OX=9606 GN=RFC4 PE=1 SV=1;sp|P35249|RFC4_HUMAN Replication factor C subunit 4 OS=Homo sapiens OX=9606 GN=RFC4 PE=1 SV=2	5	3	3	3	2	3	2	3	2	3	9.2	9.2	9.2	36.877	336	336;363;111;123;214	0	18.611	6.2	9.2	25326000	4824800	20501000	1582900	301550	1281300	6342000	9152900	2	4	6				274	212;1972;4375	True;True;True	215;2033;4522	309;310;3029;3030;6832	332;333;3317;3318;7505;7506	333;3317;7506
D3DTZ5;J3QSB9;P63272	D3DTZ5;J3QSB9;P63272	1;1;1	1;1;1	1;1;1	Transcription elongation factor SPT4	SUPT4H1	tr|D3DTZ5|D3DTZ5_HUMAN SPT4 homolog, DSIF elongation factor subunit OS=Homo sapiens OX=9606 GN=SUPT4H1 PE=1 SV=1;tr|J3QSB9|J3QSB9_HUMAN Transcription elongation factor SPT4 OS=Homo sapiens OX=9606 GN=SUPT4H1 PE=1 SV=1;sp|P63272|SPT4H_HUMAN Transcription el	3	1	1	1	1	1	1	1	1	1	21.1	21.1	21.1	8.5057	76	76;108;117	0	8.3222	21.1	21.1	16717000	3031400	13686000	5572400	1010500	4561900	3031400	7122900	1	1	2				308	4491	TRUE	4641	7016;7017	7711;7712	7712
D3YTB1;F8W727;P62910;D3YTI8	D3YTB1;F8W727;P62910	8;8;8;1	8;8;8;1	8;8;8;1	60S ribosomal protein L32	RPL32	tr|D3YTB1|D3YTB1_HUMAN Ribosomal protein L32 (Fragment) OS=Homo sapiens OX=9606 GN=RPL32 PE=1 SV=1;tr|F8W727|F8W727_HUMAN Ribosomal protein L32 OS=Homo sapiens OX=9606 GN=RPL32 PE=1 SV=1;sp|P62910|RL32_HUMAN 60S ribosomal protein L32 OS=Homo sapiens OX=960	4	8	8	8	6	6	6	6	6	6	48.1	48.1	48.1	15.616	133	133;153;135;62	0	50.864	33.1	46.6	273660000	87578000	186080000	39094000	12511000	26583000	89120000	84816000	5	6	11				309	37;898;1140;1472;1473;1647;1648;3841	True;True;True;True;True;True;True;True	37;929;930;1181;1520;1521;1697;1698;3971	54;55;1386;1387;1388;1389;1759;2255;2256;2257;2515;2516;2517;5971	58;59;1513;1514;1515;1516;1517;1925;2472;2473;2474;2754;2755;2756;6513	59;1515;1925;2473;2474;2755;2756;6513	56
D6R9A6;P26583	D6R9A6;P26583	2;2	1;1	1;1	High mobility group protein B2	HMGB2	tr|D6R9A6|D6R9A6_HUMAN High mobility group box 2 (Fragment) OS=Homo sapiens OX=9606 GN=HMGB2 PE=1 SV=1;sp|P26583|HMGB2_HUMAN High mobility group protein B2 OS=Homo sapiens OX=9606 GN=HMGB2 PE=1 SV=2	2	2	1	1	0	2	0	1	0	1	20.9	11.9	11.9	15.404	134	134;209	0	7.3281	0	20.9	4626900	0	4626900	1156700	0	1156700	0	2408100	0	1	1				310	2942;3465	False;True	3041;3583	4555;5371	4963;4964;5859	4963;5859
D6R9P3;D6RD18;D6RBZ0;Q99729	D6R9P3;D6RD18;D6RBZ0	3;3;3;1	3;3;3;1	3;3;3;1		HNRNPAB	tr|D6R9P3|D6R9P3_HUMAN Heterogeneous nuclear ribonucleoprotein A/B OS=Homo sapiens OX=9606 GN=HNRNPAB PE=1 SV=1;tr|D6RD18|D6RD18_HUMAN Heterogeneous nuclear ribonucleoprotein A/B OS=Homo sapiens OX=9606 GN=HNRNPAB PE=1 SV=1;tr|D6RBZ0|D6RBZ0_HUMAN Heterogen	4	3	3	3	3	3	3	3	3	3	10.4	10.4	10.4	30.302	280	280;283;327;332	0	22.918	10.4	10.4	58283000	20393000	37889000	4483300	1568700	2914600	21882000	18231000	3	2	5				311	1017;1782;1783	True;True;True	1053;1836;1837	1560;1561;2735;2736;2737;2738	1704;1705;2999;3000;3001;3002;3003	1704;2999;3002
D6RA57;H0Y9X1;Q96EY4	D6RA57;H0Y9X1;Q96EY4	1;1;1	1;1;1	1;1;1	Translation machinery-associated protein 16	TMA16	tr|D6RA57|D6RA57_HUMAN Translation machinery-associated protein 16 OS=Homo sapiens OX=9606 GN=TMA16 PE=1 SV=1;tr|H0Y9X1|H0Y9X1_HUMAN Translation machinery-associated protein 16 (Fragment) OS=Homo sapiens OX=9606 GN=TMA16 PE=1 SV=1;sp|Q96EY4|TMA16_HUMAN Tra	3	1	1	1	1	1	1	1	1	1	10.4	10.4	10.4	17.155	144	144;242;203	0	10.569	10.4	10.4	7189700	7189700	0	1198300	1198300	0	7189700	0	2	1	3				312	1183	TRUE	1225	1822;1823	1998;1999;2000	2000
D6RAA6;P57088	D6RAA6;P57088	1;1	1;1	1;1	Transmembrane protein 33	TMEM33	tr|D6RAA6|D6RAA6_HUMAN Transmembrane protein 33 (Fragment) OS=Homo sapiens OX=9606 GN=TMEM33 PE=1 SV=1;sp|P57088|TMM33_HUMAN Transmembrane protein 33 OS=Homo sapiens OX=9606 GN=TMEM33 PE=1 SV=2	2	1	1	1	1	1	1	1	1	1	5.4	5.4	5.4	25.223	222	222;247	0	6.6514	5.4	5.4	15132000	6048000	9084400	1681400	672000	1009400	6048000	4728100	2	1	3				313	259	TRUE	264	386;387	418;419;420	418
D6RAB7	D6RAB7	1	1	1		ABCC3	tr|D6RAB7|D6RAB7_HUMAN ATP binding cassette subfamily C member 3 OS=Homo sapiens OX=9606 GN=ABCC3 PE=1 SV=1	1	1	1	1	0	1	0	1	0	1	9.2	9.2	9.2	8.1781	76	76	0	10.131	0	9.2	21410000	0	21410000	4281900	0	4281900	0	11143000	0	1	1				314	1485	TRUE	1534	2274	2495	2495
D6RAE9;D6RDG7;S4R2X2;D6RFI0;Q9H9B4	D6RAE9;D6RDG7;S4R2X2;D6RFI0;Q9H9B4	1;1;1;1;1	1;1;1;1;1	1;1;1;1;1	Sideroflexin-1	SFXN1	tr|D6RAE9|D6RAE9_HUMAN Sideroflexin 1 OS=Homo sapiens OX=9606 GN=SFXN1 PE=1 SV=1;tr|D6RDG7|D6RDG7_HUMAN Sideroflexin 1 (Fragment) OS=Homo sapiens OX=9606 GN=SFXN1 PE=1 SV=1;tr|S4R2X2|S4R2X2_HUMAN Sideroflexin 1 OS=Homo sapiens OX=9606 GN=SFXN1 PE=1 SV=1;tr	5	1	1	1	0	1	0	1	0	1	23.2	23.2	23.2	6.5954	56	56;144;177;193;322	0.0011933	6.2881	0	23.2	5014700	0	5014700	1253700	0	1253700	0	2610000	0	1	1				315	3039	TRUE	3148	4715	5138	5138
D6RC52;D6RCB9;Q9NX24;J3QSY4	D6RC52;D6RCB9;Q9NX24;J3QSY4	2;2;2;1	2;2;2;1	2;2;2;1	H/ACA ribonucleoprotein complex subunit 2	NHP2	tr|D6RC52|D6RC52_HUMAN Ribonucloprotein (Fragment) OS=Homo sapiens OX=9606 GN=NHP2 PE=1 SV=1;tr|D6RCB9|D6RCB9_HUMAN Ribonucloprotein (Fragment) OS=Homo sapiens OX=9606 GN=NHP2 PE=1 SV=1;sp|Q9NX24|NHP2_HUMAN H/ACA ribonucleoprotein complex subunit 2 OS=Homo	4	2	2	2	1	2	1	2	1	2	20.5	20.5	20.5	15.017	132	132;135;153;90	0	15.45	7.6	20.5	164070000	48998000	115070000	32814000	9799600	23014000	50470000	58418000	1	2	3				316	92;3079	True;True	93;3188	135;4773;4774	145;5206;5207	145;5207
D6REC4	D6REC4	1	1	1	Cilia- and flagella-associated protein 99	CFAP99	sp|D6REC4|CFA99_HUMAN Cilia- and flagella-associated protein 99 OS=Homo sapiens OX=9606 GN=CFAP99 PE=3 SV=2	1	1	1	1	0	1	0	1	0	1	1	1	1	81.885	714	714	0.0076839	5.9941	0	1	14818000	0	14818000	379940	0	379940	0	7712000	0	1	1				317	104	TRUE	105	151	162	162
E5RJF0;E5RG48;J3KNV5;Q75QN2	E5RJF0;E5RG48;J3KNV5;Q75QN2	1;1;1;1	1;1;1;1	1;1;1;1	Integrator complex subunit 8	INTS8	tr|E5RJF0|E5RJF0_HUMAN Integrator complex subunit 8 (Fragment) OS=Homo sapiens OX=9606 GN=INTS8 PE=1 SV=1;tr|E5RG48|E5RG48_HUMAN Integrator complex subunit 8 OS=Homo sapiens OX=9606 GN=INTS8 PE=1 SV=1;tr|J3KNV5|J3KNV5_HUMAN Integrator complex subunit 8 OS=	4	1	1	1	0	1	0	1	0	1	5.5	5.5	5.5	16.584	146	146;291;758;995	1	-2	0	5.5	1413300	0	1413300	157040	0	157040	0	735590	0	1	1	+			318	2937	TRUE	3035	4545	4952	4952	57
E5RH41;P29084	E5RH41;P29084	1;1	1;1	1;1	Transcription initiation factor IIE subunit beta	GTF2E2	tr|E5RH41|E5RH41_HUMAN General transcription factor IIE subunit 2 (Fragment) OS=Homo sapiens OX=9606 GN=GTF2E2 PE=1 SV=1;sp|P29084|T2EB_HUMAN Transcription initiation factor IIE subunit beta OS=Homo sapiens OX=9606 GN=GTF2E2 PE=1 SV=1	2	1	1	1	1	1	1	1	1	1	7.1	7.1	7.1	22.139	198	198;291	0	6.5779	7.1	7.1	10089000	2458800	7630200	840750	204900	635850	2458800	3971200	1	1	2				319	247	TRUE	252	367;368	397;398	398
E5RI99;P62888;A0A0B4J213;E5RJH3;A0A0C4DH44	E5RI99;P62888	6;6;2;2;2	6;6;2;2;2	6;6;2;2;2	60S ribosomal protein L30	RPL30	tr|E5RI99|E5RI99_HUMAN 60S ribosomal protein L30 (Fragment) OS=Homo sapiens OX=9606 GN=RPL30 PE=1 SV=1;sp|P62888|RL30_HUMAN 60S ribosomal protein L30 OS=Homo sapiens OX=9606 GN=RPL30 PE=1 SV=2	5	6	6	6	5	4	5	4	5	4	58.8	58.8	58.8	12.656	114	114;115;51;56;96	0	44.221	44.7	32.5	194160000	98959000	95199000	32360000	16493000	15867000	98387000	50120000	4	4	8				320	2781;2782;3544;3650;3956;4214	True;True;True;True;True;True	2863;2864;3664;3774;4090;4357	4295;4296;4297;4298;5492;5669;5670;6157;6592	4690;4691;4692;4693;5985;6176;6177;6713;7237	4690;4692;5985;6176;6713;7237
E5RK64;O95292;Q9P0L0	E5RK64;O95292;Q9P0L0	1;1;1	1;1;1	1;1;1	Vesicle-associated membrane protein-associated protein B/C;Vesicle-associated membrane protein-associated protein A	VAPB;VAPA	tr|E5RK64|E5RK64_HUMAN VAMP associated protein B and C OS=Homo sapiens OX=9606 GN=VAPB PE=1 SV=1;sp|O95292|VAPB_HUMAN Vesicle-associated membrane protein-associated protein B/C OS=Homo sapiens OX=9606 GN=VAPB PE=1 SV=3;sp|Q9P0L0|VAPA_HUMAN Vesicle-associat	3	1	1	1	0	1	0	1	0	1	16.9	16.9	16.9	7.8009	71	71;243;249	0	7.6044	0	16.9	6009300	0	6009300	1502300	0	1502300	0	3127600	0	1	1				321	1446	TRUE	1494	2212	2419	2419
E7EPB3;P50914	E7EPB3;P50914	6;6	6;6	6;6	60S ribosomal protein L14	RPL14	tr|E7EPB3|E7EPB3_HUMAN 60S ribosomal protein L14 OS=Homo sapiens OX=9606 GN=RPL14 PE=1 SV=1;sp|P50914|RL14_HUMAN 60S ribosomal protein L14 OS=Homo sapiens OX=9606 GN=RPL14 PE=1 SV=4	2	6	6	6	4	5	4	5	4	5	48.4	48.4	48.4	14.558	124	124;215	0	66.028	34.7	41.9	1063500000	475050000	588450000	177250000	79175000	98075000	490890000	282510000	5	7	12				322	293;504;2767;2947;3408;4203	True;True;True;True;True;True	300;519;2849;3047;3526;4345	444;445;446;789;4269;4270;4271;4272;4565;5282;6572;6573;6574;6575	486;487;488;865;4663;4664;4665;4666;4977;5759;7215;7216;7217;7218;7219	488;865;4664;4977;5759;7217
E7EQB2;E7ER44;P02788;C9JCF5;CON__Q29443;CON__Q0IIK2	E7EQB2;E7ER44;P02788	7;7;7;1;1;1	7;7;7;1;1;1	7;7;7;1;1;1	Lactotransferrin;Lactoferricin-H;Kaliocin-1;Lactoferroxin-A;Lactoferroxin-B;Lactoferroxin-C	LTF	tr|E7EQB2|E7EQB2_HUMAN Lactotransferrin (Fragment) OS=Homo sapiens OX=9606 GN=LTF PE=1 SV=1;tr|E7ER44|E7ER44_HUMAN Lactotransferrin OS=Homo sapiens OX=9606 GN=LTF PE=1 SV=1;sp|P02788|TRFL_HUMAN Lactotransferrin OS=Homo sapiens OX=9606 GN=LTF PE=1 SV=6	6	7	7	7	5	6	5	6	5	6	11.1	11.1	11.1	76.625	696	696;708;710;182;685;704	0	43.529	8.2	8.9	46824000	21164000	25661000	996260	450290	545970	22310000	12209000	5	6	11				323	597;1160;3073;3962;4450;4694;4761	True;True;True;True;True;True;True	617;1202;3182;4096;4600;4849;4918	933;934;1789;4764;4765;6167;6168;6953;7343;7455;7456	1018;1019;1962;5193;5194;6723;6724;7637;8074;8199;8200	1018;1962;5194;6724;7637;8074;8200
E7EQG2;Q14240;J3KSN7;J3KT04;J3KS93;E7EMV8;J3QQP0;E9PBH4;F8WE11	E7EQG2;Q14240;J3KSN7	6;6;3;2;2;2;1;1;1	1;1;0;0;0;0;0;0;0	1;1;0;0;0;0;0;0;0	Eukaryotic initiation factor 4A-II;Eukaryotic initiation factor 4A-II, N-terminally processed	EIF4A2	tr|E7EQG2|E7EQG2_HUMAN ATP-dependent RNA helicase OS=Homo sapiens OX=9606 GN=EIF4A2 PE=1 SV=1;sp|Q14240|IF4A2_HUMAN Eukaryotic initiation factor 4A-II OS=Homo sapiens OX=9606 GN=EIF4A2 PE=1 SV=2;tr|J3KSN7|J3KSN7_HUMAN ATP-dependent RNA helicase (Fragment)	9	6	1	1	5	4	0	1	0	1	21	4.1	4.1	41.29	362	362;407;109;85;85;98;95;96;97	1	-2	16.9	14.4	7268800	0	7268800	346130	0	346130	0	3783100	0	0	0	+			324	888;1385;1569;2627;2872;4387	False;False;False;True;False;False	919;1431;1618;2705;2961;4534	1374;2123;2391;2392;4055;4437;4438;6851;6852	1501;2323;2623;2624;4431;4841;4842;7528;7529	1501;2323;2623;4431;4842;7529	58
Q9UI10;E7ERK9;F8W8L6	Q9UI10;E7ERK9	3;3;1	3;3;1	3;3;1	Translation initiation factor eIF-2B subunit delta	EIF2B4	sp|Q9UI10|EI2BD_HUMAN Translation initiation factor eIF-2B subunit delta OS=Homo sapiens OX=9606 GN=EIF2B4 PE=1 SV=2;tr|E7ERK9|E7ERK9_HUMAN Eukaryotic translation initiation factor 2B subunit delta OS=Homo sapiens OX=9606 GN=EIF2B4 PE=1 SV=1	3	3	3	3	1	2	1	2	1	2	7.8	7.8	7.8	57.557	523	523;544;235	0	17.904	3.1	4.8	5005600	0	5005600	200220	0	200220	0	2605200	1	2	3				325	383;2378;4300	True;True;True	394;2449;4445	590;3690;6725	650;4033;7380	650;4033;7380
E7ERS3;Q86VM9	E7ERS3;Q86VM9	2;2	2;2	2;2	Zinc finger CCCH domain-containing protein 18	ZC3H18	tr|E7ERS3|E7ERS3_HUMAN Zinc finger CCCH-type containing 18 OS=Homo sapiens OX=9606 GN=ZC3H18 PE=1 SV=1;sp|Q86VM9|ZCH18_HUMAN Zinc finger CCCH domain-containing protein 18 OS=Homo sapiens OX=9606 GN=ZC3H18 PE=1 SV=2	2	2	2	2	0	2	0	2	0	2	2.5	2.5	2.5	108.94	977	977;953	0	11.364	0	2.5	6392900	0	6392900	145290	0	145290	0	3327200	0	2	2				326	178;1339	True;True	179;1382	255;2050	275;2245	275;2245
E7ESL5	E7ESL5	1	1	1		GGT1	tr|E7ESL5|E7ESL5_HUMAN Gamma-glutamyltransferase 1 (Fragment) OS=Homo sapiens OX=9606 GN=GGT1 PE=1 SV=8	1	1	1	1	1	0	1	0	1	0	7.4	7.4	7.4	11.275	108	108	0.0056948	6.0515	7.4	0	29487000	29487000	0	7371700	7371700	0	29487000	0	0	0	0				327	128	TRUE	129	186	200	200
F8WBC0;F5H4H0;F5GYH7;F5H077;F5GWU8;F5H491;F5H0B7;F5H500;F5H6R7;F5H004;F5GYB5;F5GX62;E7ESV4;F5H7Y6;P62834;P61224	F8WBC0;F5H4H0;F5GYH7;F5H077;F5GWU8;F5H491;F5H0B7;F5H500;F5H6R7;F5H004;F5GYB5;F5GX62;E7ESV4;F5H7Y6;P62834;P61224	1;1;1;1;1;1;1;1;1;1;1;1;1;1;1;1	1;1;1;1;1;1;1;1;1;1;1;1;1;1;1;1	1;1;1;1;1;1;1;1;1;1;1;1;1;1;1;1	Ras-related protein Rap-1A;Ras-related protein Rap-1b	RAP1B;RAP1A	tr|F8WBC0|F8WBC0_HUMAN RAP1B, member of RAS oncogene family (Fragment) OS=Homo sapiens OX=9606 GN=RAP1B PE=4 SV=1;tr|F5H4H0|F5H4H0_HUMAN RAP1B, member of RAS oncogene family (Fragment) OS=Homo sapiens OX=9606 GN=RAP1B PE=4 SV=1;tr|F5GYH7|F5GYH7_HUMAN RAP1B	16	1	1	1	0	1	0	1	0	1	34.4	34.4	34.4	3.5041	32	32;48;53;84;87;93;98;101;122;127;136;139;157;179;184;184	0.0011834	6.2184	0	34.4	5498300	0	5498300	2749100	0	2749100	0	2861600	0	1	1				328	2813	TRUE	2895	4347	4746	4746
P23588;E7EX17;F8VX11	P23588;E7EX17;F8VX11	3;3;2	3;3;2	3;3;2	Eukaryotic translation initiation factor 4B	EIF4B	sp|P23588|IF4B_HUMAN Eukaryotic translation initiation factor 4B OS=Homo sapiens OX=9606 GN=EIF4B PE=1 SV=2;tr|E7EX17|E7EX17_HUMAN Eukaryotic translation initiation factor 4B OS=Homo sapiens OX=9606 GN=EIF4B PE=1 SV=1;tr|F8VX11|F8VX11_HUMAN Eukaryotic tran	3	3	3	3	0	3	0	3	0	3	6.7	6.7	6.7	69.15	611	611;616;360	0	19.46	0	6.7	17229000	0	17229000	638120	0	638120	0	8967200	0	3	3				329	51;1003;4183	True;True;True	51;1038;4325	75;1535;6531	80;81;1677;7149	80;1677;7149
E7EX29;P63104;E7ESK7;E5RGE1;E5RIR4;E9PD24;E7EVZ2;B0AZS6;B7Z2E6;H0YB80	E7EX29;P63104;E7ESK7;E5RGE1;E5RIR4;E9PD24;E7EVZ2	5;5;4;3;3;3;3;2;1;1	5;5;4;3;3;3;3;2;1;1	5;5;4;3;3;3;3;2;1;1	14-3-3 protein zeta/delta	YWHAZ	tr|E7EX29|E7EX29_HUMAN Tyrosine 3-monooxygenase/tryptophan 5-monooxygenase activation protein zeta (Fragment) OS=Homo sapiens OX=9606 GN=YWHAZ PE=1 SV=1;sp|P63104|1433Z_HUMAN 14-3-3 protein zeta/delta OS=Homo sapiens OX=9606 GN=YWHAZ PE=1 SV=1;tr|E7ESK7|E7	10	5	5	5	3	5	3	5	3	5	22.8	22.8	22.8	28.036	246	246;245;137;51;75;92;98;168;125;130	0	32.199	14.2	22.8	138140000	50249000	87895000	9867400	3589200	6278200	54450000	38453000	4	7	11				330	1128;2852;3834;4618;4684	True;True;True;True;True	1168;2938;2939;3964;4772;4839	1740;1741;4407;4408;4409;5960;5961;7217;7325	1905;1906;4811;4812;4813;6498;6499;6500;6501;7931;8054	1906;4812;6500;7931;8054	59
E9PGZ1;E7EX44;Q05682;A0A6Q8PGI1;C9J813;C9JEK3	E9PGZ1;E7EX44;Q05682;A0A6Q8PGI1;C9J813	5;5;5;3;3;1	5;5;5;3;3;1	5;5;5;3;3;1	Caldesmon	CALD1	tr|E9PGZ1|E9PGZ1_HUMAN Caldesmon 1 OS=Homo sapiens OX=9606 GN=CALD1 PE=1 SV=1;tr|E7EX44|E7EX44_HUMAN Caldesmon 1 OS=Homo sapiens OX=9606 GN=CALD1 PE=1 SV=1;sp|Q05682|CALD1_HUMAN Caldesmon OS=Homo sapiens OX=9606 GN=CALD1 PE=1 SV=3;tr|A0A6Q8PGI1|A0A6Q8PGI1_	6	5	5	5	0	5	0	5	0	5	11.2	11.2	11.2	61.705	536	536;557;793;205;459;132	0	31.448	0	11.2	28668000	0	28668000	1246400	0	1246400	0	14920000	0	5	5				331	1442;1443;2322;4111;4370	True;True;True;True;True	1490;1491;2392;4250;4517	2208;2209;3595;6410;6826	2414;2415;3930;7007;7497	2414;2415;3930;7007;7497
E9PBG3;Q9NQ86	E9PBG3;Q9NQ86	1;1	1;1	1;1	E3 ubiquitin-protein ligase TRIM36	TRIM36	tr|E9PBG3|E9PBG3_HUMAN RING-type E3 ubiquitin transferase OS=Homo sapiens OX=9606 GN=TRIM36 PE=1 SV=1;sp|Q9NQ86|TRI36_HUMAN E3 ubiquitin-protein ligase TRIM36 OS=Homo sapiens OX=9606 GN=TRIM36 PE=1 SV=2	2	1	1	1	1	1	1	1	1	1	1.6	1.6	1.6	65.568	573	573;728	0.0011614	6.1502	1.6	1.6	218600000	77275000	141330000	6429500	2272800	4156800	0	73557000	0	0	0				332	2641	TRUE	2720	4079;4080	4456;4457	4456
E9PBS1;P22234	E9PBS1;P22234	1;1	1;1	1;1	Multifunctional protein ADE2;Phosphoribosylaminoimidazole-succinocarboxamide synthase;Phosphoribosylaminoimidazole carboxylase	PAICS	tr|E9PBS1|E9PBS1_HUMAN Bifunctional phosphoribosylaminoimidazole carboxylase/phosphoribosylaminoimidazole succinocarboxamide synthetase (Fragment) OS=Homo sapiens OX=9606 GN=PAICS PE=1 SV=1;sp|P22234|PUR6_HUMAN Bifunctional phosphoribosylaminoimidazole car	2	1	1	1	1	1	1	1	1	1	2.7	2.7	2.7	45.651	413	413;425	0	6.8193	2.7	2.7	10565000	5039800	5525600	556070	265250	290820	5039800	2875900	1	1	2				333	392	TRUE	403	605;606	666;667	667
P31943;G8JLB6;E9PCY7;D6RIU0;D6RBM0;D6RIT2;E7EQJ0;D6RAM1;H0YB39;D6RIH9;D6RJ04;D6RDU3;D6RFM3;D6R9T0;E5RGV0;E7EN40;H0YBG7;H0YBD7;E5RGH4;D6RDL0;D6RF17;D6R9D3;H0YAQ2;E5RJ94	P31943;G8JLB6;E9PCY7;D6RIU0;D6RBM0;D6RIT2;E7EQJ0;D6RAM1;H0YB39;D6RIH9;D6RJ04;D6RDU3;D6RFM3;D6R9T0;E5RGV0	10;10;10;6;6;6;5;5;5;5;5;5;5;5;5;4;4;4;3;3;3;2;2;1	10;10;10;6;6;6;5;5;5;5;5;5;5;5;5;4;4;4;3;3;3;2;2;1	5;5;5;4;4;5;4;4;1;4;4;4;4;4;3;3;1;1;1;3;3;2;1;1	Heterogeneous nuclear ribonucleoprotein H;Heterogeneous nuclear ribonucleoprotein H, N-terminally processed	HNRNPH1	sp|P31943|HNRH1_HUMAN Heterogeneous nuclear ribonucleoprotein H OS=Homo sapiens OX=9606 GN=HNRNPH1 PE=1 SV=4;tr|G8JLB6|G8JLB6_HUMAN Heterogeneous nuclear ribonucleoprotein H1 OS=Homo sapiens OX=9606 GN=HNRNPH1 PE=1 SV=1;tr|E9PCY7|E9PCY7_HUMAN Heterogeneous	24	10	10	5	3	10	3	10	1	5	30.7	30.7	14.5	49.229	449	449;472;429;168;212;164;115;130;277;184;172;171;163;161;155;166;185;194;100;84;49;40;131;28	0	70.75	8.7	30.7	304890000	50016000	254870000	16938000	2778700	14160000	66670000	116000000	3	14	17				334	400;658;1411;1673;1956;2910;3702;3794;4308;4644	True;True;True;True;True;True;True;True;True;True	411;678;1457;1724;2017;3002;3829;3922;4453;4799	619;1015;2156;2157;2561;2562;3008;4499;5757;5897;6735;6736;7260	681;1110;2358;2359;2360;2810;2811;3294;4903;6269;6270;6428;7390;7391;7392;7979;7980	681;1110;2359;2810;3294;4903;6270;6428;7392;7980
E9PG15;P27348	E9PG15;P27348	3;3	3;3	3;3	14-3-3 protein theta	YWHAQ	tr|E9PG15|E9PG15_HUMAN Tyrosine 3-monooxygenase/tryptophan 5-monooxygenase activation protein theta (Fragment) OS=Homo sapiens OX=9606 GN=YWHAQ PE=1 SV=1;sp|P27348|1433T_HUMAN 14-3-3 protein theta OS=Homo sapiens OX=9606 GN=YWHAQ PE=1 SV=1	2	3	3	3	2	3	2	3	2	3	24.8	24.8	24.8	17.048	149	149;245	0	29.493	16.8	24.8	20841000	8961400	11879000	2315600	995710	1319900	8322900	6821300	2	4	6				335	456;4685;4696	True;True;True	469;4840;4851	714;715;7326;7327;7346	787;788;8055;8056;8057;8077	787;8057;8077
E9PGC8;P78559	E9PGC8;P78559	4;4	3;3	3;3	Microtubule-associated protein 1A;MAP1A heavy chain;MAP1 light chain LC2	MAP1A	tr|E9PGC8|E9PGC8_HUMAN Microtubule associated protein 1A OS=Homo sapiens OX=9606 GN=MAP1A PE=1 SV=1;sp|P78559|MAP1A_HUMAN Microtubule-associated protein 1A OS=Homo sapiens OX=9606 GN=MAP1A PE=1 SV=6	2	4	3	3	1	4	0	3	0	3	1.6	1.3	1.3	331.25	3041	3041;2803	0	17.29	0.3	1.6	17865000	0	17865000	151400	0	151400	0	9298200	0	3	3				336	439;647;2374;4550	False;True;True;True	450;667;2445;4703	686;687;1002;3684;7116	755;756;1097;4027;7822	755;1097;4027;7822
E9PGM4;Q04446	E9PGM4;Q04446	4;4	4;4	4;4	1,4-alpha-glucan-branching enzyme	GBE1	tr|E9PGM4|E9PGM4_HUMAN 1,4-alpha-glucan branching enzyme OS=Homo sapiens OX=9606 GN=GBE1 PE=1 SV=1;sp|Q04446|GLGB_HUMAN 1,4-alpha-glucan-branching enzyme OS=Homo sapiens OX=9606 GN=GBE1 PE=1 SV=3	2	4	4	4	3	3	3	3	3	3	6.1	6.1	6.1	75.959	661	661;702	0	24.483	6.1	3.9	24000000	10021000	13979000	774200	323270	450930	10091000	7205800	3	3	6				337	2042;3031;3251;3473	True;True;True;True	2105;3140;3367;3591	3139;4703;4704;5045;5382;5383	3444;5125;5126;5509;5870;5871	3444;5126;5509;5871
E9PL01;E9PI68;Q15005	E9PL01;E9PI68;Q15005	1;1;1	1;1;1	1;1;1	Signal peptidase complex subunit 2	SPCS2	tr|E9PL01|E9PL01_HUMAN Signal peptidase complex subunit 2 OS=Homo sapiens OX=9606 GN=SPCS2 PE=1 SV=1;tr|E9PI68|E9PI68_HUMAN Signal peptidase complex subunit 2 OS=Homo sapiens OX=9606 GN=SPCS2 PE=1 SV=1;sp|Q15005|SPCS2_HUMAN Signal peptidase complex subunit	3	1	1	1	1	1	1	1	1	1	5.7	5.7	5.7	17.027	157	157;257;226	0	6.578	5.7	5.7	0	0	0	0	0	0	0	0	1	2	3				338	6	TRUE	6	10;11;12	11;12;13	13
E9PNR9;E9PQ98;E9PIX6;H0YDE4;E9PKG1;Q99873	E9PNR9;E9PQ98;E9PIX6;H0YDE4;E9PKG1;Q99873	1;1;1;1;1;1	1;1;1;1;1;1	1;1;1;1;1;1	Protein arginine N-methyltransferase 1	PRMT1	tr|E9PNR9|E9PNR9_HUMAN Protein arginine methyltransferase 1 (Fragment) OS=Homo sapiens OX=9606 GN=PRMT1 PE=1 SV=1;tr|E9PQ98|E9PQ98_HUMAN Protein arginine methyltransferase 1 (Fragment) OS=Homo sapiens OX=9606 GN=PRMT1 PE=1 SV=1;tr|E9PIX6|E9PIX6_HUMAN Prote	6	1	1	1	1	1	1	1	1	1	6.9	6.9	6.9	18.297	160	160;205;207;238;325;371	0.009636	5.9284	6.9	6.9	13020000	5372300	7648100	1446700	596930	849790	5372300	3980500	1	1	2				339	407	TRUE	418	629;630	693;694	694
E9PJT3;E9PJ04;H0YCG1;E9PPJ0;Q13435	E9PJT3;E9PJ04;H0YCG1;E9PPJ0;Q13435	1;1;1;1;1	1;1;1;1;1	1;1;1;1;1	Splicing factor 3B subunit 2	SF3B2	tr|E9PJT3|E9PJT3_HUMAN Splicing factor 3b subunit 2 (Fragment) OS=Homo sapiens OX=9606 GN=SF3B2 PE=1 SV=1;tr|E9PJ04|E9PJ04_HUMAN Splicing factor 3b subunit 2 (Fragment) OS=Homo sapiens OX=9606 GN=SF3B2 PE=1 SV=8;tr|H0YCG1|H0YCG1_HUMAN Splicing factor 3b su	5	1	1	1	0	1	0	1	0	1	6.6	6.6	6.6	29.134	273	273;353;387;878;895	0.0011876	6.2629	0	6.6	5689200	0	5689200	406370	0	406370	0	2961000	0	1	1				340	2219	TRUE	2286	3428	3753	3753
P29692;E9PK01;E9PL12;A0A087X1X7;E9PQZ1;E9PI39;E9PQ49;E9PL71;E9PPR1;E9PMW7;E9PN91;E9PRY8;E9PIZ1;E9PK06;E9PQC9;H0YE58;E9PJD0;H0YCK7;E9PK72;E9PKK3;E9PNW6	P29692;E9PK01;E9PL12;A0A087X1X7;E9PQZ1;E9PI39;E9PQ49;E9PL71;E9PPR1;E9PMW7;E9PN91;E9PRY8	3;3;2;2;2;2;2;2;2;2;2;2;1;1;1;1;1;1;1;1;1	3;3;2;2;2;2;2;2;2;2;2;2;1;1;1;1;1;1;1;1;1	3;3;2;2;2;2;2;2;2;2;2;2;1;1;1;1;1;1;1;1;1	Elongation factor 1-delta	EEF1D	sp|P29692|EF1D_HUMAN Elongation factor 1-delta OS=Homo sapiens OX=9606 GN=EEF1D PE=1 SV=5;tr|E9PK01|E9PK01_HUMAN Elongation factor 1-delta (Fragment) OS=Homo sapiens OX=9606 GN=EEF1D PE=1 SV=1;tr|E9PL12|E9PL12_HUMAN Elongation factor 1-delta (Fragment) OS=	21	3	3	3	1	3	1	3	1	3	12.1	12.1	12.1	31.121	281	281;261;168;631;238;204;198;187;166;130;106;697;137;139;36;119;99;210;63;39;35	0	19.355	4.3	12.1	33482000	6317900	27164000	2092600	394870	1697700	9843400	10612000	1	3	4				341	410;1712;3628	True;True;True	421;1765;3751	633;2624;2625;5630	698;2880;2881;6135	698;2881;6135
H7BXH2;E9PKF6;Q5H9R7;E9PQP7;E9PK08;H0YEN2;E9PNN8;H0YDW1	H7BXH2;E9PKF6;Q5H9R7;E9PQP7	7;7;7;5;3;3;2;1	7;7;7;5;3;3;2;1	7;7;7;5;3;3;2;1	Serine/threonine-protein phosphatase 6 regulatory subunit 3	PPP6R3	tr|H7BXH2|H7BXH2_HUMAN Protein phosphatase 6 regulatory subunit 3 OS=Homo sapiens OX=9606 GN=PPP6R3 PE=1 SV=1;tr|E9PKF6|E9PKF6_HUMAN Protein phosphatase 6 regulatory subunit 3 OS=Homo sapiens OX=9606 GN=PPP6R3 PE=1 SV=1;sp|Q5H9R7|PP6R3_HUMAN Serine/threoni	8	7	7	7	0	7	0	7	0	7	9.8	9.8	9.8	92.407	827	827;838;873;641;140;580;186;112	0	41.972	0	9.8	30359000	0	30359000	706030	0	706030	0	15801000	0	9	9				342	1037;1456;1875;2139;2354;2391;3233	True;True;True;True;True;True;True	1074;1504;1931;2203;2425;2462;3349	1595;2228;2883;3295;3296;3653;3707;5020	1741;2437;3158;3611;3612;3991;3992;4051;5482	1741;2437;3158;3611;3992;4051;5482
E9PLA9;G3V153;Q14444	E9PLA9;G3V153;Q14444	2;2;2	2;2;2	2;2;2	Caprin-1	CAPRIN1	tr|E9PLA9|E9PLA9_HUMAN Cell cycle associated protein 1 (Fragment) OS=Homo sapiens OX=9606 GN=CAPRIN1 PE=1 SV=1;tr|G3V153|G3V153_HUMAN Cell cycle associated protein 1 OS=Homo sapiens OX=9606 GN=CAPRIN1 PE=1 SV=1;sp|Q14444|CAPR1_HUMAN Caprin-1 OS=Homo sapien	3	2	2	2	0	2	0	2	0	2	11.8	11.8	11.8	20.236	186	186;628;709	0	11.489	0	11.8	5772600	0	5772600	641400	0	641400	0	3004400	0	2	2				343	2594;3568	True;True	2672;3690	4014;5532	4389;6030	4389;6030
E9PLD0;Q9H0U4;A0A2R8YDI9;E7END7;G3V196;H0YLJ8;H0YNE9;A0A2R8YFB8;H0YMN7;H0YL94;P61026;P51153;P62820;P61006;Q92930;P59190;Q92928	E9PLD0;Q9H0U4;A0A2R8YDI9;E7END7;G3V196;H0YLJ8;H0YNE9;A0A2R8YFB8;H0YMN7;H0YL94;P61026;P51153;P62820;P61006;Q92930;P59190;Q92928	2;2;1;1;1;1;1;1;1;1;1;1;1;1;1;1;1	2;2;1;1;1;1;1;1;1;1;1;1;1;1;1;1;1	2;2;1;1;1;1;1;1;1;1;1;1;1;1;1;1;1	Ras-related protein Rab-1B;Ras-related protein Rab-10;Ras-related protein Rab-13;Ras-related protein Rab-1A;Ras-related protein Rab-8A;Ras-related protein Rab-8B;Ras-related protein Rab-15;Putative Ras-related protein Rab-1C	RAB1B;RAB1A;RAB15;RAB8B;RAB10;RAB13;RAB8A;RAB1C	tr|E9PLD0|E9PLD0_HUMAN RAB1B, member RAS oncogene family OS=Homo sapiens OX=9606 GN=RAB1B PE=1 SV=1;sp|Q9H0U4|RAB1B_HUMAN Ras-related protein Rab-1B OS=Homo sapiens OX=9606 GN=RAB1B PE=1 SV=1;tr|A0A2R8YDI9|A0A2R8YDI9_HUMAN RAB15, member RAS oncogene family	17	2	2	2	1	2	1	2	1	2	15.4	15.4	15.4	18.483	169	169;201;44;173;237;47;188;246;92;48;200;203;205;207;207;212;201	0	12.544	6.5	15.4	50779000	17057000	33722000	3906000	1312100	2594000	0	17551000	0	1	1				344	2523;2883	True;True	2596;2973	3904;3905;4455	4262;4263;4859	4262;4859
E9PLL6;P46776;E9PJD9;E9PLX7	E9PLL6;P46776;E9PJD9	4;4;3;1	4;4;3;1	4;4;3;1	60S ribosomal protein L27a	RPL27A	tr|E9PLL6|E9PLL6_HUMAN Ribosomal protein L27a OS=Homo sapiens OX=9606 GN=RPL27A PE=1 SV=1;sp|P46776|RL27A_HUMAN 60S ribosomal protein L27a OS=Homo sapiens OX=9606 GN=RPL27A PE=1 SV=2;tr|E9PJD9|E9PJD9_HUMAN 60S ribosomal protein L27a OS=Homo sapiens OX=9606	4	4	4	4	4	4	4	4	4	4	42.6	42.6	42.6	12.201	108	108;148;91;113	0	26.439	42.6	42.6	519140000	225510000	293630000	86524000	37585000	48939000	233020000	145310000	4	4	8				345	1927;2820;3131;3931	True;True;True;True	1988;2902;3244;4065	2967;2968;4355;4356;4863;4864;6117;6118	3248;3249;4755;4756;5309;5310;6670;6671	3248;4755;5310;6671
E9PPJ5;E9PLM6;P21741	E9PPJ5;E9PLM6;P21741	1;1;1	1;1;1	1;1;1	Midkine	MDK	tr|E9PPJ5|E9PPJ5_HUMAN Midkine (Fragment) OS=Homo sapiens OX=9606 GN=MDK PE=1 SV=1;tr|E9PLM6|E9PLM6_HUMAN Midkine OS=Homo sapiens OX=9606 GN=MDK PE=1 SV=1;sp|P21741|MK_HUMAN Midkine OS=Homo sapiens OX=9606 GN=MDK PE=1 SV=1	3	1	1	1	1	1	1	1	1	1	7.6	7.6	7.6	14.374	131	131;156;143	0	6.5251	7.6	7.6	11339000	4253100	7086200	1619900	607590	1012300	4253100	3688100	1	1	2				346	4711	TRUE	4866	7369;7370	8102;8103	8102
E9PP21;P21291;E9PS42;E9PND2	E9PP21;P21291;E9PS42;E9PND2	2;2;1;1	2;2;1;1	2;2;1;1	Cysteine and glycine-rich protein 1	CSRP1	tr|E9PP21|E9PP21_HUMAN Cysteine and glycine rich protein 1 OS=Homo sapiens OX=9606 GN=CSRP1 PE=1 SV=1;sp|P21291|CSRP1_HUMAN Cysteine and glycine-rich protein 1 OS=Homo sapiens OX=9606 GN=CSRP1 PE=1 SV=3;tr|E9PS42|E9PS42_HUMAN Cysteine and glycine rich prot	4	2	2	2	1	2	1	2	1	2	15.6	15.6	15.6	16.94	160	160;193;153;153	0	15.082	9.4	15.6	37811000	12236000	25575000	3781100	1223600	2557500	13225000	12322000	1	3	4				347	520;1291	True;True	535;1334	809;1982;1983	886;2171;2172;2173	886;2173
E9PQH6;Q5JR08;P08134	E9PQH6;Q5JR08;P08134	2;2;2	1;1;1	1;1;1	Rho-related GTP-binding protein RhoC	RHOC	tr|E9PQH6|E9PQH6_HUMAN Ras homolog family member C (Fragment) OS=Homo sapiens OX=9606 GN=RHOC PE=1 SV=1;tr|Q5JR08|Q5JR08_HUMAN Ras homolog family member C (Fragment) OS=Homo sapiens OX=9606 GN=RHOC PE=1 SV=8;sp|P08134|RHOC_HUMAN Rho-related GTP-binding pro	3	2	1	1	2	1	1	0	1	0	16	7.1	7.1	19.224	169	169;188;193	0.007617	5.9827	16	8.9	5888900	5888900	0	841270	841270	0	5888900	0	1	0	1				348	1598;1970	False;True	1648;2031	2436;2437;3027	2671;2672;3315	2672;3315
E9PR30;P62861	E9PR30;P62861	3;3	3;3	3;3	40S ribosomal protein S30	FAU	tr|E9PR30|E9PR30_HUMAN FAU ubiquitin like and ribosomal protein S30 fusion OS=Homo sapiens OX=9606 GN=FAU PE=1 SV=1;sp|P62861|RS30_HUMAN FAU ubiquitin-like and ribosomal protein S30 OS=Homo sapiens OX=9606 GN=FAU PE=1 SV=2	2	3	3	3	1	3	1	3	1	3	12.2	12.2	12.2	10.905	98	98;133	0	19.248	10.2	12.2	71565000	19100000	52465000	17891000	4775000	13116000	21425000	24981000	1	4	5				349	1201;1202;3409	True;True;True	1244;1245;3527	1850;1851;1852;5283	2031;2032;2033;5760;5761	2032;2033;5761
E9PS48;O75489	E9PS48;O75489	1;1	1;1	1;1	NADH dehydrogenase [ubiquinone] iron-sulfur protein 3, mitochondrial	NDUFS3	tr|E9PS48|E9PS48_HUMAN NADH:ubiquinone oxidoreductase core subunit S3 OS=Homo sapiens OX=9606 GN=NDUFS3 PE=1 SV=1;sp|O75489|NDUS3_HUMAN NADH dehydrogenase [ubiquinone] iron-sulfur protein 3, mitochondrial OS=Homo sapiens OX=9606 GN=NDUFS3 PE=1 SV=1	2	1	1	1	0	1	0	1	0	1	8.1	8.1	8.1	17.507	161	161;264	0	7.2651	0	8.1	0	0	0	0	0	0	0	0	0	1	1				350	3680	TRUE	3805	5721	6231	6231
F2Z2T0;Q3YEC7;H0Y7H6;G3V154	F2Z2T0;Q3YEC7	3;3;1;1	3;3;1;1	3;3;1;1	Rab-like protein 6	RABL6	tr|F2Z2T0|F2Z2T0_HUMAN RAB, member RAS oncogene family like 6 OS=Homo sapiens OX=9606 GN=RABL6 PE=1 SV=1;sp|Q3YEC7|RABL6_HUMAN Rab-like protein 6 OS=Homo sapiens OX=9606 GN=RABL6 PE=1 SV=2	4	3	3	3	3	2	3	2	3	2	8.1	8.1	8.1	53.859	484	484;729;215;471	0	18.886	8.1	5	22474000	15827000	6647000	1123700	791350	332350	14095000	5191700	4	3	7				351	2777;3042;4453	True;True;True	2859;3151;4603	4288;4289;4718;6959;6960	4683;4684;5141;7644;7645;7646;7647	4683;5141;7647
F2Z393;P37837	F2Z393;P37837	1;1	1;1	1;1	Transaldolase	TALDO1	tr|F2Z393|F2Z393_HUMAN Transaldolase OS=Homo sapiens OX=9606 GN=TALDO1 PE=1 SV=1;sp|P37837|TALDO_HUMAN Transaldolase OS=Homo sapiens OX=9606 GN=TALDO1 PE=1 SV=2	2	1	1	1	1	1	1	1	1	1	3.5	3.5	3.5	35.328	318	318;337	0	6.4643	3.5	3.5	6650800	6650800	0	443390	443390	0	6650800	0	1	1	2				352	2506	TRUE	2579	3880;3881	4238;4239	4238
P78371;F5GWF6;F8VQ14	P78371;F5GWF6;F8VQ14	17;17;16	17;17;16	17;17;16	T-complex protein 1 subunit beta	CCT2	sp|P78371|TCPB_HUMAN T-complex protein 1 subunit beta OS=Homo sapiens OX=9606 GN=CCT2 PE=1 SV=4;tr|F5GWF6|F5GWF6_HUMAN T-complex protein 1 subunit beta OS=Homo sapiens OX=9606 GN=CCT2 PE=1 SV=2;tr|F8VQ14|F8VQ14_HUMAN T-complex protein 1 subunit beta OS=Hom	3	17	17	17	8	17	8	17	8	17	32.3	32.3	32.3	57.488	535	535;530;416	0	275.57	18.3	32.3	498030000	86725000	411300000	15563000	2710100	12853000	127130000	159110000	8	18	26				353	145;379;559;787;788;801;1169;1242;1496;1606;1883;2108;2421;3032;3229;4167;4168	True;True;True;True;True;True;True;True;True;True;True;True;True;True;True;True;True	146;390;576;577;815;816;829;1211;1285;1545;1656;1939;1940;2172;2492;3141;3345;4309;4310	209;210;585;871;872;1214;1215;1216;1234;1235;1801;1908;1909;2290;2449;2450;2893;2894;2895;3253;3747;3748;4705;5014;5015;6509;6510	225;226;644;949;950;1327;1328;1329;1347;1348;1974;1975;2095;2096;2511;2685;2686;3170;3171;3172;3567;4093;4094;5127;5474;5475;5476;5477;7127;7128	226;644;950;1327;1329;1348;1974;2096;2511;2686;3171;3567;4094;5127;5476;7127;7128	60;61
H0YLY7;H0YKE7;F5GX29;H0YNG9;Q99653	H0YLY7;H0YKE7;F5GX29;H0YNG9;Q99653	1;1;1;1;1	1;1;1;1;1	1;1;1;1;1	Calcineurin B homologous protein 1	CHP1	tr|H0YLY7|H0YLY7_HUMAN Calcineurin like EF-hand protein 1 (Fragment) OS=Homo sapiens OX=9606 GN=CHP1 PE=1 SV=1;tr|H0YKE7|H0YKE7_HUMAN Calcineurin like EF-hand protein 1 OS=Homo sapiens OX=9606 GN=CHP1 PE=1 SV=1;tr|F5GX29|F5GX29_HUMAN Calcineurin like EF-ha	5	1	1	1	0	1	0	1	0	1	13.2	13.2	13.2	10.632	91	91;123;128;154;195	0	6.9904	0	13.2	0	0	0	0	0	0	0	0	0	1	1				354	1938	TRUE	1999	2983	3264	3264
F5GXX5;P61803;F5H895;A0A0B4J239	F5GXX5;P61803;F5H895;A0A0B4J239	3;3;2;2	3;3;2;2	3;3;2;2	Dolichyl-diphosphooligosaccharide--protein glycosyltransferase subunit DAD1	DAD1	tr|F5GXX5|F5GXX5_HUMAN Dolichyl-diphosphooligosaccharide--protein glycosyltransferase subunit DAD1 OS=Homo sapiens OX=9606 GN=DAD1 PE=1 SV=1;sp|P61803|DAD1_HUMAN Dolichyl-diphosphooligosaccharide--protein glycosyltransferase subunit DAD1 OS=Homo sapiens OX	4	3	3	3	2	3	2	3	2	3	37.6	37.6	37.6	9.5541	85	85;113;65;78	0	27.1	25.9	37.6	35395000	15324000	20072000	5899200	2553900	3345300	15343000	10427000	2	4	6				355	78;1119;3505	True;True;True	78;1159;3624	114;1721;1722;5434;5435	123;1884;1885;1886;5923;5924	123;1886;5923
F5H3X6;F5GY37;Q99623;A0A7I2V5F0;J3KPX7;F5GWA7;F5H2D2;A0A3G2KQ93;F5H0C5;U3KPZ5	F5H3X6;F5GY37;Q99623;A0A7I2V5F0;J3KPX7;F5GWA7	7;7;7;6;6;5;3;3;3;1	7;7;7;6;6;5;3;3;3;1	7;7;7;6;6;5;3;3;3;1	Prohibitin-2	PHB2	tr|F5H3X6|F5H3X6_HUMAN Prohibitin (Fragment) OS=Homo sapiens OX=9606 GN=PHB2 PE=1 SV=3;tr|F5GY37|F5GY37_HUMAN Prohibitin OS=Homo sapiens OX=9606 GN=PHB2 PE=1 SV=1;sp|Q99623|PHB2_HUMAN Prohibitin-2 OS=Homo sapiens OX=9606 GN=PHB2 PE=1 SV=2;tr|A0A7I2V5F0|A0A	10	7	7	7	5	5	5	5	5	5	35.6	35.6	35.6	27.437	247	247;267;299;219;255;261;87;91;112;103	0	56.189	26.3	25.5	141260000	58588000	82671000	8309400	3446400	4863000	44013000	57603000	6	5	11				356	980;1028;1147;1795;2036;2522;4403	True;True;True;True;True;True;True	1014;1065;1189;1849;2099;2595;4552	1504;1580;1770;1771;2757;2758;3130;3902;3903;6879	1644;1726;1937;1938;3023;3024;3435;4260;4261;7557;7558	1644;1726;1938;3024;3435;4261;7557
F5H3C5;F5H4R2;F5GYZ5;P04179;G8JLJ2	F5H3C5;F5H4R2;F5GYZ5;P04179;G8JLJ2	3;3;3;3;2	3;3;3;3;2	3;3;3;3;2	Superoxide dismutase [Mn], mitochondrial	SOD2	tr|F5H3C5|F5H3C5_HUMAN Superoxide dismutase (Fragment) OS=Homo sapiens OX=9606 GN=SOD2 PE=1 SV=1;tr|F5H4R2|F5H4R2_HUMAN Superoxide dismutase (Fragment) OS=Homo sapiens OX=9606 GN=SOD2 PE=1 SV=1;tr|F5GYZ5|F5GYZ5_HUMAN Superoxide dismutase (Fragment) OS=Homo	5	3	3	3	0	3	0	3	0	3	28.8	28.8	28.8	12.13	111	111;183;190;222;61	0	18.931	0	28.8	35699000	0	35699000	4462300	0	4462300	0	18580000	0	3	3				357	586;1265;1275	True;True;True	605;1308;1318	913;1941;1956	996;2129;2145	996;2129;2145
F5GZQ3;P55084	F5GZQ3;P55084	2;2	2;2	2;2	Trifunctional enzyme subunit beta, mitochondrial;3-ketoacyl-CoA thiolase	HADHB	tr|F5GZQ3|F5GZQ3_HUMAN Hydroxyacyl-CoA dehydrogenase trifunctional multienzyme complex subunit beta OS=Homo sapiens OX=9606 GN=HADHB PE=1 SV=1;sp|P55084|ECHB_HUMAN Trifunctional enzyme subunit beta, mitochondrial OS=Homo sapiens OX=9606 GN=HADHB PE=1 SV=3	2	2	2	2	0	2	0	2	0	2	3.9	3.9	3.9	49.597	459	459;474	0	11.412	0	3.9	5379700	0	5379700	224150	0	224150	0	2799900	0	2	2				358	2199;2316	True;True	2266;2386	3395;3586	3719;3920	3719;3920
F5H1D4	F5H1D4	1	1	1		ANKLE2	tr|F5H1D4|F5H1D4_HUMAN Ankyrin repeat and LEM domain containing 2 (Fragment) OS=Homo sapiens OX=9606 GN=ANKLE2 PE=1 SV=1	1	1	1	1	1	0	1	0	1	0	3.5	3.5	3.5	28.383	258	258	0	6.5375	3.5	0	3930800	3930800	0	231220	231220	0	3930800	0	1	0	1				359	2940	TRUE	3039	4552	4960	4960	62
F5H2U8;F5H2A4;F5H6H0;P52926	F5H2U8;F5H2A4;F5H6H0;P52926	1;1;1;1	1;1;1;1	1;1;1;1	High mobility group protein HMGI-C	HMGA2	tr|F5H2U8|F5H2U8_HUMAN High mobility group AT-hook 2 OS=Homo sapiens OX=9606 GN=HMGA2 PE=1 SV=1;tr|F5H2A4|F5H2A4_HUMAN High mobility group AT-hook 2 OS=Homo sapiens OX=9606 GN=HMGA2 PE=1 SV=1;tr|F5H6H0|F5H6H0_HUMAN High mobility group AT-hook 2 OS=Homo sap	4	1	1	1	0	1	0	1	0	1	23.2	23.2	23.2	10.767	99	99;118;147;109	0	7.4416	0	23.2	8242800	0	8242800	2060700	0	2060700	0	4290100	0	1	1				360	1272	TRUE	1315	1953	2142	2142
F5H365;Q15436;G3V4V1;G3V1W4;G3V3G5;G3V2R6;Q5QPE2;A0A2R8YFH5;Q15437	F5H365;Q15436;G3V4V1;G3V1W4;G3V3G5;G3V2R6;Q5QPE2;A0A2R8YFH5;Q15437	2;2;1;1;1;1;1;1;1	2;2;1;1;1;1;1;1;1	2;2;1;1;1;1;1;1;1	Protein transport protein Sec23A;Protein transport protein Sec23B	SEC23A;SEC23B	tr|F5H365|F5H365_HUMAN Protein transport protein SEC23 OS=Homo sapiens OX=9606 GN=SEC23A PE=1 SV=1;sp|Q15436|SC23A_HUMAN Protein transport protein Sec23A OS=Homo sapiens OX=9606 GN=SEC23A PE=1 SV=2;tr|G3V4V1|G3V4V1_HUMAN Protein transport protein SEC23 (Fr	9	2	2	2	1	1	1	1	1	1	3.1	3.1	3.1	82.968	736	736;765;93;108;140;169;331;749;767	0	11.769	1.6	1.5	3873200	3873200	0	104680	104680	0	3873200	0	1	1	2				361	127;444	True;True	128;455	185;695	199;765	199;765
F5H6X6;Q14697;E9PKU7	F5H6X6;Q14697;E9PKU7	7;7;6	7;7;6	7;7;6	Neutral alpha-glucosidase AB	GANAB	tr|F5H6X6|F5H6X6_HUMAN Glucosidase II alpha subunit OS=Homo sapiens OX=9606 GN=GANAB PE=1 SV=1;sp|Q14697|GANAB_HUMAN Neutral alpha-glucosidase AB OS=Homo sapiens OX=9606 GN=GANAB PE=1 SV=3;tr|E9PKU7|E9PKU7_HUMAN Glucosidase II alpha subunit OS=Homo sapiens	3	7	7	7	1	7	1	7	1	7	11.8	11.8	11.8	96.215	847	847;944;852	0	50.645	2	11.8	52279000	5709600	46569000	1412900	154310	1258600	5709600	24238000	1	7	8				362	2692;2923;3114;3405;3590;4538;4734	True;True;True;True;True;True;True	2771;3018;3227;3523;3712;4691;4889	4153;4520;4840;5276;5567;7099;7100;7406	4534;4926;5283;5753;6071;7804;7805;8141	4534;4926;5283;5753;6071;7804;8141
F5H702;Q96GC5	F5H702;Q96GC5	2;2	2;2	2;2	39S ribosomal protein L48, mitochondrial	MRPL48	tr|F5H702|F5H702_HUMAN Mitochondrial ribosomal protein L48 OS=Homo sapiens OX=9606 GN=MRPL48 PE=1 SV=1;sp|Q96GC5|RM48_HUMAN 39S ribosomal protein L48, mitochondrial OS=Homo sapiens OX=9606 GN=MRPL48 PE=1 SV=2	2	2	2	2	2	2	2	2	2	2	22.1	22.1	22.1	12.77	113	113;212	0	14.177	22.1	22.1	30806000	11678000	19128000	4400800	1668300	2732600	11678000	9955500	2	2	4				363	2911;3970	True;True	3003;4104	4500;4501;6180;6181	4904;4905;6737;6738	4904;6738
F5H760;P10620	F5H760;P10620	1;1	1;1	1;1	Microsomal glutathione S-transferase 1	MGST1	tr|F5H760|F5H760_HUMAN glutathione transferase (Fragment) OS=Homo sapiens OX=9606 GN=MGST1 PE=1 SV=1;sp|P10620|MGST1_HUMAN Microsomal glutathione S-transferase 1 OS=Homo sapiens OX=9606 GN=MGST1 PE=1 SV=1	2	1	1	1	0	1	0	1	0	1	15.1	15.1	15.1	11.894	106	106;155	0	6.3797	0	15.1	12087000	0	12087000	4028900	0	4028900	0	6290700	0	1	1				364	2045	TRUE	2108	3143	3448	3448
F6RFD5;P60981	F6RFD5;P60981	2;2	2;2	2;2	Destrin	DSTN	tr|F6RFD5|F6RFD5_HUMAN Destrin, actin depolymerizing factor OS=Homo sapiens OX=9606 GN=DSTN PE=1 SV=1;sp|P60981|DEST_HUMAN Destrin OS=Homo sapiens OX=9606 GN=DSTN PE=1 SV=3	2	2	2	2	2	2	2	2	2	2	17	17	17	15.397	135	135;165	0	13.39	17	17	40238000	14152000	26085000	4470800	1572500	2898400	14140000	13588000	2	2	4				365	375;4605	True;True	386;4759	578;579;7198;7199	637;638;7911;7912	637;7912
H7C3I1;F6VDH7;Q8IZP2;P50502;Q8NFI4	H7C3I1;F6VDH7;Q8IZP2;P50502;Q8NFI4	2;2;2;2;1	2;2;2;2;1	2;2;2;2;1	Putative protein FAM10A4;Hsc70-interacting protein;Putative protein FAM10A5	ST13;ST13P4;ST13P5	tr|H7C3I1|H7C3I1_HUMAN ST13 Hsp70 interacting protein (Fragment) OS=Homo sapiens OX=9606 GN=ST13 PE=1 SV=1;tr|F6VDH7|F6VDH7_HUMAN ST13 Hsp70 interacting protein (Fragment) OS=Homo sapiens OX=9606 GN=ST13 PE=1 SV=1;sp|Q8IZP2|ST134_HUMAN Putative protein FAM	5	2	2	2	0	2	0	2	0	2	18.5	18.5	18.5	16.219	146	146;162;240;369;369	0	12.856	0	18.5	13242000	0	13242000	2207100	0	2207100	0	6892100	0	2	2				366	193;4160	True;True	194;4302	278;6501	299;7118	299;7118
F8VNT9;F8VV56;F8W022;F8VWK8;P08962	F8VNT9;F8VV56;F8W022;F8VWK8;P08962	1;1;1;1;1	1;1;1;1;1	1;1;1;1;1	Tetraspanin;CD63 antigen	CD63	tr|F8VNT9|F8VNT9_HUMAN CD63 molecule (Fragment) OS=Homo sapiens OX=9606 GN=CD63 PE=1 SV=1;tr|F8VV56|F8VV56_HUMAN CD63 molecule OS=Homo sapiens OX=9606 GN=CD63 PE=1 SV=1;tr|F8W022|F8W022_HUMAN Tetraspanin (Fragment) OS=Homo sapiens OX=9606 GN=CD63 PE=1 SV=1	5	1	1	1	1	1	1	1	1	1	7.5	7.5	7.5	14.265	133	133;145;215;217;238	0	6.4182	7.5	7.5	14182000	4125400	10057000	4727400	1375100	3352300	4125400	5234200	1	1	2				367	4427	TRUE	4577	6917;6918	7598;7599	7599
F8VS07;F8VQE1;Q9UHB6;F8VRN8	F8VS07;F8VQE1;Q9UHB6	3;3;3;1	3;3;3;1	3;3;3;1	LIM domain and actin-binding protein 1	LIMA1	tr|F8VS07|F8VS07_HUMAN LIM domain and actin binding 1 OS=Homo sapiens OX=9606 GN=LIMA1 PE=1 SV=1;tr|F8VQE1|F8VQE1_HUMAN LIM domain and actin binding 1 OS=Homo sapiens OX=9606 GN=LIMA1 PE=1 SV=1;sp|Q9UHB6|LIMA1_HUMAN LIM domain and actin-binding protein 1 O	4	3	3	3	0	3	0	3	0	3	8.1	8.1	8.1	51.09	456	456;598;759;388	0	18.331	0	8.1	11885000	0	11885000	396160	0	396160	0	6185600	0	3	3				368	1971;2475;2704	True;True;True	2032;2547;2783	3028;3832;4167	3316;4186;4549	3316;4186;4549
F8VQQ8;P61088;Q5JXB2	F8VQQ8;P61088;Q5JXB2	1;1;1	1;1;1	1;1;1	Ubiquitin-conjugating enzyme E2 N;Putative ubiquitin-conjugating enzyme E2 N-like	UBE2N;UBE2NL	tr|F8VQQ8|F8VQQ8_HUMAN Ubiquitin conjugating enzyme E2 N OS=Homo sapiens OX=9606 GN=UBE2N PE=1 SV=1;sp|P61088|UBE2N_HUMAN Ubiquitin-conjugating enzyme E2 N OS=Homo sapiens OX=9606 GN=UBE2N PE=1 SV=1;sp|Q5JXB2|UE2NL_HUMAN Putative ubiquitin-conjugating enzy	3	1	1	1	0	1	0	1	0	1	12.4	12.4	12.4	10.089	89	89;152;153	0.0097192	5.9534	0	12.4	4467100	0	4467100	744510	0	744510	0	2324900	0	1	1				369	4028	TRUE	4165	6283	6861	6861
F8VS58;F8VQY6;F8VRK7;G3V210;F8VZS0;F8VU65;F8VWS0;Q8NHW5;P05388;F8VWV4;F8VPE8;F8VW21	F8VS58;F8VQY6;F8VRK7;G3V210;F8VZS0;F8VU65;F8VWS0;Q8NHW5;P05388;F8VWV4;F8VPE8;F8VW21	2;2;2;2;2;2;2;2;2;1;1;1	2;2;2;2;2;2;2;2;2;1;1;1	2;2;2;2;2;2;2;2;2;1;1;1	60S acidic ribosomal protein P0-like;60S acidic ribosomal protein P0	RPLP0;RPLP0P6	tr|F8VS58|F8VS58_HUMAN Ribosomal protein lateral stalk subunit P0 (Fragment) OS=Homo sapiens OX=9606 GN=RPLP0 PE=1 SV=1;tr|F8VQY6|F8VQY6_HUMAN Ribosomal protein lateral stalk subunit P0 OS=Homo sapiens OX=9606 GN=RPLP0 PE=1 SV=1;tr|F8VRK7|F8VRK7_HUMAN Ribo	12	2	2	2	1	2	1	2	1	2	17.4	17.4	17.4	13.828	121	121;142;156;166;246;247;281;317;317;111;153;244	0	13.549	8.3	17.4	29042000	6524800	22517000	3630300	815600	2814700	8840000	9404200	1	3	4				370	1359;1849	True;True	1402;1904	2079;2839;2840	2275;3108;3109;3110	2275;3110
F8VS81;Q12792;A0A7I2V5B1;D6RG15;A0A7I2V2U8;A0A7I2V5D3;H0Y858;Q6IBS0	F8VS81;Q12792;A0A7I2V5B1;D6RG15;A0A7I2V2U8;A0A7I2V5D3;H0Y858;Q6IBS0	2;2;1;1;1;1;1;1	2;2;1;1;1;1;1;1	2;2;1;1;1;1;1;1	Twinfilin-1;Twinfilin-2	TWF1;TWF2	tr|F8VS81|F8VS81_HUMAN Twinfilin actin binding protein 1 (Fragment) OS=Homo sapiens OX=9606 GN=TWF1 PE=1 SV=1;sp|Q12792|TWF1_HUMAN Twinfilin-1 OS=Homo sapiens OX=9606 GN=TWF1 PE=1 SV=3;tr|A0A7I2V5B1|A0A7I2V5B1_HUMAN HCG2043378, isoform CRA_b OS=Homo sapien	8	2	2	2	0	2	0	2	0	2	5.2	5.2	5.2	33.408	291	291;350;251;254;296;318;1186;349	0	11.663	0	5.2	57099000	0	57099000	3005200	0	3005200	0	29718000	0	2	2				371	776;4663	True;True	804;4818	1201;7290	1313;8012	1313;8012
H0YHM7;F8VU90;Q9NYL4	H0YHM7;F8VU90;Q9NYL4	1;1;1	1;1;1	1;1;1	Peptidyl-prolyl cis-trans isomerase;Peptidyl-prolyl cis-trans isomerase FKBP11	FKBP11	tr|H0YHM7|H0YHM7_HUMAN FKBP prolyl isomerase 11 (Fragment) OS=Homo sapiens OX=9606 GN=FKBP11 PE=1 SV=1;tr|F8VU90|F8VU90_HUMAN peptidylprolyl isomerase OS=Homo sapiens OX=9606 GN=FKBP11 PE=1 SV=1;sp|Q9NYL4|FKB11_HUMAN Peptidyl-prolyl cis-trans isomerase FKB	3	1	1	1	1	1	1	1	1	1	15.9	15.9	15.9	6.7608	63	63;182;201	0.0057274	6.0598	15.9	15.9	8342800	2990900	5351900	2085700	747720	1338000	2990900	2785500	1	1	2				372	689	TRUE	712	1061;1062	1162;1163	1163
F8VVM2;Q00325	F8VVM2;Q00325	1;1	1;1	1;1	Phosphate carrier protein, mitochondrial	SLC25A3	tr|F8VVM2|F8VVM2_HUMAN Phosphate carrier protein, mitochondrial OS=Homo sapiens OX=9606 GN=SLC25A3 PE=1 SV=1;sp|Q00325|MPCP_HUMAN Phosphate carrier protein, mitochondrial OS=Homo sapiens OX=9606 GN=SLC25A3 PE=1 SV=2	2	1	1	1	0	1	0	1	0	1	3.7	3.7	3.7	36.161	324	324;362	0.0076419	5.9916	0	3.7	16777000	0	16777000	932030	0	932030	0	8731600	0	1	1				373	1959	TRUE	2020	3012	3299	3299
F8VW96;Q16527	F8VW96;Q16527	1;1	1;1	1;1	Cysteine and glycine-rich protein 2	CSRP2	tr|F8VW96|F8VW96_HUMAN Cysteine and glycine rich protein 2 OS=Homo sapiens OX=9606 GN=CSRP2 PE=1 SV=1;sp|Q16527|CSRP2_HUMAN Cysteine and glycine-rich protein 2 OS=Homo sapiens OX=9606 GN=CSRP2 PE=1 SV=3	2	1	1	1	0	1	0	1	0	1	6.2	6.2	6.2	26.736	243	243;193	0.0011628	6.1505	0	6.2	5124500	0	5124500	366030	0	366030	0	2667100	0	1	1				374	1299	TRUE	1342	1996	2186	2186
F8VZ52;A0A994J3M8;A0A994J6L8;B4DDQ3;A0A994J6L3;A0A994J691	F8VZ52;A0A994J3M8;A0A994J6L8	41;36;32;11;9;7	1;1;1;0;0;0	0;0;0;0;0;0		DNM1L	tr|F8VZ52|F8VZ52_HUMAN Dynamin 1 like OS=Homo sapiens OX=9606 GN=DNM1L PE=1 SV=2;tr|A0A994J3M8|A0A994J3M8_HUMAN Dynamin 1 like OS=Homo sapiens OX=9606 GN=DNM1L PE=4 SV=1;tr|A0A994J6L8|A0A994J6L8_HUMAN Dynamin 1 like OS=Homo sapiens OX=9606 GN=DNM1L PE=4 SV	6	41	1	0	26	40	0	1	0	0	54	3	0	77.436	696	696;602;576;180;148;103	1	-2	36.5	52.9	1918000	0	1918000	39958	0	39958	0	998240	0	1	1	+			375	103;279;447;526;565;719;783;919;1051;1355;1523;1720;1847;2198;2304;2373;2530;2837;2858;3044;3239;3439;3462;3463;3507;3643;3734;3735;3778;3831;3832;3844;4088;4101;4189;4335;4449;4455;4456;4671;4722	False;False;False;False;False;False;False;False;False;False;False;False;False;False;False;False;False;False;False;False;False;False;False;False;False;False;False;False;False;False;False;False;False;False;True;False;False;False;False;False;False	104;286;458;459;541;542;583;742;811;951;1088;1398;1572;1773;1902;2265;2374;2444;2604;2605;2920;2945;2946;3153;3355;3557;3580;3581;3626;3766;3767;3862;3863;3906;3961;3962;3974;4225;4240;4331;4482;4599;4605;4606;4826;4877	150;423;424;698;699;700;701;819;820;821;822;885;886;1103;1209;1210;1418;1615;1616;1617;1618;1619;2071;2072;2073;2327;2634;2635;2835;2836;3394;3568;3569;3682;3683;3917;3918;3919;4380;4415;4416;4417;4721;4722;5028;5327;5362;5363;5364;5365;5366;5367;5368;5369;5437;5657;5658;5659;5808;5809;5810;5868;5869;5956;5957;5958;5980;6372;6373;6395;6540;6780;6952;6962;6963;6964;6965;7302;7303;7304;7305;7306;73…	161;461;462;768;769;770;771;772;896;897;898;899;900;965;966;1208;1322;1323;1550;1762;1763;1764;1765;1766;1767;2266;2267;2268;2269;2553;2890;2891;3104;3105;3718;3901;3902;4025;4026;4288;4289;4290;4781;4819;4820;4821;5144;5145;5490;5810;5849;5850;5851;5852;5853;5854;5855;5856;5857;5926;6163;6164;6165;6323;6324;6325;6395;6396;6492;6493;6494;6495;6496;6524;6964;6965;6991;6992;7161;7446;7636;7650;7651…	161;462;771;898;966;1208;1322;1550;1766;2266;2553;2890;3104;3718;3901;4026;4289;4781;4821;5145;5490;5810;5851;5857;5926;6164;6324;6325;6396;6495;6496;6524;6964;6991;7161;7446;7636;7650;7653;8030;8121	28;29;30;31;32
H0YHG0;F8VZQ9;P82979	H0YHG0;F8VZQ9;P82979	2;2;2	2;2;2	2;2;2	SAP domain-containing ribonucleoprotein	SARNP	tr|H0YHG0|H0YHG0_HUMAN DnaJ homolog subfamily C member 14 (Fragment) OS=Homo sapiens OX=9606 PE=1 SV=1;tr|F8VZQ9|F8VZQ9_HUMAN SAP domain containing ribonucleoprotein OS=Homo sapiens OX=9606 GN=SARNP PE=1 SV=1;sp|P82979|SARNP_HUMAN SAP domain-containing rib	3	2	2	2	0	2	0	2	0	2	3.8	3.8	3.8	59.075	523	523;213;210	0	11.24	0	3.8	3006600	0	3006600	103670	0	103670	0	1564800	0	2	2				376	1093;2011	True;True	1133;2073	1689;3090	1848;3390	1848;3390
H3BRU6;F8VZX2;Q15366;H3BSS4;F8VRH0	H3BRU6;F8VZX2;Q15366	3;3;3;1;1	1;1;1;1;1	1;1;1;1;1	Poly(rC)-binding protein 2	PCBP2	tr|H3BRU6|H3BRU6_HUMAN Poly(rC) binding protein 2 (Fragment) OS=Homo sapiens OX=9606 GN=PCBP2 PE=1 SV=1;tr|F8VZX2|F8VZX2_HUMAN Poly(rC) binding protein 2 OS=Homo sapiens OX=9606 GN=PCBP2 PE=1 SV=1;sp|Q15366|PCBP2_HUMAN Poly(rC)-binding protein 2 OS=Homo sa	5	3	1	1	3	3	1	1	1	1	14	3.7	3.7	31.6	301	301;321;365;184;310	0.0011669	6.1565	14	14	17483000	8558200	8924500	1092700	534890	557780	8558200	4644900	1	1	2				377	978;1707;1929	False;True;False	1012;1760;1990	1501;1502;2616;2617;2970;2971	1641;1642;2871;2872;3251;3252	1642;2871;3251
F8W038;Q8IXM2;H0YIS7	F8W038;Q8IXM2;H0YIS7	2;2;1	2;2;1	2;2;1	Chromatin complexes subunit BAP18	C17orf49;BAP18;RNASEK-C17orf49	tr|F8W038|F8W038_HUMAN Chromosome 17 open reading frame 49 OS=Homo sapiens OX=9606 GN=C17orf49 PE=1 SV=1;sp|Q8IXM2|BAP18_HUMAN Chromatin complexes subunit BAP18 OS=Homo sapiens OX=9606 GN=BAP18 PE=1 SV=1;tr|H0YIS7|H0YIS7_HUMAN RNASEK-C17orf49 readthrough (	3	2	2	2	1	1	1	1	1	1	21.7	21.7	21.7	16.29	157	157;172;233	0	13.281	8.9	12.7	22843000	10043000	12800000	2855400	1255400	1600000	0	6661700	1	1	2				378	2358;4282	True;True	2429;4427	3661;6698	4002;7352	4002;7352
F8W0V1;P42357	F8W0V1;P42357	2;2	2;2	2;2	Histidine ammonia-lyase	HAL	tr|F8W0V1|F8W0V1_HUMAN Histidine ammonia-lyase (Fragment) OS=Homo sapiens OX=9606 GN=HAL PE=1 SV=1;sp|P42357|HUTH_HUMAN Histidine ammonia-lyase OS=Homo sapiens OX=9606 GN=HAL PE=1 SV=1	2	2	2	2	1	1	1	1	1	1	14	14	14	17.699	157	157;657	0	11.975	7.6	6.4	3864900	1753900	2111000	351360	159450	191910	1753900	0	1	1	2				379	2639;4146	True;True	2718;4288	4076;6479	4453;7093	4453;7093
F8W7C6;P27635;X1WI28;H7C123;H7C2C5;Q96L21;B8A6G2;A6QRI9	F8W7C6;P27635;X1WI28;H7C123;H7C2C5	10;10;9;6;6;3;1;1	10;10;9;6;6;3;1;1	10;10;9;6;6;3;1;1	60S ribosomal protein L10	RPL10	tr|F8W7C6|F8W7C6_HUMAN Ribosomal protein L10 OS=Homo sapiens OX=9606 GN=RPL10 PE=1 SV=2;sp|P27635|RL10_HUMAN 60S ribosomal protein L10 OS=Homo sapiens OX=9606 GN=RPL10 PE=1 SV=5;tr|X1WI28|X1WI28_HUMAN Ribosomal protein L10 (Fragment) OS=Homo sapiens OX=960	8	10	10	10	9	9	9	9	9	9	46	46	46	18.565	163	163;214;200;91;131;214;108;181	0	88.985	40.5	46	748850000	235200000	513660000	93607000	29400000	64207000	236270000	253450000	6	11	17				380	858;859;1144;1145;1225;1452;2438;2656;2919;4309	True;True;True;True;True;True;True;True;True;True	888;889;1185;1186;1187;1268;1500;2509;2735;3013;4454;4455	1317;1318;1319;1320;1321;1322;1764;1765;1766;1767;1884;1885;2221;2222;3772;4101;4102;4513;4514;6737;6738;6739	1438;1439;1440;1441;1442;1443;1930;1931;1932;1933;1934;2069;2070;2428;2429;4120;4478;4479;4918;4919;7393;7394;7395	1438;1443;1930;1932;2070;2429;4120;4479;4919;7394	63;64
F8W7T0;Q9UGI8	F8W7T0;Q9UGI8	1;1	1;1	1;1	Testin	TES	tr|F8W7T0|F8W7T0_HUMAN Testin LIM domain protein (Fragment) OS=Homo sapiens OX=9606 GN=TES PE=1 SV=1;sp|Q9UGI8|TES_HUMAN Testin OS=Homo sapiens OX=9606 GN=TES PE=1 SV=1	2	1	1	1	0	1	0	1	0	1	15.2	15.2	15.2	8.9703	79	79;421	0	6.5053	0	15.2	6473600	0	6473600	1294700	0	1294700	0	3369200	0	1	1				381	3174	TRUE	3290	4929	5387	5387
F8W930;Q9Y6M1;Q9NZI8;O00425	F8W930;Q9Y6M1	4;4;1;1	4;4;1;1	4;4;1;1	Insulin-like growth factor 2 mRNA-binding protein 2	IGF2BP2	tr|F8W930|F8W930_HUMAN Insulin like growth factor 2 mRNA binding protein 2 OS=Homo sapiens OX=9606 GN=IGF2BP2 PE=1 SV=1;sp|Q9Y6M1|IF2B2_HUMAN Insulin-like growth factor 2 mRNA-binding protein 2 OS=Homo sapiens OX=9606 GN=IGF2BP2 PE=1 SV=2	4	4	4	4	0	4	0	4	0	4	8.9	8.9	8.9	66.785	605	605;599;577;579	0	23.51	0	8.9	23155000	0	23155000	826980	0	826980	0	12052000	0	4	4				382	1708;1833;2827;2956	True;True;True;True	1761;1887;2910;3059	2618;2810;4367;4585	2873;3079;4768;4997	2873;3079;4768;4997
F8WAE5;Q9BY44;C9IZE1;F8WF18;F8WAT3;H7C5Q3	F8WAE5;Q9BY44;C9IZE1	4;4;3;1;1;1	4;4;3;1;1;1	4;4;3;1;1;1	Eukaryotic translation initiation factor 2A;Eukaryotic translation initiation factor 2A, N-terminally processed	EIF2A	tr|F8WAE5|F8WAE5_HUMAN Eukaryotic translation initiation factor 2A OS=Homo sapiens OX=9606 GN=EIF2A PE=1 SV=1;sp|Q9BY44|EIF2A_HUMAN Eukaryotic translation initiation factor 2A OS=Homo sapiens OX=9606 GN=EIF2A PE=1 SV=3;tr|C9IZE1|C9IZE1_HUMAN Eukaryotic tra	6	4	4	4	1	3	1	3	1	3	9.8	9.8	9.8	64.449	580	580;585;236;59;75;158	0	25.048	1.7	8.1	18488000	0	18488000	596400	0	596400	0	9622600	1	4	5				383	329;2832;3160;3161	True;True;True;True	339;2915;3276;3277	507;4373;4909;4910	560;4774;5364;5365;5366	560;4774;5364;5365
F8WF48;Q99442;F8WCJ7	F8WF48;Q99442;F8WCJ7	6;6;5	6;6;5	6;6;5	Translocation protein SEC62	SEC62	tr|F8WF48|F8WF48_HUMAN Translocation protein SEC62 OS=Homo sapiens OX=9606 GN=SEC62 PE=1 SV=1;sp|Q99442|SEC62_HUMAN Translocation protein SEC62 OS=Homo sapiens OX=9606 GN=SEC62 PE=1 SV=1;tr|F8WCJ7|F8WCJ7_HUMAN Translocation protein SEC62 OS=Homo sapiens OX	3	6	6	6	4	3	4	3	4	3	56.5	56.5	56.5	9.8703	85	85;399;101	0	35.435	36.5	30.6	100120000	39332000	60790000	16687000	6555300	10132000	0	31639000	4	1	5				384	426;981;1270;1951;2089;4231	True;True;True;True;True;True	437;1015;1313;2012;2153;4375	660;1505;1949;1950;3001;3227;6619	725;726;1645;2137;2138;3285;3539;7264	725;1645;2138;3285;3539;7264
F8WJN3;Q16630	F8WJN3;Q16630	4;4	4;4	4;4	Cleavage and polyadenylation specificity factor subunit 6	CPSF6	tr|F8WJN3|F8WJN3_HUMAN Cleavage and polyadenylation specificity factor subunit 6 OS=Homo sapiens OX=9606 GN=CPSF6 PE=1 SV=1;sp|Q16630|CPSF6_HUMAN Cleavage and polyadenylation specificity factor subunit 6 OS=Homo sapiens OX=9606 GN=CPSF6 PE=1 SV=2	2	4	4	4	1	4	1	4	1	4	12.6	12.6	12.6	52.269	478	478;551	0	29.738	2.9	12.6	32429000	5542400	26886000	2161900	369490	1792400	6963300	12572000	1	5	6				385	1285;1458;4056;4386	True;True;True;True	1328;1506;4193;4533	1973;1974;2231;6327;6850	2162;2163;2441;6913;6914;7527	2163;2441;6913;7527
G3V1B3;M0R181;P46778	G3V1B3;M0R181;P46778	4;4;4	4;4;4	4;4;4	60S ribosomal protein L21	RPL21	tr|G3V1B3|G3V1B3_HUMAN 60S ribosomal protein L21 OS=Homo sapiens OX=9606 GN=RPL21 PE=1 SV=1;tr|M0R181|M0R181_HUMAN 60S ribosomal protein L21 (Fragment) OS=Homo sapiens OX=9606 GN=RPL21 PE=1 SV=1;sp|P46778|RL21_HUMAN 60S ribosomal protein L21 OS=Homo sapien	3	4	4	4	3	4	3	4	3	4	40.2	40.2	40.2	9.8864	87	87;122;160	0	30.025	39.1	40.2	253730000	129190000	124540000	50746000	25837000	24908000	133470000	60536000	2	3	5				386	1617;2087;2100;4568	True;True;True;True	1667;2151;2164;4721	2466;2467;3223;3224;3244;7140;7141	2703;2704;3534;3535;3557;7849;7850	2703;3534;3557;7849
G3V2G6;G3V234;Q8TC12	G3V2G6;G3V234;Q8TC12	1;1;1	1;1;1	1;1;1	Retinol dehydrogenase 11	RDH11	tr|G3V2G6|G3V2G6_HUMAN Retinol dehydrogenase 11 (Fragment) OS=Homo sapiens OX=9606 GN=RDH11 PE=1 SV=1;tr|G3V234|G3V234_HUMAN Retinol dehydrogenase 11 (Fragment) OS=Homo sapiens OX=9606 GN=RDH11 PE=1 SV=8;sp|Q8TC12|RDH11_HUMAN Retinol dehydrogenase 11 OS=Ho	3	1	1	1	0	1	0	1	0	1	7.3	7.3	7.3	19.958	178	178;186;318	0	6.8287	0	7.3	0	0	0	0	0	0	0	0	0	1	1				387	4555	TRUE	4708	7122	7828	7828
G3V279;P84090	G3V279;P84090	2;2	2;2	2;2	Enhancer of rudimentary homolog	ERH	tr|G3V279|G3V279_HUMAN Enhancer of rudimentary homolog OS=Homo sapiens OX=9606 GN=ERH PE=1 SV=1;sp|P84090|ERH_HUMAN Enhancer of rudimentary homolog OS=Homo sapiens OX=9606 GN=ERH PE=1 SV=1	2	2	2	2	2	2	2	2	2	2	26.8	26.8	26.8	8.2033	71	71;104	0	92.628	26.8	26.8	69463000	22402000	47060000	17366000	5600600	11765000	22584000	24312000	2	2	4				388	2967;3611	True;True	3072;3733	4602;4603;5598;5599	5015;5016;6103;6104	5016;6103
G3V3D2;G3V5V8;G3V5H6;G3V2V4;G3V287;G3V4A9;G3V2E1;Q9P0W8	G3V3D2;G3V5V8;G3V5H6;G3V2V4;G3V287;G3V4A9;G3V2E1;Q9P0W8	1;1;1;1;1;1;1;1	1;1;1;1;1;1;1;1	1;1;1;1;1;1;1;1	Spermatogenesis-associated protein 7	SPATA7	tr|G3V3D2|G3V3D2_HUMAN Spermatogenesis associated 7 OS=Homo sapiens OX=9606 GN=SPATA7 PE=1 SV=1;tr|G3V5V8|G3V5V8_HUMAN Spermatogenesis associated 7 OS=Homo sapiens OX=9606 GN=SPATA7 PE=1 SV=1;tr|G3V5H6|G3V5H6_HUMAN Spermatogenesis associated 7 OS=Homo sapi	8	1	1	1	1	1	1	1	1	1	16.7	16.7	16.7	4.7625	42	42;49;53;81;85;86;228;599	0	6.6415	16.7	16.7	2095300000	221350000	1873900000	698430000	73784000	624650000	230560000	966100000	0	2	2				389	414	TRUE	425	638;639;640	703;704;705	705
G3V3U4;G3V3I1;G3V295;G3V5Z7;P60900	G3V3U4;G3V3I1;G3V295;G3V5Z7;P60900	1;1;1;1;1	1;1;1;1;1	1;1;1;1;1	Proteasome subunit alpha type;Proteasome subunit alpha type-6	PSMA6	tr|G3V3U4|G3V3U4_HUMAN Proteasome subunit alpha type OS=Homo sapiens OX=9606 GN=PSMA6 PE=1 SV=1;tr|G3V3I1|G3V3I1_HUMAN Proteasome subunit alpha type OS=Homo sapiens OX=9606 GN=PSMA6 PE=1 SV=1;tr|G3V295|G3V295_HUMAN Proteasome subunit alpha type OS=Homo sap	5	1	1	1	1	0	1	0	1	0	12.1	12.1	12.1	11.57	107	107;148;203;252;246	0.0012005	6.2923	12.1	0	2679900	2679900	0	334990	334990	0	2679900	0	1	0	1				390	208	TRUE	211	303	326	326
G3V5L0;G3V2Y4;H0YIZ0;P34897	G3V5L0;G3V2Y4;H0YIZ0;P34897	1;1;1;1	1;1;1;1	1;1;1;1	Serine hydroxymethyltransferase;Serine hydroxymethyltransferase, mitochondrial	SHMT2	tr|G3V5L0|G3V5L0_HUMAN glycine hydroxymethyltransferase (Fragment) OS=Homo sapiens OX=9606 GN=SHMT2 PE=1 SV=1;tr|G3V2Y4|G3V2Y4_HUMAN glycine hydroxymethyltransferase (Fragment) OS=Homo sapiens OX=9606 GN=SHMT2 PE=1 SV=1;tr|H0YIZ0|H0YIZ0_HUMAN glycine hydro	4	1	1	1	0	1	0	1	0	1	5.1	5.1	5.1	23.965	215	215;234;264;504	0.0096463	5.9289	0	5.1	4423200	0	4423200	442320	0	442320	0	2302100	0	2	2				391	2431	TRUE	2502	3763	4110;4111	4111
Q13573;G3V3A4;G3V4X8	Q13573;G3V3A4;G3V4X8	2;2;1	2;2;1	2;2;1	SNW domain-containing protein 1	SNW1	sp|Q13573|SNW1_HUMAN SNW domain-containing protein 1 OS=Homo sapiens OX=9606 GN=SNW1 PE=1 SV=1;tr|G3V3A4|G3V3A4_HUMAN SNW domain-containing protein 1 OS=Homo sapiens OX=9606 GN=SNW1 PE=1 SV=1;tr|G3V4X8|G3V4X8_HUMAN SNW domain-containing protein 1 OS=Homo s	3	2	2	2	2	2	2	2	2	2	3.4	3.4	3.4	61.494	536	536;571;374	0	12.207	3.4	3.4	7962000	3065400	4896600	318480	122610	195870	3036000	2577800	2	2	4				392	2216;4157	True;True	2283;4299	3423;3424;6496;6497	3748;3749;7113;7114	3749;7113
H0YJB9;G3V4C6;Q9Y224	H0YJB9;G3V4C6;Q9Y224	2;2;2	2;2;2	2;2;2	UPF0568 protein C14orf166	C14orf166	tr|H0YJB9|H0YJB9_HUMAN RNA transcription, translation and transport factor protein (Fragment) OS=Homo sapiens OX=9606 GN=RTRAF PE=1 SV=1;tr|G3V4C6|G3V4C6_HUMAN RNA transcription, translation and transport factor protein OS=Homo sapiens OX=9606 GN=RTRAF PE=	3	2	2	2	1	2	1	2	1	2	19.4	19.4	19.4	14.726	129	129;193;244	0	14.401	7	19.4	15511000	3067200	12444000	1551100	306720	1244400	4726300	4817500	1	2	3				393	1590;2973	True;True	1639;3078	2421;2422;4610	2655;2656;5023	2656;5023
P42167;G5E972;H0YJH7	P42167;G5E972;H0YJH7	5;5;4	5;5;4	2;2;2	Lamina-associated polypeptide 2, isoforms beta/gamma;Thymopoietin;Thymopentin	TMPO	sp|P42167|LAP2B_HUMAN Lamina-associated polypeptide 2, isoforms beta/gamma OS=Homo sapiens OX=9606 GN=TMPO PE=1 SV=2;tr|G5E972|G5E972_HUMAN Thymopoietin OS=Homo sapiens OX=9606 GN=TMPO PE=1 SV=1;tr|H0YJH7|H0YJH7_HUMAN Thymopoietin (Fragment) OS=Homo sapien	3	5	5	2	1	5	1	5	0	2	16.3	16.3	6.4	50.67	454	454;414;237	0	33.503	3.5	16.3	40095000	3122700	36973000	1822500	141940	1680600	3122700	19243000	1	5	6				394	1218;1587;3549;3775;4662	True;True;True;True;True	1261;1636;3669;3903;4817	1874;2417;5499;5500;5864;7289	2057;2651;5993;5994;6390;8011	2057;2651;5994;6390;8011
Q2L6G8;G8JLG2;Q15517	Q2L6G8;G8JLG2;Q15517	2;2;2	2;2;2	2;2;2	Corneodesmosin	CDSN	tr|Q2L6G8|Q2L6G8_HUMAN Corneodesmosin OS=Homo sapiens OX=9606 GN=CDSN PE=1 SV=1;tr|G8JLG2|G8JLG2_HUMAN Corneodesmosin OS=Homo sapiens OX=9606 GN=CDSN PE=1 SV=1;sp|Q15517|CDSN_HUMAN Corneodesmosin OS=Homo sapiens OX=9606 GN=CDSN PE=1 SV=3	3	2	2	2	2	0	2	0	2	0	5.1	5.1	5.1	51.539	529	529;529;529	0	12.534	5.1	0	12797000	12797000	0	853140	853140	0	12797000	0	3	0	3				395	1504;1837	True;True	1553;1891	2302;2816	2524;2525;3085	2524;3085
H0Y2X5;P47895;H0YNQ3;H0YKF9;H0YMG7;O94788	H0Y2X5;P47895	4;4;1;1;1;1	4;4;1;1;1;1	4;4;1;1;1;1	Aldehyde dehydrogenase family 1 member A3	ALDH1A3	tr|H0Y2X5|H0Y2X5_HUMAN Aldehyde dehydrogenase 1 family member A3 OS=Homo sapiens OX=9606 GN=ALDH1A3 PE=1 SV=1;sp|P47895|AL1A3_HUMAN Aldehyde dehydrogenase family 1 member A3 OS=Homo sapiens OX=9606 GN=ALDH1A3 PE=1 SV=2	6	4	4	4	1	4	1	4	1	4	12.1	12.1	12.1	44.256	405	405;512;141;144;489;518	0	24.536	2.7	12.1	25889000	3745100	22143000	1362600	197110	1165400	5656100	9613900	1	3	4				396	1697;1701;1876;2514	True;True;True;True	1750;1754;1932;2587	2597;2598;2604;2884;3891	2850;2851;2857;3159;4249	2851;2857;3159;4249
H0Y3Y6;P62140;C9J9S3;C9JP48;A0A8V8TRH9;A0A8V8TR83	H0Y3Y6;P62140;C9J9S3;C9JP48;A0A8V8TRH9	3;3;2;2;2;1	1;1;1;1;1;1	1;1;1;1;1;1	Serine/threonine-protein phosphatase PP1-beta catalytic subunit;Serine/threonine-protein phosphatase	PPP1CB	tr|H0Y3Y6|H0Y3Y6_HUMAN Serine/threonine-protein phosphatase OS=Homo sapiens OX=9606 GN=PPP1CB PE=1 SV=2;sp|P62140|PP1B_HUMAN Serine/threonine-protein phosphatase PP1-beta catalytic subunit OS=Homo sapiens OX=9606 GN=PPP1CB PE=1 SV=3;tr|C9J9S3|C9J9S3_HUMAN	6	3	1	1	1	3	0	1	0	1	15.9	6.3	6.3	23.998	207	207;327;125;138;368;92	0	6.3707	5.3	15.9	4090300	0	4090300	314640	0	314640	0	2128900	0	1	1				397	79;1865;2043	True;False;False	79;1921;2106	115;2869;2870;3140	124;3141;3142;3143;3445	124;3143;3445
H0Y5B4;H7BZ11;J3KQN4;Q969Q0;P83881	H0Y5B4;H7BZ11;J3KQN4;Q969Q0;P83881	1;1;1;1;1	1;1;1;1;1	1;1;1;1;1	60S ribosomal protein L36a-like;60S ribosomal protein L36a	RPL36A;RPL36A-HNRNPH2;RPL36AL	tr|H0Y5B4|H0Y5B4_HUMAN Ribosomal protein L36a OS=Homo sapiens OX=9606 GN=RPL36A PE=3 SV=2;tr|H7BZ11|H7BZ11_HUMAN RPL36A-HNRNPH2 readthrough OS=Homo sapiens OX=9606 GN=RPL36A-HNRNPH2 PE=3 SV=2;tr|J3KQN4|J3KQN4_HUMAN Ribosomal protein L36a OS=Homo sapiens OX	5	1	1	1	1	1	1	1	1	1	8	8	8	13.228	112	112;118;142;106;106	0.0057078	6.0543	8	8	66840000	31299000	35541000	13368000	6259800	7108200	31299000	18498000	1	1	2				398	2297	TRUE	2367	3558;3559	3891;3892	3891
H0Y5H2;Q9BTV7	H0Y5H2;Q9BTV7	1;1	1;1	1;1	CDK5 and ABL1 enzyme substrate 2	CABLES2	tr|H0Y5H2|H0Y5H2_HUMAN Cdk5 and Abl enzyme substrate 2 (Fragment) OS=Homo sapiens OX=9606 GN=CABLES2 PE=1 SV=1;sp|Q9BTV7|CABL2_HUMAN CDK5 and ABL1 enzyme substrate 2 OS=Homo sapiens OX=9606 GN=CABLES2 PE=1 SV=3	2	1	1	1	1	0	1	0	1	0	3.5	3.5	3.5	28.926	258	258;478	0	6.5648	3.5	0	17050000	17050000	0	1550000	1550000	0	17050000	0	0	0	0				399	2788	TRUE	2870	4307	4702	4702
H0Y8C6;O00410;E7EV12;E7EQT5;H0Y3V4;E7ETV3	H0Y8C6;O00410	3;3;1;1;1;1	2;2;1;1;1;1	2;2;1;1;1;1	Importin-5	IPO5	tr|H0Y8C6|H0Y8C6_HUMAN Importin 5 (Fragment) OS=Homo sapiens OX=9606 GN=IPO5 PE=1 SV=1;sp|O00410|IPO5_HUMAN Importin-5 OS=Homo sapiens OX=9606 GN=IPO5 PE=1 SV=4	6	3	2	2	1	3	0	2	0	2	2.8	1.7	1.7	123.75	1099	1099;1097;124;126;151;170	0	11.373	1.1	2.8	7509200	0	7509200	134090	0	134090	0	3908200	0	2	2				400	841;1626;4205	False;True;True	871;1676;4348	1291;1292;2478;6580	1409;1410;2715;7224	1410;2715;7224
H0Y8E6;P49736	H0Y8E6;P49736	2;2	2;2	2;2	DNA replication licensing factor MCM2	MCM2	tr|H0Y8E6|H0Y8E6_HUMAN DNA replication licensing factor MCM2 (Fragment) OS=Homo sapiens OX=9606 GN=MCM2 PE=1 SV=1;sp|P49736|MCM2_HUMAN DNA replication licensing factor MCM2 OS=Homo sapiens OX=9606 GN=MCM2 PE=1 SV=4	2	2	2	2	0	2	0	2	0	2	2.8	2.8	2.8	93.998	836	836;904	0	11.764	0	2.8	5205800	0	5205800	123950	0	123950	0	2709400	0	2	2				401	1394;4424	True;True	1440;4574	2134;6912	2335;7593	2335;7593
H0YAN8	H0YAN8	1	1	1		ARHGEF10	tr|H0YAN8|H0YAN8_HUMAN Rho guanine nucleotide exchange factor 10 (Fragment) OS=Homo sapiens OX=9606 GN=ARHGEF10 PE=1 SV=1	1	1	1	1	1	0	1	0	1	0	1.1	1.1	1.1	109.65	988	988	0	7.1085	1.1	0	0	0	0	0	0	0	0	0	2	0	2				402	220	TRUE	224	324;325	349;350	350
H0YDD8;P05387	H0YDD8;P05387	1;1	1;1	1;1	60S acidic ribosomal protein P2	RPLP2	tr|H0YDD8|H0YDD8_HUMAN 60S acidic ribosomal protein P2 (Fragment) OS=Homo sapiens OX=9606 GN=RPLP2 PE=1 SV=1;sp|P05387|RLA2_HUMAN 60S acidic ribosomal protein P2 OS=Homo sapiens OX=9606 GN=RPLP2 PE=1 SV=1	2	1	1	1	0	1	0	1	0	1	13	13	13	8.9857	92	92;115	0	6.7878	0	13	0	0	0	0	0	0	0	0	0	1	1				403	3029	TRUE	3138	4701	5123	5123
H0YDJ3;Q13523	H0YDJ3;Q13523	4;4	4;4	4;4	Serine/threonine-protein kinase PRP4 homolog	PRPF4B	tr|H0YDJ3|H0YDJ3_HUMAN Serine/threonine-protein kinase PRP4 homolog (Fragment) OS=Homo sapiens OX=9606 GN=PRPF4B PE=1 SV=1;sp|Q13523|PRP4B_HUMAN Serine/threonine-protein kinase PRP4 homolog OS=Homo sapiens OX=9606 GN=PRPF4B PE=1 SV=3	2	4	4	4	0	4	0	4	0	4	8.2	8.2	8.2	68.4	587	587;1007	0	24.48	0	8.2	13556000	0	13556000	484130	0	484130	0	7055200	0	5	5				404	654;1983;3847;4522	True;True;True;True	674;2045;3977;4675	1009;3047;5984;7076	1104;3341;3342;6528;7778	1104;3342;6528;7778
H0YDT6;O00303;A0A1W2PP79;A0A7I2YQA0	H0YDT6;O00303;A0A1W2PP79;A0A7I2YQA0	2;2;1;1	2;2;1;1	2;2;1;1	Eukaryotic translation initiation factor 3 subunit F	EIF3F	tr|H0YDT6|H0YDT6_HUMAN Eukaryotic translation initiation factor 3 subunit F OS=Homo sapiens OX=9606 GN=EIF3F PE=1 SV=2;sp|O00303|EIF3F_HUMAN Eukaryotic translation initiation factor 3 subunit F OS=Homo sapiens OX=9606 GN=EIF3F PE=1 SV=1;tr|A0A1W2PP79|A0A1W	4	2	2	2	1	2	1	2	1	2	7.8	7.8	7.8	37.749	359	359;357;172;218	0	15.18	4.7	7.8	14053000	3841500	10212000	936900	256100	680790	4344500	4811900	1	2	3				405	4323;4325	True;True	4469;4471	6758;6759;6762	7416;7417;7421	7417;7421
H0YEN5;P15880;E9PQD7;I3L404;E9PM36;E9PMM9;E9PPT0	H0YEN5;P15880;E9PQD7;I3L404;E9PM36	5;5;4;3;3;2;1	5;5;4;3;3;2;1	5;5;4;3;3;2;1	40S ribosomal protein S2	RPS2	tr|H0YEN5|H0YEN5_HUMAN 40S ribosomal protein S2 (Fragment) OS=Homo sapiens OX=9606 GN=RPS2 PE=1 SV=1;sp|P15880|RS2_HUMAN 40S ribosomal protein S2 OS=Homo sapiens OX=9606 GN=RPS2 PE=1 SV=2;tr|E9PQD7|E9PQD7_HUMAN Ribosomal protein S2 OS=Homo sapiens OX=9606	7	5	5	5	4	4	4	4	4	4	30.3	30.3	30.3	21.154	195	195;293;235;155;209;218;197	0	37.627	25.1	22.6	283430000	135160000	148270000	20245000	9654500	10591000	143510000	68822000	5	2	7				406	1253;1522;1799;2531;3727	True;True;True;True;True	1296;1571;1853;2606;3855	1926;1927;2325;2326;2762;3920;5795;5796	2113;2114;2115;2550;2551;2552;3028;4291;6309;6310	2113;2551;3028;4291;6309
H0YHA7;J3QQ67;Q07020;G3V203;F8VYV2;F8VUA6;A0A075B7A0	H0YHA7;J3QQ67;Q07020;G3V203;F8VYV2;F8VUA6;A0A075B7A0	8;8;8;7;6;5;5	8;8;8;7;6;5;5	8;8;8;7;6;5;5	60S ribosomal protein L18	RPL18	tr|H0YHA7|H0YHA7_HUMAN Ribosomal protein L18 (Fragment) OS=Homo sapiens OX=9606 GN=RPL18 PE=1 SV=1;tr|J3QQ67|J3QQ67_HUMAN Ribosomal protein L18 (Fragment) OS=Homo sapiens OX=9606 GN=RPL18 PE=1 SV=1;sp|Q07020|RL18_HUMAN 60S ribosomal protein L18 OS=Homo sap	7	8	8	8	7	8	7	8	7	8	44.3	44.3	44.3	18.863	167	167;190;188;164;133;130;138	0	323.31	43.7	44.3	2427300000	701500000	1725800000	346750000	100210000	246540000	747400000	850710000	6	10	16				407	319;1250;1902;3479;3880;4035;4036;4037	True;True;True;True;True;True;True;True	329;1293;1961;3597;4011;4172;4173;4174	490;491;1921;1922;2924;2925;5390;6033;6034;6035;6293;6294;6295;6296;6297;6298	539;540;2108;2109;3203;3204;5878;6584;6585;6586;6873;6874;6875;6876;6877;6878;6879;6880;6881	540;2109;3203;5878;6584;6873;6877;6881
H0YIB4;Q13242;S4R3G0	H0YIB4;Q13242;S4R3G0	3;3;2	3;3;2	3;3;2	Serine/arginine-rich splicing factor 9	SRSF9	tr|H0YIB4|H0YIB4_HUMAN Serine and arginine rich splicing factor 9 (Fragment) OS=Homo sapiens OX=9606 GN=SRSF9 PE=1 SV=8;sp|Q13242|SRSF9_HUMAN Serine/arginine-rich splicing factor 9 OS=Homo sapiens OX=9606 GN=SRSF9 PE=1 SV=1;tr|S4R3G0|S4R3G0_HUMAN Serine an	3	3	3	3	1	3	1	3	1	3	28.4	28.4	28.4	12.614	109	109;221;119	0	17.668	10.1	28.4	41544000	7297300	34247000	5193100	912160	4280900	10298000	14824000	0	3	3				408	606;1609;2049	True;True;True	626;1659;2112	944;2453;3154;3155	1029;2689;3460;3461	1029;2689;3461
H0YJ97;Q15643	H0YJ97;Q15643	5;5	5;5	5;5	Thyroid receptor-interacting protein 11	TRIP11	tr|H0YJ97|H0YJ97_HUMAN Thyroid hormone receptor interactor 11 (Fragment) OS=Homo sapiens OX=9606 GN=TRIP11 PE=1 SV=1;sp|Q15643|TRIPB_HUMAN Thyroid receptor-interacting protein 11 OS=Homo sapiens OX=9606 GN=TRIP11 PE=1 SV=3	2	5	5	5	0	5	0	5	0	5	3.5	3.5	3.5	195.7	1695	1695;1979	0	30.097	0	3.5	21807000	0	21807000	215910	0	215910	0	11349000	0	5	5				409	629;648;1868;2442;2573	True;True;True;True;True	649;668;1924;2513;2650	976;1003;2874;3777;3982	1065;1098;3148;4125;4355	1065;1098;3148;4125;4355
H0YN63;S4R329;H0YMH5;H0YK61;H0YNK0;H0YNK8;H0YLP8;Q5J8M3	H0YN63;S4R329;H0YMH5;H0YK61;H0YNK0;H0YNK8;H0YLP8;Q5J8M3	1;1;1;1;1;1;1;1	1;1;1;1;1;1;1;1	1;1;1;1;1;1;1;1	ER membrane protein complex subunit 4	EMC4	tr|H0YN63|H0YN63_HUMAN ER membrane protein complex subunit 4 OS=Homo sapiens OX=9606 GN=EMC4 PE=1 SV=1;tr|S4R329|S4R329_HUMAN ER membrane protein complex subunit 4 OS=Homo sapiens OX=9606 GN=EMC4 PE=1 SV=1;tr|H0YMH5|H0YMH5_HUMAN ER membrane protein complex	8	1	1	1	0	1	0	1	0	1	23.3	23.3	23.3	4.4299	43	43;72;72;78;84;102;125;183	0	6.5864	0	23.3	0	0	0	0	0	0	0	0	0	1	1				410	3869	TRUE	4000	6016	6563	6563
H0YKU1;H0YNJ8;Q9NYL9	H0YKU1;H0YNJ8;Q9NYL9	3;3;3	3;3;3	3;3;3	Tropomodulin-3	TMOD3	tr|H0YKU1|H0YKU1_HUMAN Tropomodulin 3 (Fragment) OS=Homo sapiens OX=9606 GN=TMOD3 PE=1 SV=1;tr|H0YNJ8|H0YNJ8_HUMAN Tropomodulin 3 OS=Homo sapiens OX=9606 GN=TMOD3 PE=1 SV=1;sp|Q9NYL9|TMOD3_HUMAN Tropomodulin-3 OS=Homo sapiens OX=9606 GN=TMOD3 PE=1 SV=1	3	3	3	3	0	3	0	3	0	3	20.3	20.3	20.3	20.79	187	187;213;352	0	17.015	0	20.3	37010000	0	37010000	3084100	0	3084100	0	19262000	0	3	3				411	1102;2908;3988	True;True;True	1142;3000;4122	1698;4497;6207	1858;4901;6766	1858;4901;6766
H0YLA2;P37108	H0YLA2;P37108	5;5	5;5	5;5	Signal recognition particle 14 kDa protein	SRP14	tr|H0YLA2|H0YLA2_HUMAN Signal recognition particle 14 kDa protein OS=Homo sapiens OX=9606 GN=SRP14 PE=1 SV=1;sp|P37108|SRP14_HUMAN Signal recognition particle 14 kDa protein OS=Homo sapiens OX=9606 GN=SRP14 PE=1 SV=2	2	5	5	5	0	5	0	5	0	5	39.1	39.1	39.1	13.058	115	115;136	0	29.045	0	39.1	29420000	0	29420000	4202800	0	4202800	0	15312000	0	4	4				412	1531;1999;4083;4084;4389	True;True;True;True;True	1580;2061;4220;4221;4536	2340;3071;6365;6366;6854	2566;3368;6956;6957;7531	2566;3368;6956;6957;7531
H0YLE8;P46940;A0A087WWP1;A0A0J9YXZ5	H0YLE8;P46940;A0A087WWP1;A0A0J9YXZ5	2;2;1;1	2;2;1;1	2;2;1;1	Ras GTPase-activating-like protein IQGAP1	IQGAP1	tr|H0YLE8|H0YLE8_HUMAN IQ motif containing GTPase activating protein 1 OS=Homo sapiens OX=9606 GN=IQGAP1 PE=1 SV=1;sp|P46940|IQGA1_HUMAN Ras GTPase-activating-like protein IQGAP1 OS=Homo sapiens OX=9606 GN=IQGAP1 PE=1 SV=1;tr|A0A087WWP1|A0A087WWP1_HUMAN IQ	4	2	2	2	0	2	0	2	0	2	2.2	2.2	2.2	124.79	1085	1085;1657;107;1191	0	11.588	0	2.2	4382200	0	4382200	82682	0	82682	0	2280800	0	2	2				413	963;2661	True;True	997;2740	1481;4110	1621;4489	1621;4489
H0YNX5;H0YNA5;H0YNG3;P67812	H0YNX5;H0YNA5;H0YNG3;P67812	1;1;1;1	1;1;1;1	1;1;1;1	Signal peptidase complex catalytic subunit SEC11;Signal peptidase I;Signal peptidase complex catalytic subunit SEC11A	SEC11A	tr|H0YNX5|H0YNX5_HUMAN Signal peptidase complex catalytic subunit SEC11 (Fragment) OS=Homo sapiens OX=9606 GN=SEC11A PE=1 SV=1;tr|H0YNA5|H0YNA5_HUMAN signal peptidase I (Fragment) OS=Homo sapiens OX=9606 GN=SEC11A PE=1 SV=1;tr|H0YNG3|H0YNG3_HUMAN Signal pe	4	1	1	1	1	1	1	1	1	1	7.5	7.5	7.5	11.986	106	106;135;163;179	0.0011587	6.1344	7.5	7.5	21203000	7965400	13238000	3533900	1327600	2206300	7965400	6889800	0	1	1				414	4283	TRUE	4428	6699;6700	7353;7354	7354
H3BLU7;O43488;Q8NHP1;O95154	H3BLU7;O43488	8;8;2;1	8;8;2;1	8;8;2;1	Aflatoxin B1 aldehyde reductase member 2	AKR7A2	tr|H3BLU7|H3BLU7_HUMAN Aldo-keto reductase family 7 member A2 (Fragment) OS=Homo sapiens OX=9606 GN=AKR7A2 PE=1 SV=1;sp|O43488|ARK72_HUMAN Aflatoxin B1 aldehyde reductase member 2 OS=Homo sapiens OX=9606 GN=AKR7A2 PE=1 SV=3	4	8	8	8	7	8	7	8	7	8	29.3	29.3	29.3	34.684	314	314;359;331;331	0	99.508	24.5	29.3	235590000	43565000	192030000	18123000	3351100	14771000	54411000	89098000	8	9	17				415	275;856;1080;1205;2847;3370;3452;4192	True;True;True;True;True;True;True;True	282;886;1120;1248;2933;3487;3570;4334	416;417;418;1314;1315;1672;1673;1856;4400;4401;5217;5218;5343;5344;6544;6545	453;454;455;1435;1436;1831;1832;2037;4803;4804;4805;5687;5688;5689;5827;5828;7165;7166	454;1435;1832;2037;4804;5689;5828;7166
H3BLV9;Q96SB4;H7C2I2;D6RBF8;D6RBM8;H7C521;A8MPP7;A8MPY5;E7ETV6;Q9UPE1	H3BLV9;Q96SB4	4;4;1;1;1;1;1;1;1;1	4;4;1;1;1;1;1;1;1;1	3;3;0;1;1;0;0;0;0;0	SRSF protein kinase 1	SRPK1	tr|H3BLV9|H3BLV9_HUMAN SRSF protein kinase 1 (Fragment) OS=Homo sapiens OX=9606 GN=SRPK1 PE=1 SV=1;sp|Q96SB4|SRPK1_HUMAN SRSF protein kinase 1 OS=Homo sapiens OX=9606 GN=SRPK1 PE=1 SV=2	10	4	4	3	2	3	2	3	2	2	7.9	7.9	6.6	76.039	671	671;655;129;146;155;204;492;534;634;567	0	26.407	4.5	5.8	29667000	5296900	24370000	1023000	182650	840350	10071000	7909400	2	3	5				416	1602;2305;3494;3783	True;True;True;True	1652;2375;3613;3911	2442;3570;3571;5417;5877	2678;3903;3904;5906;6405	2678;3904;5906;6405
H3BPG5;H3BV80;H3BMS0;H3BMM9;H3BTC0;Q15287	H3BPG5;H3BV80;H3BMS0;H3BMM9;H3BTC0;Q15287	1;1;1;1;1;1	1;1;1;1;1;1	1;1;1;1;1;1	RNA-binding protein with serine-rich domain 1	RNPS1	tr|H3BPG5|H3BPG5_HUMAN RNA-binding protein with serine-rich domain 1 OS=Homo sapiens OX=9606 GN=RNPS1 PE=1 SV=1;tr|H3BV80|H3BV80_HUMAN RNA-binding protein with serine-rich domain 1 OS=Homo sapiens OX=9606 GN=RNPS1 PE=1 SV=2;tr|H3BMS0|H3BMS0_HUMAN RNA-bindi	6	1	1	1	0	1	0	1	0	1	11.7	11.7	11.7	15.108	128	128;211;257;284;302;305	0	7.199	0	11.7	3382300	0	3382300	483180	0	483180	0	1760300	0	1	1				417	1567	TRUE	1616	2389	2621	2621
H3BSA1;H3BNI9;P19784	H3BSA1;H3BNI9;P19784	1;1;1	1;1;1	1;1;1	Casein kinase II subunit alpha	CSNK2A2	tr|H3BSA1|H3BSA1_HUMAN Casein kinase 2 alpha 2 (Fragment) OS=Homo sapiens OX=9606 GN=CSNK2A2 PE=1 SV=2;tr|H3BNI9|H3BNI9_HUMAN Casein kinase 2 alpha 2 OS=Homo sapiens OX=9606 GN=CSNK2A2 PE=1 SV=2;sp|P19784|CSK22_HUMAN Casein kinase II subunit alpha OS=Homo	3	1	1	1	0	1	0	1	0	1	6.5	6.5	6.5	27.025	230	230;299;350	0.0056497	6.0326	0	6.5	5025400	0	5025400	456860	0	456860	0	2615500	0	1	1				418	948	TRUE	982	1458	1593	1593
H3BNU8;Q1ED39	H3BNU8;Q1ED39	1;1	1;1	1;1	Lysine-rich nucleolar protein 1	KNOP1	tr|H3BNU8|H3BNU8_HUMAN Lysine rich nucleolar protein 1 OS=Homo sapiens OX=9606 GN=KNOP1 PE=1 SV=1;sp|Q1ED39|KNOP1_HUMAN Lysine-rich nucleolar protein 1 OS=Homo sapiens OX=9606 GN=KNOP1 PE=1 SV=1	2	1	1	1	0	1	0	1	0	1	8.8	8.8	8.8	15.568	137	137;458	0.0056818	6.0451	0	8.8	10013000	0	10013000	1112500	0	1112500	0	5211200	0	1	1				419	1227	TRUE	1270	1887	2072	2072
H3BNW0;Q9NXG2	H3BNW0;Q9NXG2	1;1	1;1	1;1	THUMP domain-containing protein 1	THUMPD1	tr|H3BNW0|H3BNW0_HUMAN THUMP domain containing 1 OS=Homo sapiens OX=9606 GN=THUMPD1 PE=1 SV=1;sp|Q9NXG2|THUM1_HUMAN THUMP domain-containing protein 1 OS=Homo sapiens OX=9606 GN=THUMPD1 PE=1 SV=2	2	1	1	1	0	1	0	1	0	1	10.3	10.3	10.3	15.761	145	145;353	0	10.959	0	10.3	7899800	0	7899800	987470	0	987470	0	4111500	0	1	1				420	1165	TRUE	1207	1796	1969	1969
H3BPE7;P35637	H3BPE7;P35637	7;7	7;7	6;6	RNA-binding protein FUS	FUS	tr|H3BPE7|H3BPE7_HUMAN FUS RNA binding protein OS=Homo sapiens OX=9606 GN=FUS PE=1 SV=1;sp|P35637|FUS_HUMAN RNA-binding protein FUS OS=Homo sapiens OX=9606 GN=FUS PE=1 SV=1	2	7	7	6	5	7	5	7	4	6	16.5	16.5	16.5	53.496	527	527;526	0	62.486	12.9	16.5	481370000	67196000	414180000	37029000	5168900	31860000	98856000	183900000	3	7	10				421	33;324;509;1268;2458;3946;3947	True;True;True;True;True;True;True	33;334;524;1311;2530;4080;4081	47;500;501;796;797;1945;1946;3802;6142;6143;6144;6145	51;552;553;873;874;2133;2134;4150;6697;6698;6699;6700	51;553;874;2133;4150;6698;6700
H3BPM9;Q9Y3E1	H3BPM9;Q9Y3E1	1;1	1;1	1;1	Hepatoma-derived growth factor-related protein 3	HDGFRP3	tr|H3BPM9|H3BPM9_HUMAN HDGF like 3 (Fragment) OS=Homo sapiens OX=9606 GN=HDGFL3 PE=1 SV=1;sp|Q9Y3E1|HDGR3_HUMAN Hepatoma-derived growth factor-related protein 3 OS=Homo sapiens OX=9606 GN=HDGFL3 PE=1 SV=1	2	1	1	1	0	1	0	1	0	1	11.3	11.3	11.3	15.508	141	141;203	0	7.5889	0	11.3	5144100	0	5144100	1028800	0	1028800	0	2677300	0	2	2				422	1305	TRUE	1348	2003	2194;2195	2195
H3BSW3;H3BQF1;H3BQZ9;H3BQB1;P07741	H3BSW3;H3BQF1;H3BQZ9;H3BQB1;P07741	1;1;1;1;1	1;1;1;1;1	1;1;1;1;1	Adenine phosphoribosyltransferase	APRT	tr|H3BSW3|H3BSW3_HUMAN Adenine phosphoribosyltransferase OS=Homo sapiens OX=9606 GN=APRT PE=1 SV=1;tr|H3BQF1|H3BQF1_HUMAN Adenine phosphoribosyltransferase (Fragment) OS=Homo sapiens OX=9606 GN=APRT PE=1 SV=8;tr|H3BQZ9|H3BQZ9_HUMAN Adenine phosphoribosyltr	5	1	1	1	1	1	1	1	1	1	20.6	20.6	20.6	6.9189	63	63;148;153;162;180	0	6.5489	20.6	20.6	6646000	2065800	4580200	1661500	516460	1145000	2065800	2383800	1	1	2				423	630	TRUE	650	977;978	1066;1067	1067
H3BRG4;P22695;H3BSJ9;H3BP04;A0A087WVZ4;H3BUE4;H3BUI9	H3BRG4;P22695;H3BSJ9	8;8;7;3;2;2;2	8;8;7;3;2;2;2	8;8;7;3;2;2;2	Cytochrome b-c1 complex subunit 2, mitochondrial	UQCRC2	tr|H3BRG4|H3BRG4_HUMAN Ubiquinol-cytochrome c reductase core protein 2 OS=Homo sapiens OX=9606 GN=UQCRC2 PE=1 SV=1;sp|P22695|QCR2_HUMAN Cytochrome b-c1 complex subunit 2, mitochondrial OS=Homo sapiens OX=9606 GN=UQCRC2 PE=1 SV=3;tr|H3BSJ9|H3BSJ9_HUMAN Ubiq	7	8	8	8	5	8	5	8	5	8	27.9	27.9	27.9	44.634	412	412;453;336;176;70;116;132	0	65.467	18.2	27.9	211360000	43326000	168030000	11124000	2280300	8843800	49662000	81118000	5	8	13				424	419;1503;2760;2842;3365;3966;4518;4627	True;True;True;True;True;True;True;True	430;1552;2842;2925;3482;4100;4671;4781	647;648;2301;4261;4387;4388;5210;5211;6175;6176;7069;7070;7234;7235	712;713;2523;4655;4788;4789;5680;5681;6732;6733;7771;7772;7949;7950	713;2523;4655;4789;5681;6733;7771;7950
H7BZH4;X6R3N0;Q5K4L6	H7BZH4;X6R3N0;Q5K4L6	1;1;1	1;1;1	1;1;1	Long-chain fatty acid transport protein 3	SLC27A3	tr|H7BZH4|H7BZH4_HUMAN Long-chain fatty acid transport protein 3 (Fragment) OS=Homo sapiens OX=9606 GN=SLC27A3 PE=1 SV=1;tr|X6R3N0|X6R3N0_HUMAN Long-chain fatty acid transport protein 3 OS=Homo sapiens OX=9606 GN=SLC27A3 PE=1 SV=1;sp|Q5K4L6|S27A3_HUMAN Lon	3	1	1	1	1	1	1	1	1	1	2	2	2	43.771	400	400;811;683	0	6.5661	2	2	83246000	23707000	59538000	6937100	1975600	4961500	23707000	30987000	0	1	1				425	2260	TRUE	2328	3499;3500	3827;3828	3827
H7C053;O60828	H7C053;O60828	1;1	1;1	1;1	Polyglutamine-binding protein 1	PQBP1	tr|H7C053|H7C053_HUMAN Polyglutamine binding protein 1 OS=Homo sapiens OX=9606 GN=PQBP1 PE=1 SV=2;sp|O60828|PQBP1_HUMAN Polyglutamine-binding protein 1 OS=Homo sapiens OX=9606 GN=PQBP1 PE=1 SV=1	2	1	1	1	0	1	0	1	0	1	40.3	40.3	40.3	6.6061	62	62;265	0	13.98	0	40.3	19157000	0	19157000	3831400	0	3831400	0	9970400	0	1	1				426	3932	TRUE	4066	6119	6672	6672
H7C1W5;Q96T76	H7C1W5;Q96T76	1;1	1;1	1;1	MMS19 nucleotide excision repair protein homolog	MMS19	tr|H7C1W5|H7C1W5_HUMAN MMS19 nucleotide excision repair protein (Fragment) OS=Homo sapiens OX=9606 GN=MMS19 PE=1 SV=1;sp|Q96T76|MMS19_HUMAN MMS19 nucleotide excision repair protein homolog OS=Homo sapiens OX=9606 GN=MMS19 PE=1 SV=2	2	1	1	1	0	1	0	1	0	1	7.4	7.4	7.4	16.444	149	149;1030	0.0096154	5.923	0	7.4	1998600	0	1998600	181690	0	181690	0	1040200	0	1	1				427	2535	TRUE	2610	3925	4296	4296
H7C2Q8;Q99848	H7C2Q8;Q99848	6;6	6;6	6;6	Probable rRNA-processing protein EBP2	EBNA1BP2	tr|H7C2Q8|H7C2Q8_HUMAN EBNA1 binding protein 2 OS=Homo sapiens OX=9606 GN=EBNA1BP2 PE=1 SV=1;sp|Q99848|EBP2_HUMAN Probable rRNA-processing protein EBP2 OS=Homo sapiens OX=9606 GN=EBNA1BP2 PE=1 SV=2	2	6	6	6	4	4	4	4	4	4	18.3	18.3	18.3	40.684	361	361;306	0	56.771	13.3	11.9	105170000	50654000	54517000	5535300	2666000	2869300	41497000	37531000	4	5	9				428	429;982;1407;3219;3468;4468	True;True;True;True;True;True	440;1016;1453;3335;3586;4618	664;665;1506;2150;2151;5000;5375;6982	730;731;1646;2352;2353;5459;5460;5863;7670;7671	730;1646;2353;5460;5863;7670
H7C5E3;Q6I9Y2	H7C5E3;Q6I9Y2	1;1	1;1	1;1	THO complex subunit 7 homolog	THOC7	tr|H7C5E3|H7C5E3_HUMAN THO complex 7 (Fragment) OS=Homo sapiens OX=9606 GN=THOC7 PE=1 SV=1;sp|Q6I9Y2|THOC7_HUMAN THO complex subunit 7 homolog OS=Homo sapiens OX=9606 GN=THOC7 PE=1 SV=3	2	1	1	1	0	1	0	1	0	1	43.3	43.3	43.3	3.3108	30	30;204	0	6.4469	0	43.3	1824200	0	1824200	1824200	0	1824200	0	949410	0	1	1				429	2516	TRUE	2589	3893	4251	4251
H7C5W9;Q93084;P16615	H7C5W9;Q93084;P16615	1;1;1	1;1;1	1;1;1	Sarcoplasmic/endoplasmic reticulum calcium ATPase 3;Sarcoplasmic/endoplasmic reticulum calcium ATPase 2	ATP2A2;ATP2A3	tr|H7C5W9|H7C5W9_HUMAN P-type Ca(2+) transporter (Fragment) OS=Homo sapiens OX=9606 GN=ATP2A2 PE=1 SV=1;sp|Q93084|AT2A3_HUMAN Sarcoplasmic/endoplasmic reticulum calcium ATPase 3 OS=Homo sapiens OX=9606 GN=ATP2A3 PE=1 SV=3;sp|P16615|AT2A2_HUMAN Sarcoplasmic	3	1	1	1	0	1	0	1	0	1	1.6	1.6	1.6	102.48	933	933;999;1042	0.0011962	6.292	0	1.6	6958900	0	6958900	169730	0	169730	0	3621800	0	1	1				430	4280	TRUE	4425	6695	7349	7349
I3L0A0;Q15819;Q13404;E5RIF1;D6RG00;G3V2F7;G3V113;H0YBX6	I3L0A0;Q15819;Q13404;E5RIF1;D6RG00;G3V2F7;G3V113;H0YBX6	2;2;2;1;1;1;1;1	2;2;2;1;1;1;1;1	2;2;2;1;1;1;1;1	Ubiquitin-conjugating enzyme E2 variant 2;Ubiquitin-conjugating enzyme E2 variant 1	TMEM189-UBE2V1;UBE2V2;UBE2V1	tr|I3L0A0|I3L0A0_HUMAN HCG2044781 OS=Homo sapiens OX=9606 GN=PEDS1-UBE2V1 PE=3 SV=1;sp|Q15819|UB2V2_HUMAN Ubiquitin-conjugating enzyme E2 variant 2 OS=Homo sapiens OX=9606 GN=UBE2V2 PE=1 SV=4;sp|Q13404|UB2V1_HUMAN Ubiquitin-conjugating enzyme E2 variant 1	8	2	2	2	1	2	1	2	1	2	4.9	4.9	4.9	42.208	370	370;145;147;52;89;105;105;154	0	12.603	2.7	4.9	17971000	4283900	13687000	998410	238000	760420	5591600	5816100	1	2	3				431	2490;4595	True;True	2562;4749	3855;3856;7183	4211;4212;7896	4212;7896
I3L0U5;Q6PK04	I3L0U5;Q6PK04	4;4	4;4	4;4	Coiled-coil domain-containing protein 137	CCDC137	tr|I3L0U5|I3L0U5_HUMAN Coiled-coil domain containing 137 (Fragment) OS=Homo sapiens OX=9606 GN=CCDC137 PE=1 SV=1;sp|Q6PK04|CC137_HUMAN Coiled-coil domain-containing protein 137 OS=Homo sapiens OX=9606 GN=CCDC137 PE=1 SV=1	2	4	4	4	0	4	0	4	0	4	19.2	19.2	19.2	33.524	292	292;289	0	25.44	0	19.2	12504000	0	12504000	961880	0	961880	0	6508100	0	4	4				432	20;1087;2914;3124	True;True;True;True	20;1127;3007;3237	31;1683;4506;4853	34;1842;4911;5299	34;1842;4911;5299	65
I3L1P8;Q02978	I3L1P8;Q02978	3;3	3;3	3;3	Mitochondrial 2-oxoglutarate/malate carrier protein	SLC25A11	tr|I3L1P8|I3L1P8_HUMAN Solute carrier family 25 member 11 (Fragment) OS=Homo sapiens OX=9606 GN=SLC25A11 PE=1 SV=1;sp|Q02978|M2OM_HUMAN Mitochondrial 2-oxoglutarate/malate carrier protein OS=Homo sapiens OX=9606 GN=SLC25A11 PE=1 SV=3	2	3	3	3	1	2	1	2	1	2	14.9	14.9	14.9	32.182	296	296;314	0	24.405	5.4	9.5	17771000	2471200	15299000	1045300	145370	899960	0	7962700	1	2	3				433	52;463;1386	True;True;True	52;476;1432	76;725;2124	82;798;2324	82;798;2324
I3L1Q3;Q8TE02;I3L2T0;I3L437;I3L1A8;I3L2A9;I3L200	I3L1Q3;Q8TE02;I3L2T0;I3L437;I3L1A8;I3L2A9	4;4;3;3;2;2;1	4;4;3;3;2;2;1	4;4;3;3;2;2;1	Elongator complex protein 5	ELP5	tr|I3L1Q3|I3L1Q3_HUMAN Elongator complex protein 5 (Fragment) OS=Homo sapiens OX=9606 GN=ELP5 PE=1 SV=1;sp|Q8TE02|ELP5_HUMAN Elongator complex protein 5 OS=Homo sapiens OX=9606 GN=ELP5 PE=1 SV=2;tr|I3L2T0|I3L2T0_HUMAN Elongator complex protein 5 (Fragment)	7	4	4	4	1	4	1	4	1	4	17.2	17.2	17.2	28.697	262	262;316;193;236;79;117;108	0	35.926	5.3	17.2	93035000	12274000	80761000	10337000	1363800	8973500	16946000	37361000	1	3	4				434	703;711;839;3906	True;True;True;True	726;734;869;4038	1080;1090;1288;6077;6078	1184;1194;1406;6629;6630	1184;1194;1406;6630
I3L3C4;J3QSV6;O76021;I3L3U9;I3L234;I3L1A3	I3L3C4;J3QSV6;O76021;I3L3U9;I3L234	6;6;6;5;3;1	6;6;6;5;3;1	6;6;6;5;3;1	Ribosomal L1 domain-containing protein 1	RSL1D1	tr|I3L3C4|I3L3C4_HUMAN Ribosomal L1 domain containing 1 (Fragment) OS=Homo sapiens OX=9606 GN=RSL1D1 PE=1 SV=1;tr|J3QSV6|J3QSV6_HUMAN Ribosomal L1 domain containing 1 (Fragment) OS=Homo sapiens OX=9606 GN=RSL1D1 PE=1 SV=1;sp|O76021|RL1D1_HUMAN Ribosomal L1	6	6	6	6	5	1	5	1	5	1	34.8	34.8	34.8	18.535	158	158;430;490;296;98;93	0	34.744	27.8	7	58939000	54606000	4333200	6548800	6067300	481470	54606000	0	4	1	5				435	2063;2113;2534;3519;4138;4139	True;True;True;True;True;True	2126;2177;2609;3639;4278;4279	3184;3260;3924;5455;6454;6455	3492;3574;4295;5945;7061;7062	3492;3574;4295;5945;7061;7062
I3L3P7;P62244;I3L246;H3BN98;H3BVC7;H3BV27;H3BT37;I3L303	I3L3P7;P62244;I3L246;H3BN98	6;6;3;3;2;1;1;1	6;6;3;3;2;1;1;1	6;6;3;3;2;1;1;1	40S ribosomal protein S15a	RPS15A	tr|I3L3P7|I3L3P7_HUMAN 40S ribosomal protein S15a OS=Homo sapiens OX=9606 GN=RPS15A PE=1 SV=1;sp|P62244|RS15A_HUMAN 40S ribosomal protein S15a OS=Homo sapiens OX=9606 GN=RPS15A PE=1 SV=2;tr|I3L246|I3L246_HUMAN 40S ribosomal protein S15a OS=Homo sapiens OX=	8	6	6	6	6	4	6	4	6	4	57	57	57	11.477	100	100;130;111;237;58;49;50;52	0	43.155	57	41	243800000	141170000	102630000	34829000	20167000	14662000	122670000	66797000	6	4	10				436	496;1064;1618;2038;2931;4594	True;True;True;True;True;True	511;1103;1668;2101;3028;3029;4748	777;1641;1642;2468;2469;3132;3133;4536;4537;7181;7182	853;1793;1794;2705;2706;3437;3438;4943;4944;7894;7895	853;1794;2705;3437;4944;7894	66
I3L3Q8;Q9UQ35	I3L3Q8;Q9UQ35	3;3	3;3	3;3	Serine/arginine repetitive matrix protein 2	SRRM2	tr|I3L3Q8|I3L3Q8_HUMAN Serine/arginine repetitive matrix 2 (Fragment) OS=Homo sapiens OX=9606 GN=SRRM2 PE=1 SV=2;sp|Q9UQ35|SRRM2_HUMAN Serine/arginine repetitive matrix protein 2 OS=Homo sapiens OX=9606 GN=SRRM2 PE=1 SV=2	2	3	3	3	1	3	1	3	1	3	3.5	3.5	3.5	127.37	1187	1187;2752	0	27.857	1.1	3.5	24553000	0	24553000	491070	0	491070	0	12779000	2	3	5				437	3850;4060;4063	True;True;True	3980;4197;4200	5988;6332;6335;6336;6337	6532;6920;6923;6924;6925	6532;6920;6923
J3QL05;J3KP15;Q01130;Q9BRL6	J3QL05;J3KP15;Q01130;Q9BRL6	2;2;2;1	2;2;2;1	2;2;2;1	Serine/arginine-rich splicing factor 2;Serine/arginine-rich splicing factor 8	SRSF2;SRSF8	tr|J3QL05|J3QL05_HUMAN Serine and arginine rich splicing factor 2 (Fragment) OS=Homo sapiens OX=9606 GN=SRSF2 PE=1 SV=1;tr|J3KP15|J3KP15_HUMAN Serine and arginine rich splicing factor 2 (Fragment) OS=Homo sapiens OX=9606 GN=SRSF2 PE=1 SV=8;sp|Q01130|SRSF2_	4	2	2	2	1	2	1	2	1	2	19.2	19.2	19.2	15.156	130	130;133;221;282	0	12.693	6.2	19.2	44480000	11804000	32676000	7413300	1967300	5446000	13190000	15620000	1	2	3				438	536;4279	True;True	552;4424	835;6693;6694	913;7347;7348	913;7348
J3KPP4;O95232;D6RDI2;D6RHH0;U3KQT3;E7EN55;C9JL41	J3KPP4;O95232;D6RDI2	6;6;4;2;2;1;1	6;6;4;2;2;1;1	6;6;4;2;2;1;1	Luc7-like protein 3	LUC7L3	tr|J3KPP4|J3KPP4_HUMAN Cisplatin resistance-associated overexpressed protein, isoform CRA_b OS=Homo sapiens OX=9606 GN=LUC7L3 PE=1 SV=1;sp|O95232|LC7L3_HUMAN Luc7-like protein 3 OS=Homo sapiens OX=9606 GN=LUC7L3 PE=1 SV=2;tr|D6RDI2|D6RDI2_HUMAN LUC7 like 3	7	6	6	6	4	6	4	6	4	6	12.5	12.5	12.5	58.22	489	489;432;184;36;46;54;79	0	58.4	10.6	12.5	213990000	65091000	148900000	10190000	3099600	7090600	73733000	68855000	4	6	10				439	2234;2772;3058;3808;4699;4700	True;True;True;True;True;True	2301;2854;3167;3937;4854;4855	3452;3453;4280;4281;4745;5919;5920;5921;7351;7352;7353	3778;3779;4674;4675;5169;6451;6452;6453;8082;8083;8084;8085	3778;4674;5169;6452;8083;8085
J3KPS3;P04075;H3BQN4;H3BR68;H3BUH7;H3BU78;H3BPS8;H3BMQ8;H3BR04	J3KPS3;P04075;H3BQN4;H3BR68	7;7;6;5;2;2;2;1;1	7;7;6;5;2;2;2;1;1	7;7;6;5;2;2;2;1;1	Fructose-bisphosphate aldolase;Fructose-bisphosphate aldolase A	ALDOA	tr|J3KPS3|J3KPS3_HUMAN Fructose-bisphosphate aldolase OS=Homo sapiens OX=9606 GN=ALDOA PE=1 SV=1;sp|P04075|ALDOA_HUMAN Fructose-bisphosphate aldolase A OS=Homo sapiens OX=9606 GN=ALDOA PE=1 SV=2;tr|H3BQN4|H3BQN4_HUMAN Fructose-bisphosphate aldolase OS=Homo	9	7	7	7	4	6	4	6	4	6	19.6	19.6	19.6	39.817	368	368;364;361;130;155;204;278;140;162	0	48.665	12.8	16.6	118390000	49557000	68835000	5381500	2252600	3128900	52352000	33031000	3	6	9				440	46;231;276;1174;1175;1370;2662	True;True;True;True;True;True;True	46;236;283;1216;1217;1415;2741	69;347;419;420;1807;1808;2099;2100;4111;4112	74;377;456;457;1982;1983;2298;2299;4490;4491	74;377;456;1982;1983;2299;4490
J3KQL8;Q9BQE5	J3KQL8;Q9BQE5	1;1	1;1	1;1	Apolipoprotein L2	APOL2	tr|J3KQL8|J3KQL8_HUMAN Apolipoprotein L2 OS=Homo sapiens OX=9606 GN=APOL2 PE=1 SV=2;sp|Q9BQE5|APOL2_HUMAN Apolipoprotein L2 OS=Homo sapiens OX=9606 GN=APOL2 PE=1 SV=2	2	1	1	1	0	1	0	1	0	1	2.4	2.4	2.4	48.915	449	449;337	0.0096878	5.9434	0	2.4	4747900	0	4747900	206430	0	206430	0	2471100	0	1	1				441	1969	TRUE	2030	3026	3314	3314
J3KRX0	J3KRX0	1	1	1		CD68	tr|J3KRX0|J3KRX0_HUMAN CD68 molecule (Fragment) OS=Homo sapiens OX=9606 GN=CD68 PE=1 SV=1	1	1	1	1	1	0	1	0	1	0	13.2	13.2	13.2	13.18	121	121	0.001182	6.2123	13.2	0	59579000	59579000	0	29789000	29789000	0	59579000	0	1	0	1				442	2626	TRUE	2704	4054	4430	4430
J3KSI8;J3QQS1;J3QLS3;Q9Y2R9;J3QKW2	J3KSI8;J3QQS1;J3QLS3;Q9Y2R9;J3QKW2	2;2;2;2;1	2;2;2;2;1	2;2;2;2;1	28S ribosomal protein S7, mitochondrial	MRPS7	tr|J3KSI8|J3KSI8_HUMAN Mitochondrial ribosomal protein S7 (Fragment) OS=Homo sapiens OX=9606 GN=MRPS7 PE=1 SV=1;tr|J3QQS1|J3QQS1_HUMAN Mitochondrial ribosomal protein S7 (Fragment) OS=Homo sapiens OX=9606 GN=MRPS7 PE=1 SV=1;tr|J3QLS3|J3QLS3_HUMAN Mitochond	5	2	2	2	0	2	0	2	0	2	14.7	14.7	14.7	18.274	156	156;172;271;242;183	0	12.083	0	14.7	7390300	0	7390300	923780	0	923780	0	3846400	0	2	2				443	1211;3671	True;True	1254;3796	1864;5706	2045;6215	2045;6215
J3KT73;J3QL01;P63173;J3KSP2	J3KT73;J3QL01;P63173;J3KSP2	3;3;3;2	3;3;3;2	3;3;3;2	60S ribosomal protein L38	RPL38	tr|J3KT73|J3KT73_HUMAN 60S ribosomal protein L38 OS=Homo sapiens OX=9606 GN=RPL38 PE=1 SV=1;tr|J3QL01|J3QL01_HUMAN 60S ribosomal protein L38 OS=Homo sapiens OX=9606 GN=RPL38 PE=1 SV=1;sp|P63173|RL38_HUMAN 60S ribosomal protein L38 OS=Homo sapiens OX=9606 G	4	3	3	3	2	2	2	2	2	2	35.9	35.9	35.9	7.5649	64	64;67;70;21	0	18.143	20.3	34.4	16764000	9748600	7014900	5587800	3249500	2338300	6077300	7322300	2	2	4				444	1745;2105;4709	True;True;True	1798;2169;4864	2671;2672;3250;7366	2929;2930;3564;8099	2930;3564;8099
J3KTA4;P17844;A0A0G2JLI4;A0A7I2V507;A0A7I2V2S0;A0A7I2V5F5;J3KRZ1;J3QRQ7;J3QSF1;J3QR02;J3KTQ4;X6RLV5	J3KTA4;P17844;A0A0G2JLI4;A0A7I2V507;A0A7I2V2S0;A0A7I2V5F5	16;16;13;12;12;9;7;6;5;3;3;1	10;10;7;7;7;4;3;4;3;3;3;1	10;10;7;7;7;4;3;4;3;3;3;1	Probable ATP-dependent RNA helicase DDX5	DDX5	tr|J3KTA4|J3KTA4_HUMAN Probable ATP-dependent RNA helicase DDX5 OS=Homo sapiens OX=9606 GN=DDX5 PE=1 SV=1;sp|P17844|DDX5_HUMAN Probable ATP-dependent RNA helicase DDX5 OS=Homo sapiens OX=9606 GN=DDX5 PE=1 SV=1;tr|A0A0G2JLI4|A0A0G2JLI4_HUMAN Probable ATP-de	12	16	10	10	8	16	5	10	5	10	26.9	16.3	16.3	69.086	614	614;614;509;406;416;347;166;212;153;99;181;96	0	61.551	14	26.9	217020000	35510000	181510000	6781900	1109700	5672200	54485000	75494000	5	9	14				445	321;889;1258;1398;1545;2415;2545;2568;2907;3008;3382;3785;3867;3868;3950;4114	False;True;False;False;False;True;True;True;False;True;True;False;True;True;True;True	331;920;1301;1444;1594;2486;2621;2645;2998;2999;3115;3500;3913;3998;3999;4084;4253	494;495;1375;1932;2140;2359;2360;3737;3738;3942;3943;3976;4494;4495;4496;4660;5243;5244;5880;6014;6015;6148;6149;6416;6417	543;544;545;1502;2120;2341;2588;2589;4083;4084;4314;4315;4349;4898;4899;4900;5079;5715;5716;6408;6561;6562;6703;6704;7014;7015	545;1502;2120;2341;2589;4084;4314;4349;4899;5079;5716;6408;6561;6562;6704;7015	13
J3KTF8;J3QQX2;P52565;J3KRE2	J3KTF8;J3QQX2;P52565;J3KRE2	2;2;2;1	2;2;2;1	2;2;2;1	Rho GDP-dissociation inhibitor 1	ARHGDIA	tr|J3KTF8|J3KTF8_HUMAN Rho GDP dissociation inhibitor alpha (Fragment) OS=Homo sapiens OX=9606 GN=ARHGDIA PE=1 SV=8;tr|J3QQX2|J3QQX2_HUMAN Rho GDP dissociation inhibitor alpha OS=Homo sapiens OX=9606 GN=ARHGDIA PE=1 SV=1;sp|P52565|GDIR1_HUMAN Rho GDP-disso	4	2	2	2	1	2	1	2	1	2	15	15	15	21.517	193	193;235;204;129	0	12.283	7.8	15	27340000	9640100	17700000	3417500	1205000	2212500	10651000	8201300	1	2	3				446	106;1731	True;True	107;1784	154;155;2651	165;166;2907	166;2907
J3KTL2;Q07955;J3QQV5;J3KSW7;J3KSR8	J3KTL2;Q07955	6;6;2;2;2	6;6;2;2;2	6;6;2;2;2	Serine/arginine-rich splicing factor 1	SRSF1	tr|J3KTL2|J3KTL2_HUMAN Serine/arginine-rich splicing factor 1 OS=Homo sapiens OX=9606 GN=SRSF1 PE=1 SV=1;sp|Q07955|SRSF1_HUMAN Serine/arginine-rich splicing factor 1 OS=Homo sapiens OX=9606 GN=SRSF1 PE=1 SV=2	5	6	6	6	2	6	2	6	2	6	23.3	23.3	23.3	28.329	253	253;248;65;73;143	0	39.353	8.3	23.3	132280000	13587000	118690000	9448300	970520	8477700	19554000	42119000	3	8	11				447	537;608;614;777;2048;3607	True;True;True;True;True;True	553;628;634;805;2111;3729	836;946;954;1202;3149;3150;3151;3152;3153;5590;5591	914;1031;1039;1314;3455;3456;3457;3458;3459;6095;6096	914;1031;1039;1314;3458;6096
J3QQV2;J3KTM6;O15427;J3QSC3;J3KTI8;J3QQS9	J3QQV2;J3KTM6;O15427;J3QSC3;J3KTI8;J3QQS9	2;2;2;1;1;1	2;2;2;1;1;1	2;2;2;1;1;1	Monocarboxylate transporter 4	SLC16A3	tr|J3QQV2|J3QQV2_HUMAN Solute carrier family 16 member 3 OS=Homo sapiens OX=9606 GN=SLC16A3 PE=1 SV=9;tr|J3KTM6|J3KTM6_HUMAN Solute carrier family 16 member 3 OS=Homo sapiens OX=9606 GN=SLC16A3 PE=1 SV=2;sp|O15427|MOT4_HUMAN Monocarboxylate transporter 4 O	6	2	2	2	0	2	0	2	0	2	5.8	5.8	5.8	44.478	417	417;439;465;291;306;410	0	11.595	0	5.8	6023100	0	6023100	376450	0	376450	0	3134800	0	2	2				448	2403;3191	True;True	2474;3307	3723;4956	4068;5414	4068;5414
J3KTN3	J3KTN3	1	1	1		POLI	tr|J3KTN3|J3KTN3_HUMAN DNA polymerase iota (Fragment) OS=Homo sapiens OX=9606 GN=POLI PE=1 SV=1	1	1	1	1	0	1	0	1	0	1	3.2	3.2	3.2	24.888	222	222	0.0076336	5.9915	0	3.2	30999000	0	30999000	2583200	0	2583200	0	16134000	0	0	0				449	1991	TRUE	2053	3058	3354	3354
J3QK89;Q8IWX8	J3QK89;Q8IWX8	3;3	3;3	3;3	Calcium homeostasis endoplasmic reticulum protein	CHERP	tr|J3QK89|J3QK89_HUMAN Calcium homeostasis endoplasmic reticulum protein OS=Homo sapiens OX=9606 GN=CHERP PE=1 SV=1;sp|Q8IWX8|CHERP_HUMAN Calcium homeostasis endoplasmic reticulum protein OS=Homo sapiens OX=9606 GN=CHERP PE=1 SV=3	2	3	3	3	2	2	2	2	2	2	4.2	4.2	4.2	104.93	927	927;916	0	17.754	2.8	2.6	31187000	10077000	21109000	917250	296390	620860	9706100	11358000	1	2	3				450	1547;2230;3723	True;True;True	1596;2297;3850	2363;3446;3447;5790	2592;3772;3773;6304	2592;3773;6304
J3QLE5;P63162;P14678;J3KRY3;S4R3P3	J3QLE5;P63162;P14678	3;3;3;1;1	3;3;3;1;1	3;3;3;1;1	Small nuclear ribonucleoprotein-associated protein N;Small nuclear ribonucleoprotein-associated proteins B and B	SNRPN;SNRPB	tr|J3QLE5|J3QLE5_HUMAN Small nuclear ribonucleoprotein polypeptide N (Fragment) OS=Homo sapiens OX=9606 GN=SNRPN PE=1 SV=1;sp|P63162|RSMN_HUMAN Small nuclear ribonucleoprotein-associated protein N OS=Homo sapiens OX=9606 GN=SNRPN PE=1 SV=1;sp|P14678|RSMB_H	5	3	3	3	2	3	2	3	2	3	21.9	21.9	21.9	17.546	169	169;240;240;59;70	0	19.623	13	21.9	44916000	15321000	29595000	4491600	1532100	2959500	16369000	14355000	2	3	5				451	1276;1649;4381	True;True;True	1319;1699;4528	1957;2518;2519;6841;6842	2146;2757;2758;7515;7516	2146;2758;7515
J3QLI9;P62314	J3QLI9;P62314	1;1	1;1	1;1	Small nuclear ribonucleoprotein Sm D1	SNRPD1	tr|J3QLI9|J3QLI9_HUMAN Small nuclear ribonucleoprotein D1 polypeptide OS=Homo sapiens OX=9606 GN=SNRPD1 PE=1 SV=1;sp|P62314|SMD1_HUMAN Small nuclear ribonucleoprotein Sm D1 OS=Homo sapiens OX=9606 GN=SNRPD1 PE=1 SV=1	2	1	1	1	1	1	1	1	1	1	17.3	17.3	17.3	8.3926	75	75;119	0.0011723	6.1779	17.3	17.3	16791000	9019500	7771300	8395400	4509800	3885700	9019500	4044700	1	1	2				452	3139	TRUE	3254	4879;4880	5331;5332	5331
J3QQJ0;Q9UHR5;F5H478;J3KRU5;X6R3T8;J3QLH3;J3KS14;J3QLM2;J3KRR6	J3QQJ0;Q9UHR5;F5H478;J3KRU5;X6R3T8;J3QLH3	5;5;3;3;3;3;2;1;1	5;5;3;3;3;3;2;1;1	5;5;3;3;3;3;2;1;1	SAP30-binding protein	SAP30BP	tr|J3QQJ0|J3QQJ0_HUMAN SAP30 binding protein (Fragment) OS=Homo sapiens OX=9606 GN=SAP30BP PE=1 SV=1;sp|Q9UHR5|S30BP_HUMAN SAP30-binding protein OS=Homo sapiens OX=9606 GN=SAP30BP PE=1 SV=1;tr|F5H478|F5H478_HUMAN SAP30 binding protein OS=Homo sapiens OX=96	9	5	5	5	4	5	4	5	4	5	15.7	15.7	15.7	35.772	325	325;308;168;179;235;248;104;93;109	0	44.699	12	15.7	147980000	43348000	104640000	7788600	2281500	5507100	48931000	48875000	4	7	11				453	690;845;1334;4112;4113	True;True;True;True;True	713;875;1377;4251;4252	1063;1298;1299;2044;2045;6411;6412;6413;6414;6415	1164;1165;1417;1418;2238;2239;7008;7009;7010;7011;7012;7013	1165;1418;2239;7010;7013
J3QRI7;J3QQQ9;J3QQV1;J3QRC4;P61254;E5RIT6;Q9UNX3;J3KSS0;E5RHH1	J3QRI7;J3QQQ9;J3QQV1;J3QRC4;P61254;E5RIT6;Q9UNX3;J3KSS0	6;6;6;6;6;5;5;3;2	6;6;6;6;6;5;5;3;2	6;6;6;6;6;5;5;3;2	60S ribosomal protein L26;60S ribosomal protein L26-like 1	RPL26;RPL26L1	tr|J3QRI7|J3QRI7_HUMAN Ribosomal protein L26 (Fragment) OS=Homo sapiens OX=9606 GN=RPL26 PE=3 SV=1;tr|J3QQQ9|J3QQQ9_HUMAN KOW domain-containing protein OS=Homo sapiens OX=9606 PE=3 SV=1;tr|J3QQV1|J3QQV1_HUMAN Ribosomal protein L26 OS=Homo sapiens OX=9606 G	9	6	6	6	4	5	4	5	4	5	29.9	29.9	29.9	12.63	107	107;107;110;135;145;128;145;63;38	0	221.36	29	21.5	314270000	173290000	140980000	52379000	28882000	23497000	160410000	80993000	5	3	8				454	570;1601;1921;2067;2109;3696	True;True;True;True;True;True	589;1651;1981;1982;2130;2173;3822	892;2441;2959;2960;2961;3189;3190;3191;3254;5746;5747	973;974;2676;2677;3239;3240;3241;3498;3499;3500;3568;6258;6259	974;2677;3239;3499;3568;6258	67
J3QRG6;P42771;K7ES20;K7ENC6	J3QRG6;P42771;K7ES20;K7ENC6	2;2;1;1	2;2;1;1	2;2;1;1	Cyclin-dependent kinase inhibitor 2A	CDKN2A	tr|J3QRG6|J3QRG6_HUMAN Cyclin dependent kinase inhibitor 2A OS=Homo sapiens OX=9606 GN=CDKN2A PE=1 SV=1;sp|P42771|CDN2A_HUMAN Cyclin-dependent kinase inhibitor 2A OS=Homo sapiens OX=9606 GN=CDKN2A PE=1 SV=2;tr|K7ES20|K7ES20_HUMAN Cyclin dependent kinase in	4	2	2	2	0	2	0	2	0	2	21	21	21	14.968	138	138;156;104;121	0	16.999	0	21	32837000	0	32837000	4690900	0	4690900	0	17090000	0	3	3				455	262;2621	True;True	268;2699	393;4049	429;430;4425	430;4425
J3QRS3;P19105;O14950;J3KTJ1	J3QRS3;P19105;O14950	3;3;3;1	3;3;3;1	2;2;2;0	Myosin regulatory light chain 12A;Myosin regulatory light chain 12B	MYL12A;MYL12B	tr|J3QRS3|J3QRS3_HUMAN Myosin light chain 12A OS=Homo sapiens OX=9606 GN=MYL12A PE=1 SV=1;sp|P19105|ML12A_HUMAN Myosin regulatory light chain 12A OS=Homo sapiens OX=9606 GN=MYL12A PE=1 SV=2;sp|O14950|ML12B_HUMAN Myosin regulatory light chain 12B OS=Homo sa	4	3	3	2	1	3	1	3	1	2	17.5	17.5	11.9	20.457	177	177;171;172;114	0	18.429	5.6	17.5	56303000	9454500	46848000	5630300	945450	4684800	12610000	21227000	1	3	4				456	775;1190;1436	True;True;True	803;1232;1483	1200;1834;2196;2197	1312;2012;2400;2401	1312;2012;2400
J3QRS9;X6R4W8;O43670;J3KS31;J3QS27;J3KTL1;J3KRB6;J3KRW6;H0Y3M2	J3QRS9;X6R4W8;O43670;J3KS31	6;6;6;4;1;1;1;1;1	6;6;6;4;1;1;1;1;1	6;6;6;4;1;1;1;1;1	BUB3-interacting and GLEBS motif-containing protein ZNF207	ZNF207	tr|J3QRS9|J3QRS9_HUMAN Zinc finger protein 207 OS=Homo sapiens OX=9606 GN=ZNF207 PE=1 SV=1;tr|X6R4W8|X6R4W8_HUMAN Zinc finger protein 207 OS=Homo sapiens OX=9606 GN=ZNF207 PE=1 SV=1;sp|O43670|ZN207_HUMAN BUB3-interacting and GLEBS motif-containing protein	9	6	6	6	5	6	5	6	5	6	12.2	12.2	12.2	52.541	493	493;497;478;341;46;74;93;95;198	0	69.469	9.5	12.2	318100000	93883000	224210000	22721000	6705900	16015000	94749000	115830000	5	5	10				457	584;987;2429;2430;3192;3196	True;True;True;True;True;True	603;1021;2500;2501;3308;3312	911;1513;1514;3759;3760;3761;3762;4957;4958;4968;4969	994;1654;1655;4106;4107;4108;4109;5415;5416;5426;5427	994;1655;4107;4108;5416;5427
J3QRY4;O00231	J3QRY4;O00231	2;2	2;2	2;2	26S proteasome non-ATPase regulatory subunit 11	PSMD11	tr|J3QRY4|J3QRY4_HUMAN Proteasome 26S subunit, non-ATPase 11 (Fragment) OS=Homo sapiens OX=9606 GN=PSMD11 PE=1 SV=8;sp|O00231|PSD11_HUMAN 26S proteasome non-ATPase regulatory subunit 11 OS=Homo sapiens OX=9606 GN=PSMD11 PE=1 SV=3	2	2	2	2	0	2	0	2	0	2	11.8	11.8	11.8	21.109	187	187;422	0	11.735	0	11.8	3919200	0	3919200	435470	0	435470	0	2039800	0	2	2				458	7;3943	True;True	7;4077	13;6138	14;6692	14;6692
O43684;J3QT28;J3QSX4	O43684;J3QT28	10;10;4	10;10;4	10;10;4	Mitotic checkpoint protein BUB3	BUB3	sp|O43684|BUB3_HUMAN Mitotic checkpoint protein BUB3 OS=Homo sapiens OX=9606 GN=BUB3 PE=1 SV=1;tr|J3QT28|J3QT28_HUMAN BUB3 mitotic checkpoint protein (Fragment) OS=Homo sapiens OX=9606 GN=BUB3 PE=1 SV=1	3	10	10	10	6	9	6	9	6	9	32.9	32.9	32.9	37.154	328	328;278;145	0	83.484	23.2	29	423670000	131240000	292430000	28245000	8749300	19496000	165260000	116570000	3	11	14				459	2453;2596;2823;2887;3094;3263;4048;4199;4200;4573	True;True;True;True;True;True;True;True;True;True	2524;2674;2905;2906;2977;3204;3379;4185;4341;4342;4726	3793;4017;4360;4361;4460;4461;4796;4797;5059;5060;6314;6567;6568;6569;7149;7150	4141;4392;4761;4762;4864;4865;5233;5234;5235;5525;5526;6900;7209;7210;7211;7858;7859	4141;4392;4761;4865;5235;5525;6900;7209;7211;7859	68
K7ELZ8;K7EIY1;K7ENN5;Q9Y421	K7ELZ8;K7EIY1;K7ENN5;Q9Y421	1;1;1;1	1;1;1;1	1;1;1;1	Protein FAM32A	FAM32A	tr|K7ELZ8|K7ELZ8_HUMAN Protein FAM32A (Fragment) OS=Homo sapiens OX=9606 GN=FAM32A PE=1 SV=1;tr|K7EIY1|K7EIY1_HUMAN Protein FAM32A OS=Homo sapiens OX=9606 GN=FAM32A PE=1 SV=1;tr|K7ENN5|K7ENN5_HUMAN Protein FAM32A OS=Homo sapiens OX=9606 GN=FAM32A PE=1 SV=1	4	1	1	1	1	1	1	1	1	1	11	11	11	9.404	82	82;94;107;112	0	6.5664	11	11	12210000	4152200	8057600	3052400	1038000	2014400	4152200	4193700	0	2	2				460	4044	TRUE	4181	6307;6308	6891;6892;6893	6891
K7EJ74;K7EP67;Q15029	K7EJ74;K7EP67;Q15029	3;3;3	2;2;2	2;2;2	116 kDa U5 small nuclear ribonucleoprotein component	EFTUD2	tr|K7EJ74|K7EJ74_HUMAN Elongation factor Tu GTP binding domain containing 2 (Fragment) OS=Homo sapiens OX=9606 GN=EFTUD2 PE=1 SV=1;tr|K7EP67|K7EP67_HUMAN Elongation factor Tu GTP binding domain containing 2 (Fragment) OS=Homo sapiens OX=9606 GN=EFTUD2 PE=1	3	3	2	2	1	2	1	1	1	1	24.6	17.2	17.2	14.81	134	134;223;972	0	11.816	7.5	17.2	7663100	1851100	5812000	766310	185110	581200	0	3024900	1	1	2				461	850;1331;1871	True;False;True	880;1374;1927	1305;2041;2878	1425;2235;3152	1425;2235;3152
K7EK07;Q71DI3;Q16695;P84243;P68431;K7EMV3;A0A590UJJ6;B4DEB1;K7ES00;Q6NXT2;K7EP01	K7EK07;Q71DI3;Q16695;P84243;P68431;K7EMV3;A0A590UJJ6;B4DEB1;K7ES00;Q6NXT2;K7EP01	5;5;5;5;5;4;4;4;4;4;3	5;5;5;5;5;4;4;4;4;4;3	1;1;1;1;1;1;1;1;1;0;0	Histone H3;Histone H3.2;Histone H3.1t;Histone H3.3;Histone H3.1;Histone H3.3C	H3F3B;HIST2H3A;HIST3H3;H3F3A;HIST1H3A;H3F3C	tr|K7EK07|K7EK07_HUMAN Histone H3 (Fragment) OS=Homo sapiens OX=9606 GN=H3-3B PE=1 SV=1;sp|Q71DI3|H32_HUMAN Histone H3.2 OS=Homo sapiens OX=9606 GN=H3C15 PE=1 SV=3;sp|Q16695|H31T_HUMAN Histone H3.1t OS=Homo sapiens OX=9606 GN=H3-4 PE=1 SV=3;sp|P84243|H33_H	11	5	5	1	2	5	2	5	1	1	23.5	23.5	5.3	14.914	132	132;136;136;136;136;92;120;123;151;135;113	0	83.541	10.6	23.5	2673700000	852240000	1821400000	668420000	213060000	455360000	1067600000	732590000	3	2	5				462	862;3486;3788;3789;4733	True;True;True;True;True	892;3604;3916;3917;4888	1327;1328;5401;5884;5885;5886;5887;7405	1448;1449;5890;6413;6414;6415;6416;6417;8140	1448;5890;6416;6417;8140
K7ELC4;K7EMH1;K7ERI7;P35268;K7EP65;K7EKS7;K7EJT5;C9JYQ9;H0Y8C2;Q6P5R6	K7ELC4;K7EMH1;K7ERI7;P35268;K7EP65;K7EKS7;K7EJT5	5;5;5;5;4;4;3;1;1;1	5;5;5;5;4;4;3;1;1;1	5;5;5;5;4;4;3;1;1;1	60S ribosomal protein L22	RPL22	tr|K7ELC4|K7ELC4_HUMAN Ribosomal protein L22 (Fragment) OS=Homo sapiens OX=9606 GN=RPL22 PE=1 SV=1;tr|K7EMH1|K7EMH1_HUMAN Ribosomal protein L22 (Fragment) OS=Homo sapiens OX=9606 GN=RPL22 PE=1 SV=1;tr|K7ERI7|K7ERI7_HUMAN Ribosomal protein L22 OS=Homo sapie	10	5	5	5	3	5	3	5	3	5	44.3	44.3	44.3	9.0984	79	79;89;95;128;48;53;47;121;142;122	0	35.588	31.6	44.3	991630000	348710000	642920000	330540000	116240000	214310000	354930000	328400000	4	5	9				463	162;2014;2015;3108;3641	True;True;True;True;True	163;2076;2077;3221;3764	233;234;3094;3095;3096;3097;4830;5654	251;252;253;3394;3395;3396;3397;5271;6160	252;3394;3396;5271;6160
K7EMN2;K7EM49;K7EPF6;P52209	K7EMN2;K7EM49;K7EPF6;P52209	1;1;1;1	1;1;1;1	1;1;1;1	6-phosphogluconate dehydrogenase, decarboxylating	PGD	tr|K7EMN2|K7EMN2_HUMAN Phosphogluconate dehydrogenase (Fragment) OS=Homo sapiens OX=9606 GN=PGD PE=1 SV=1;tr|K7EM49|K7EM49_HUMAN phosphogluconate dehydrogenase (NADP(+)-dependent, decarboxylating) (Fragment) OS=Homo sapiens OX=9606 GN=PGD PE=1 SV=1;tr|K7EP	4	1	1	1	1	1	1	1	1	1	10.6	10.6	10.6	17.293	160	160;205;256;483	0	11.45	10.6	10.6	13641000	4029000	9611900	1364100	402900	961190	4029000	5002600	1	1	2				464	1372	TRUE	1417	2102;2103	2301;2302	2302
K7EMS3	K7EMS3	6	2	2		KRT19	tr|K7EMS3|K7EMS3_HUMAN Keratin 19 (Fragment) OS=Homo sapiens OX=9606 GN=KRT19 PE=1 SV=1	1	6	2	2	5	4	2	0	2	0	11.6	6.1	6.1	20.186	181	181	0	18.291	11.6	11.6	4949200	4949200	0	380710	380710	0	4949200	0	3	0	3				465	2943;2944;3483;3814;3815;4356	False;False;False;True;True;False	3042;3043;3044;3601;3943;3944;4503	4556;4557;4558;4559;4560;4561;5395;5396;5930;5931;6805;6806	4965;4966;4967;4968;4969;4970;4971;4972;4973;5884;5885;6463;6464;6465;7473;7474	4965;4971;5884;6463;6465;7474	40
M0QXB0;V9GZ56;Q9Y4Z0	M0QXB0;V9GZ56;Q9Y4Z0	1;1;1	1;1;1	1;1;1	U6 snRNA-associated Sm-like protein LSm4	LSM4	tr|M0QXB0|M0QXB0_HUMAN U6 snRNA-associated Sm-like protein LSm4 OS=Homo sapiens OX=9606 GN=LSM4 PE=1 SV=1;tr|V9GZ56|V9GZ56_HUMAN U6 snRNA-associated Sm-like protein LSm4 (Fragment) OS=Homo sapiens OX=9606 GN=LSM4 PE=1 SV=1;sp|Q9Y4Z0|LSM4_HUMAN U6 snRNA-ass	3	1	1	1	0	1	0	1	0	1	10.1	10.1	10.1	7.8299	69	69;238;139	0.0077519	6.0036	0	10.1	46087000	0	46087000	9217400	0	9217400	0	23986000	0	1	1				466	2613	TRUE	2691	4040	4415	4415
M0R0P1;M0R299;M0QXL5;M0R2Q4;P22087;M0R2U2;M0R1H0;M0R2B0	M0R0P1;M0R299;M0QXL5;M0R2Q4;P22087;M0R2U2;M0R1H0;M0R2B0	6;6;6;6;6;5;5;5	6;6;6;6;6;5;5;5	5;5;5;5;5;5;5;5	rRNA 2-O-methyltransferase fibrillarin	FBL	tr|M0R0P1|M0R0P1_HUMAN Fibrillarin (Fragment) OS=Homo sapiens OX=9606 GN=FBL PE=1 SV=1;tr|M0R299|M0R299_HUMAN Fibrillarin (Fragment) OS=Homo sapiens OX=9606 GN=FBL PE=1 SV=1;tr|M0QXL5|M0QXL5_HUMAN Fibrillarin (Fragment) OS=Homo sapiens OX=9606 GN=FBL PE=1	8	6	6	5	5	4	5	4	5	3	28.5	28.5	23.7	24.544	228	228;229;244;273;321;157;178;182	0	52.498	23.7	24.6	99143000	44342000	54801000	7626400	3411000	4215400	49443000	23421000	7	6	13				467	1387;2017;2200;3089;3090;4486	True;True;True;True;True;True	1433;2079;2267;3199;3200;4636	2125;3100;3396;3397;3398;4790;4791;4792;7009;7010	2325;3401;3720;3721;3722;5225;5226;5227;5228;5229;7700;7701;7702;7703;7704	2325;3401;3722;5225;5228;7703
M0QY43;Q7Z406	M0QY43;Q7Z406	1;1	1;1	1;1	Myosin-14	MYH14	tr|M0QY43|M0QY43_HUMAN Myosin heavy chain 14 (Fragment) OS=Homo sapiens OX=9606 GN=MYH14 PE=1 SV=8;sp|Q7Z406|MYH14_HUMAN Myosin-14 OS=Homo sapiens OX=9606 GN=MYH14 PE=1 SV=2	2	1	1	1	1	1	1	1	1	1	1.2	1.2	1.2	113.78	1002	1002;1995	0.0095745	5.9124	1.2	1.2	16208000	6730900	9477100	305810	127000	178810	6730900	4932500	1	2	3				468	952	TRUE	986	1464;1465	1599;1600;1601	1600
M0QY97;Q9UPT8	M0QY97;Q9UPT8	4;4	4;4	4;4	Zinc finger CCCH domain-containing protein 4	ZC3H4	tr|M0QY97|M0QY97_HUMAN Zinc finger CCCH-type containing 4 (Fragment) OS=Homo sapiens OX=9606 GN=ZC3H4 PE=1 SV=1;sp|Q9UPT8|ZC3H4_HUMAN Zinc finger CCCH domain-containing protein 4 OS=Homo sapiens OX=9606 GN=ZC3H4 PE=1 SV=3	2	4	4	4	0	4	0	4	0	4	6.4	6.4	6.4	95.425	910	910;1303	0	23.717	0	6.4	18687000	0	18687000	533900	0	533900	0	9725700	0	4	4				469	401;745;3337;3499	True;True;True;True	412;771;3453;3618	620;1146;5167;5426	682;1255;5636;5915	682;1255;5636;5915
M0R0C6;Q92945;M0R0I5;M0QYH3;M0QXW7;M0R3J3	M0R0C6;Q92945;M0R0I5	7;7;4;3;2;1	7;7;4;3;2;1	7;7;4;3;2;1	Far upstream element-binding protein 2	KHSRP	tr|M0R0C6|M0R0C6_HUMAN KH-type splicing regulatory protein OS=Homo sapiens OX=9606 GN=KHSRP PE=1 SV=2;sp|Q92945|FUBP2_HUMAN Far upstream element-binding protein 2 OS=Homo sapiens OX=9606 GN=KHSRP PE=1 SV=4;tr|M0R0I5|M0R0I5_HUMAN KH-type splicing regulatory	6	7	7	7	0	7	0	7	0	7	11.8	11.8	11.8	76.65	747	747;711;279;169;116;269	0	50.806	0	11.8	102210000	0	102210000	3006000	0	3006000	0	53194000	0	5	5				470	209;1670;1793;1838;2895;3830;4463	True;True;True;True;True;True;True	212;1721;1847;1892;2985;3960;4613	304;2557;2754;2817;4472;5955;6974	327;2804;3020;3086;4876;6491;7662	327;2804;3020;3086;4876;6491;7662
M0R0F0;M0R0R2;P46782;M0QZN2	M0R0F0;M0R0R2;P46782;M0QZN2	5;5;5;3	5;5;5;3	5;5;5;3	40S ribosomal protein S5;40S ribosomal protein S5, N-terminally processed	RPS5	tr|M0R0F0|M0R0F0_HUMAN Ribosomal protein S5 (Fragment) OS=Homo sapiens OX=9606 GN=RPS5 PE=1 SV=1;tr|M0R0R2|M0R0R2_HUMAN Ribosomal protein S5 OS=Homo sapiens OX=9606 GN=RPS5 PE=1 SV=1;sp|P46782|RS5_HUMAN 40S ribosomal protein S5 OS=Homo sapiens OX=9606 GN=R	4	5	5	5	3	5	3	5	3	5	20.5	20.5	20.5	22.391	200	200;225;204;134	0	31.265	11	20.5	93829000	32062000	61767000	9382900	3206200	6176700	33649000	30561000	2	4	6				471	336;2746;3222;3485;4435	True;True;True;True;True	346;2828;3338;3603;4585	518;519;4240;5004;5399;5400;6930;6931	572;573;4634;5464;5888;5889;7611;7612	572;4634;5464;5889;7612
M0R3D6;M0R1A7;M0R117;Q02543;M0R0P7	M0R3D6;M0R1A7;M0R117;Q02543;M0R0P7	5;5;5;5;4	5;5;5;5;4	5;5;5;5;4	60S ribosomal protein L18a	RPL18A	tr|M0R3D6|M0R3D6_HUMAN 60S ribosomal protein L18a (Fragment) OS=Homo sapiens OX=9606 GN=RPL18A PE=1 SV=1;tr|M0R1A7|M0R1A7_HUMAN 60S ribosomal protein L18a OS=Homo sapiens OX=9606 GN=RPL18A PE=1 SV=1;tr|M0R117|M0R117_HUMAN 60S ribosomal protein L18a OS=Homo	5	5	5	5	3	5	3	5	3	5	38.3	38.3	38.3	16.714	141	141;147;154;176;137	0	48.802	22	38.3	269540000	98981000	170560000	33692000	12373000	21320000	112830000	74915000	3	4	7				472	183;669;1772;3760;4345	True;True;True;True;True	184;689;1826;3888;4492	264;265;1029;1030;2720;2721;5846;6792	285;286;1125;1126;1127;2983;2984;6363;7459	286;1126;2983;6363;7459
M0R210;P62249;M0R3H0;M0QX76;M0R1M5;Q6IPX4	M0R210;P62249;M0R3H0;M0QX76;M0R1M5	7;7;5;4;4;2	7;7;5;4;4;2	7;7;5;4;4;2	40S ribosomal protein S16	RPS16	tr|M0R210|M0R210_HUMAN Ribosomal protein S16 OS=Homo sapiens OX=9606 GN=RPS16 PE=1 SV=1;sp|P62249|RS16_HUMAN 40S ribosomal protein S16 OS=Homo sapiens OX=9606 GN=RPS16 PE=1 SV=2;tr|M0R3H0|M0R3H0_HUMAN Ribosomal protein S16 OS=Homo sapiens OX=9606 GN=RPS16	6	7	7	7	4	6	4	6	4	6	41.9	41.9	41.9	14.419	129	129;146;100;50;85;152	0	54.049	35.7	40.3	201660000	71670000	129990000	20166000	7167000	12999000	80137000	59187000	4	6	10				473	292;624;871;1329;1455;2496;4344	True;True;True;True;True;True;True	299;644;901;1372;1503;2568;4491	443;968;1342;1343;2039;2226;2227;3864;3865;6791	485;1055;1467;1468;2233;2433;2434;2435;2436;4220;4221;7458	485;1055;1467;2233;2435;4220;7458
M0R221;M0R2B8;P09012;M0QXK2;M0QZG7;M0R0G9;M0R268	M0R221;M0R2B8;P09012;M0QXK2;M0QZG7;M0R0G9;M0R268	4;4;4;3;3;2;2	4;4;4;3;3;2;2	4;4;4;3;3;2;2	U1 small nuclear ribonucleoprotein A	SNRPA	tr|M0R221|M0R221_HUMAN U1 small nuclear ribonucleoprotein A (Fragment) OS=Homo sapiens OX=9606 GN=SNRPA PE=1 SV=1;tr|M0R2B8|M0R2B8_HUMAN U1 small nuclear ribonucleoprotein A (Fragment) OS=Homo sapiens OX=9606 GN=SNRPA PE=1 SV=1;sp|P09012|SNRPA_HUMAN U1 sma	7	4	4	4	2	4	2	4	2	4	35.2	35.2	35.2	15.945	142	142;148;282;128;184;87;256	0	78.007	16.2	35.2	540880000	65433000	475450000	60098000	7270400	52827000	127010000	182830000	1	5	6				474	450;1014;3697;3896	True;True;True;True	463;1050;3823;3824;4028	706;1553;1554;5748;5749;5750;5751;6064	777;1696;1697;1698;6260;6261;6262;6263;6615	777;1698;6262;6615	69
M0R2N5;Q9NZ01	M0R2N5;Q9NZ01	1;1	1;1	1;1	Very-long-chain enoyl-CoA reductase	TECR	tr|M0R2N5|M0R2N5_HUMAN very-long-chain enoyl-CoA reductase OS=Homo sapiens OX=9606 GN=TECR PE=1 SV=1;sp|Q9NZ01|TECR_HUMAN Very-long-chain enoyl-CoA reductase OS=Homo sapiens OX=9606 GN=TECR PE=1 SV=1	2	1	1	1	0	1	0	1	0	1	3.5	3.5	3.5	39.967	346	346;308	0.0023095	6.0764	0	3.5	5889800	0	5889800	392650	0	392650	0	3065400	0	1	1				475	2624	TRUE	2702	4052	4428	4428
O00264	O00264	2	2	2	Membrane-associated progesterone receptor component 1	PGRMC1	sp|O00264|PGRC1_HUMAN Membrane-associated progesterone receptor component 1 OS=Homo sapiens OX=9606 GN=PGRMC1 PE=1 SV=3	1	2	2	2	1	2	1	2	1	2	7.7	7.7	7.7	21.671	195	195	0	11.779	7.2	7.7	12906000	3108700	9797000	1613200	388590	1224600	3108700	5098900	1	2	3				476	1208;2083	True;True	1251;2147	1859;1860;3217	2040;2041;3528	2040;3528
O00267	O00267	1	1	1	Transcription elongation factor SPT5	SUPT5H	sp|O00267|SPT5H_HUMAN Transcription elongation factor SPT5 OS=Homo sapiens OX=9606 GN=SUPT5H PE=1 SV=1	1	1	1	1	0	1	0	1	0	1	1.5	1.5	1.5	121	1087	1087	0.0056625	6.0395	0	1.5	2592100	0	2592100	50826	0	50826	0	1349100	0	1	1				477	746	TRUE	772	1147	1256	1256
O00268;A0A8I5KRH3;A0A0G2JRY5;V9GY14;A0A8I5KW49;V9GY03;J3KTH2;Q92750	O00268;A0A8I5KRH3;A0A0G2JRY5	8;7;7;3;1;1;1;1	8;7;7;3;1;1;1;1	8;7;7;3;1;1;1;1	Transcription initiation factor TFIID subunit 4	TAF4	sp|O00268|TAF4_HUMAN Transcription initiation factor TFIID subunit 4 OS=Homo sapiens OX=9606 GN=TAF4 PE=1 SV=2;tr|A0A8I5KRH3|A0A8I5KRH3_HUMAN TATA-box binding protein associated factor 4 (Fragment) OS=Homo sapiens OX=9606 GN=TAF4 PE=1 SV=1;tr|A0A0G2JRY5|A0	8	8	8	8	4	7	4	7	4	7	10.5	10.5	10.5	110.11	1085	1085;323;457;215;27;79;867;862	0	67.103	4.8	9.1	127790000	26612000	101180000	3116900	649060	2467900	32379000	46894000	5	7	12				478	283;555;1079;1607;1869;3383;3512;3752	True;True;True;True;True;True;True;True	290;572;1119;1657;1925;3501;3631;3880	429;865;866;1670;1671;2451;2875;2876;5245;5443;5444;5833	467;943;944;1829;1830;2687;3149;3150;5717;5932;5933;6350	467;944;1830;2687;3149;5717;5932;6350
O00299	O00299	4	4	4	Chloride intracellular channel protein 1	CLIC1	sp|O00299|CLIC1_HUMAN Chloride intracellular channel protein 1 OS=Homo sapiens OX=9606 GN=CLIC1 PE=1 SV=4	1	4	4	4	2	4	2	4	2	4	17	17	17	26.922	241	241	0	30.334	7.1	17	56514000	6974900	49539000	3767600	464990	3302600	9441700	23316000	2	4	6				479	1554;2402;3150;4704	True;True;True;True	1603;2473;3266;4859	2370;3721;3722;4895;7359;7360	2599;4066;4067;5350;8091;8092	2599;4067;5350;8092
O00429;F8VUJ9;A0A8V8TQT5;A0A994J696;H0YI79;A0A994J3G1;A0A994J6A0;B4DPZ9;F8W1W3;A0A994J3F1;A0A994J409	O00429;F8VUJ9;A0A8V8TQT5;A0A994J696;H0YI79;A0A994J3G1;A0A994J6A0	42;38;32;31;28;23;22;10;10;10;9	42;38;32;31;28;23;22;10;10;10;9	1;1;0;1;1;1;1;1;1;1;1	Dynamin-1-like protein	DNM1L	sp|O00429|DNM1L_HUMAN Dynamin-1-like protein OS=Homo sapiens OX=9606 GN=DNM1L PE=1 SV=2;tr|F8VUJ9|F8VUJ9_HUMAN Dynamin 1 like OS=Homo sapiens OX=9606 GN=DNM1L PE=1 SV=2;tr|A0A8V8TQT5|A0A8V8TQT5_HUMAN Dynamin 1 like OS=Homo sapiens OX=9606 GN=DNM1L PE=1 SV=	11	42	42	1	27	40	27	40	0	1	52.6	52.6	1.4	81.876	736	736;719;587;563;504;386;409;156;168;181;194	0	323.31	37.5	48.5	9048100000	2249700000	6798400000	180960000	44994000	135970000	2422400000	3326700000	30	49	79				480	103;279;447;526;565;719;783;919;1051;1355;1523;1553;1720;1847;2198;2304;2373;2530;2837;2858;3044;3163;3239;3439;3462;3463;3507;3643;3734;3735;3778;3831;3832;3844;4088;4101;4335;4449;4455;4456;4671;4722	True;True;True;True;True;True;True;True;True;True;True;True;True;True;True;True;True;True;True;True;True;True;True;True;True;True;True;True;True;True;True;True;True;True;True;True;True;True;True;True;True;True	104;286;458;459;541;542;583;742;811;951;1088;1398;1572;1602;1773;1902;2265;2374;2444;2604;2605;2920;2945;2946;3153;3279;3355;3557;3580;3581;3626;3766;3767;3862;3863;3906;3961;3962;3974;4225;4240;4482;4599;4605;4606;4826;4877	150;423;424;698;699;700;701;819;820;821;822;885;886;1103;1209;1210;1418;1615;1616;1617;1618;1619;2071;2072;2073;2327;2369;2634;2635;2835;2836;3394;3568;3569;3682;3683;3917;3918;3919;4380;4415;4416;4417;4721;4722;4913;5028;5327;5362;5363;5364;5365;5366;5367;5368;5369;5437;5657;5658;5659;5808;5809;5810;5868;5869;5956;5957;5958;5980;6372;6373;6395;6780;6952;6962;6963;6964;6965;7302;7303;7304;7305;73…	161;461;462;768;769;770;771;772;896;897;898;899;900;965;966;1208;1322;1323;1550;1762;1763;1764;1765;1766;1767;2266;2267;2268;2269;2553;2598;2890;2891;3104;3105;3718;3901;3902;4025;4026;4288;4289;4290;4781;4819;4820;4821;5144;5145;5369;5490;5810;5849;5850;5851;5852;5853;5854;5855;5856;5857;5926;6163;6164;6165;6323;6324;6325;6395;6396;6492;6493;6494;6495;6496;6524;6964;6965;6991;6992;7446;7636;7650…	161;462;771;898;966;1208;1322;1550;1766;2266;2553;2598;2890;3104;3718;3901;4026;4289;4781;4821;5145;5369;5490;5810;5851;5857;5926;6164;6324;6325;6396;6495;6496;6524;6964;6991;7446;7636;7650;7653;8030;8121	28;29;30;31;32
O00483	O00483	2	2	2	Cytochrome c oxidase subunit NDUFA4	NDUFA4	sp|O00483|NDUA4_HUMAN Cytochrome c oxidase subunit NDUFA4 OS=Homo sapiens OX=9606 GN=NDUFA4 PE=1 SV=1	1	2	2	2	0	2	0	2	0	2	24.7	24.7	24.7	9.3697	81	81	0	11.57	0	24.7	15277000	0	15277000	2546100	0	2546100	0	7951000	0	2	2				481	2231;2387	True;True	2298;2458	3448;3703	3774;4047	3774;4047
O00487	O00487	1	1	1	26S proteasome non-ATPase regulatory subunit 14	PSMD14	sp|O00487|PSDE_HUMAN 26S proteasome non-ATPase regulatory subunit 14 OS=Homo sapiens OX=9606 GN=PSMD14 PE=1 SV=1	1	1	1	1	1	1	1	1	1	1	4.2	4.2	4.2	34.577	310	310	0	7.2418	4.2	4.2	12669000	3860400	8808700	844600	257360	587250	3860400	4584600	1	1	2				482	425	TRUE	436	658;659	723;724	723
O00622	O00622	7	7	7	Protein CYR61	CYR61	sp|O00622|CCN1_HUMAN CCN family member 1 OS=Homo sapiens OX=9606 GN=CCN1 PE=1 SV=1	1	7	7	7	5	4	5	4	5	4	18.9	18.9	18.9	42.026	381	381	0	47.814	11.3	12.6	86815000	32403000	54411000	3339000	1246300	2092700	29129000	31593000	5	4	9				483	900;1400;1718;1908;2623;3104;3448	True;True;True;True;True;True;True	932;1446;1771;1967;2701;3217;3566	1391;2142;2632;2935;2936;4051;4823;4824;5338	1519;2343;2888;3214;3215;4427;5262;5263;5822	1519;2343;2888;3214;4427;5263;5822
O00743	O00743	2	2	2	Serine/threonine-protein phosphatase 6 catalytic subunit;Serine/threonine-protein phosphatase 6 catalytic subunit, N-terminally processed	PPP6C	sp|O00743|PPP6_HUMAN Serine/threonine-protein phosphatase 6 catalytic subunit OS=Homo sapiens OX=9606 GN=PPP6C PE=1 SV=1	1	2	2	2	2	2	2	2	2	2	7.2	7.2	7.2	35.144	305	305	0	13.133	7.2	7.2	16072000	4352900	11719000	1004500	272060	732430	4500200	5951900	2	2	4				484	325;4697	True;True	335;4852	502;503;7347;7348	554;555;8078;8079	555;8079
O14818;H0Y586;A0A087WYS6;Q8TAA3	O14818;H0Y586;A0A087WYS6;Q8TAA3	3;2;2;2	3;2;2;2	3;2;2;2	Proteasome subunit alpha type-7;Proteasome subunit alpha type-7-like	PSMA7;PSMA8	sp|O14818|PSA7_HUMAN Proteasome subunit alpha type-7 OS=Homo sapiens OX=9606 GN=PSMA7 PE=1 SV=1;tr|H0Y586|H0Y586_HUMAN Proteasome 20S subunit alpha 7 (Fragment) OS=Homo sapiens OX=9606 GN=PSMA7 PE=1 SV=1;tr|A0A087WYS6|A0A087WYS6_HUMAN Proteasome (Prosome,	4	3	3	3	2	2	2	2	2	2	13.7	13.7	13.7	27.887	248	248;187;224;256	0	18.101	9.3	10.1	17399000	5171200	12228000	1242800	369370	873410	6565400	4969800	2	2	4				485	263;1893;2764	True;True;True	269;1952;2846	394;2913;4265;4266	431;3192;4659;4660	431;3192;4660
O15042;E7ET15;E7EW00;H0Y8D9;C9JDJ7;C9J5L1	O15042;E7ET15	8;7;2;2;1;1	8;7;2;2;1;1	8;7;2;2;1;1	U2 snRNP-associated SURP motif-containing protein	U2SURP	sp|O15042|SR140_HUMAN U2 snRNP-associated SURP motif-containing protein OS=Homo sapiens OX=9606 GN=U2SURP PE=1 SV=2;tr|E7ET15|E7ET15_HUMAN U2 snRNP associated SURP domain containing OS=Homo sapiens OX=9606 GN=U2SURP PE=1 SV=1	6	8	8	8	4	7	4	7	4	7	9.3	9.3	9.3	118.29	1029	1029;1028;425;439;130;161	0	52.609	4.3	8.4	127140000	28401000	98739000	3260000	728230	2531800	37141000	42650000	4	8	12				486	1125;1353;2266;2830;2835;2983;3072;4178	True;True;True;True;True;True;True;True	1165;1396;2335;2913;2918;3089;3181;4320	1735;1736;2068;3511;4371;4377;4378;4624;4762;4763;6524	1900;1901;2263;3842;4772;4778;4779;5038;5190;5191;5192;7142	1901;2263;3842;4772;4779;5038;5190;7142
O15084;B4DIW9	O15084;B4DIW9	10;6	10;6	10;6	Serine/threonine-protein phosphatase 6 regulatory ankyrin repeat subunit A	ANKRD28	sp|O15084|ANR28_HUMAN Serine/threonine-protein phosphatase 6 regulatory ankyrin repeat subunit A OS=Homo sapiens OX=9606 GN=ANKRD28 PE=1 SV=5;tr|B4DIW9|B4DIW9_HUMAN Ankyrin repeat domain 28 OS=Homo sapiens OX=9606 GN=ANKRD28 PE=1 SV=1	2	10	10	10	4	10	4	10	4	10	13.3	13.3	13.3	112.96	1053	1053;722	0	75.03	4.8	13.3	144300000	24572000	119730000	4008300	682560	3325700	39376000	47509000	4	11	15				487	424;1247;1254;1356;2555;2562;3070;4054;4055;4137	True;True;True;True;True;True;True;True;True;True	435;1290;1297;1399;2632;2639;3179;4191;4192;4277	657;1917;1918;1928;2074;2075;3960;3968;3969;4760;6323;6324;6325;6326;6453	722;2104;2105;2116;2270;2271;4333;4341;4342;5188;6909;6910;6911;6912;7060	722;2105;2116;2270;4333;4342;5188;6910;6911;7060
O15144;G5E9S7;C9JTV5;G5E9J0	O15144	6;2;2;2	6;2;2;2	6;2;2;2	Actin-related protein 2/3 complex subunit 2	ARPC2	sp|O15144|ARPC2_HUMAN Actin-related protein 2/3 complex subunit 2 OS=Homo sapiens OX=9606 GN=ARPC2 PE=1 SV=1	4	6	6	6	4	4	4	4	4	4	17.7	17.7	17.7	34.333	300	300;38;89;91	0	41.357	14.7	14.3	75022000	34171000	40851000	3751100	1708600	2042500	32146000	23287000	4	4	8				488	701;702;1828;2896;2982;4640	True;True;True;True;True;True	724;725;1882;2986;3088;4794	1078;1079;2803;4473;4474;4623;7254;7255	1182;1183;3072;4877;4878;5037;7973;7974	1182;1183;3072;4877;5037;7974
O15355	O15355	2	2	2	Protein phosphatase 1G	PPM1G	sp|O15355|PPM1G_HUMAN Protein phosphatase 1G OS=Homo sapiens OX=9606 GN=PPM1G PE=1 SV=1	1	2	2	2	0	2	0	2	0	2	4.2	4.2	4.2	59.271	546	546	0	13.711	0	4.2	12849000	0	12849000	513940	0	513940	0	6687200	0	1	1				489	235;3292	True;True	240;3408	351;5106	381;5573	381;5573
O15371	O15371	1	1	1	Eukaryotic translation initiation factor 3 subunit D	EIF3D	sp|O15371|EIF3D_HUMAN Eukaryotic translation initiation factor 3 subunit D OS=Homo sapiens OX=9606 GN=EIF3D PE=1 SV=1	1	1	1	1	0	1	0	1	0	1	1.8	1.8	1.8	63.972	548	548	0	6.503	0	1.8	5803900	0	5803900	232160	0	232160	0	3020700	0	1	1				490	2349	TRUE	2420	3645	3981	3981
O15397;F5H292;F5GXT5;H0YH64;F5H244	O15397	4;1;1;1;1	3;1;1;1;1	3;1;1;1;1	Importin-8	IPO8	sp|O15397|IPO8_HUMAN Importin-8 OS=Homo sapiens OX=9606 GN=IPO8 PE=1 SV=2	5	4	3	3	0	4	0	3	0	3	4.2	3.3	3.3	119.94	1037	1037;84;151;167;167	0	17.362	0	4.2	9895200	0	9895200	201940	0	201940	0	5150100	0	3	3				491	680;2502;3865;4149	True;False;True;True	702;2574;3996;4291	1050;3872;6012;6482	1150;4229;6559;7096	1150;4229;6559;7096
O15523;A0A2R8YFR4;A0A2R8Y5G6;O00571;A0A0D9SF53;A0A2R8Y645;A0A2R8YCW1;A0A2R8Y4A4;A0A0D9SG12;A0A2U3TZJ9;A0A2R8YFS5;A0A2R8YF78;A0A0D9SFB3;A0A2R8YDT5;A0A2R8Y7T2;A0A2R8YDH3;F6S8Q4;A0A087WVZ1;A0A0J9YVQ7;C9J081;A0A2R8YCU0;D6RCM4;H0Y960;C9J8G5;A0A2R8Y650;Q9NQI0	O15523;A0A2R8YFR4;A0A2R8Y5G6;O00571;A0A0D9SF53;A0A2R8Y645;A0A2R8YCW1;A0A2R8Y4A4;A0A0D9SG12;A0A2U3TZJ9;A0A2R8YFS5;A0A2R8YF78;A0A0D9SFB3;A0A2R8YDT5;A0A2R8Y7T2;A0A2R8YDH3;F6S8Q4	15;13;13;13;13;13;13;13;13;13;13;13;13;12;12;11;10;3;3;2;1;1;1;1;1;1	14;12;12;12;12;12;12;12;12;12;12;12;12;11;11;10;9;3;3;2;1;1;1;1;1;1	14;12;12;12;12;12;12;12;12;12;12;12;12;11;11;10;9;3;3;2;1;1;1;1;1;1	ATP-dependent RNA helicase DDX3Y;ATP-dependent RNA helicase DDX3X	DDX3Y;DDX3X	sp|O15523|DDX3Y_HUMAN ATP-dependent RNA helicase DDX3Y OS=Homo sapiens OX=9606 GN=DDX3Y PE=1 SV=2;tr|A0A2R8YFR4|A0A2R8YFR4_HUMAN RNA helicase OS=Homo sapiens OX=9606 GN=DDX3X PE=1 SV=1;tr|A0A2R8Y5G6|A0A2R8Y5G6_HUMAN RNA helicase OS=Homo sapiens OX=9606 GN=	26	15	14	14	10	14	9	13	9	13	25.6	23.9	23.9	73.153	660	660;660;622;662;733;716;647;662;647;661;661;641;640;475;476;503;629;189;222;250;181;518;305;224;193;724	0	110.7	18	23.9	253450000	56240000	197210000	6181800	1371700	4810100	69771000	89110000	9	14	23				492	657;697;891;892;1173;1251;1675;2156;2319;2907;3720;4292;4299;4478;4556	True;True;True;True;True;True;True;True;True;False;True;True;True;True;True	677;720;922;923;1215;1294;1726;2220;2389;2998;2999;3847;4437;4444;4628;4709	1013;1014;1074;1378;1379;1380;1806;1923;1924;2564;3319;3320;3590;4494;4495;4496;5785;5786;6714;6723;6724;6996;6997;7123;7124	1108;1109;1178;1505;1506;1507;1981;2110;2111;2813;3639;3640;3924;3925;4898;4899;4900;6299;6300;7368;7378;7379;7685;7686;7829;7830	1109;1178;1506;1507;1981;2111;2813;3639;3925;4899;6300;7368;7379;7686;7830	13
O43143	O43143	4	4	4	Pre-mRNA-splicing factor ATP-dependent RNA helicase DHX15	DHX15	sp|O43143|DHX15_HUMAN ATP-dependent RNA helicase DHX15 OS=Homo sapiens OX=9606 GN=DHX15 PE=1 SV=2	1	4	4	4	1	4	1	4	1	4	5.2	5.2	5.2	90.932	795	795	0	23.273	1.4	5.2	22156000	2295400	19861000	568110	58856	509250	4007600	8624600	1	5	6				493	791;2651;3699;4161	True;True;True;True	819;2730;3826;4303	1219;4093;4094;5753;6502	1332;4470;4471;6265;7119;7120	1332;4470;6265;7120
O43172	O43172	1	1	1	U4/U6 small nuclear ribonucleoprotein Prp4	PRPF4	sp|O43172|PRP4_HUMAN U4/U6 small nuclear ribonucleoprotein Prp4 OS=Homo sapiens OX=9606 GN=PRPF4 PE=1 SV=2	1	1	1	1	0	1	0	1	0	1	3.1	3.1	3.1	58.449	522	522	0	7.4312	0	3.1	4199400	0	4199400	139980	0	139980	0	2185600	0	2	2				494	248	TRUE	253	369	399;400	399
O43242	O43242	2	2	2	26S proteasome non-ATPase regulatory subunit 3	PSMD3	sp|O43242|PSMD3_HUMAN 26S proteasome non-ATPase regulatory subunit 3 OS=Homo sapiens OX=9606 GN=PSMD3 PE=1 SV=2	1	2	2	2	1	1	1	1	1	1	4.1	4.1	4.1	60.977	534	534	0	12.57	2.4	1.7	54471000	52202000	2268300	1602100	1535400	66715	52202000	0	2	1	3				495	1978;1985	True;True	2040;2047	3039;3049	3328;3329;3344	3329;3344	70
O43280	O43280	1	1	1	Trehalase	TREH	sp|O43280|TREA_HUMAN Trehalase OS=Homo sapiens OX=9606 GN=TREH PE=1 SV=2	1	1	1	1	0	1	0	1	0	1	2.4	2.4	2.4	66.567	583	583	0	6.4113	0	2.4	0	0	0	0	0	0	0	0	0	1	1				496	340	TRUE	350	523	578	578
O43290;E9PQI8	O43290	15;2	15;2	15;2	U4/U6.U5 tri-snRNP-associated protein 1	SART1	sp|O43290|SNUT1_HUMAN U4/U6.U5 tri-snRNP-associated protein 1 OS=Homo sapiens OX=9606 GN=SART1 PE=1 SV=1	2	15	15	15	8	15	8	15	8	15	23.2	23.2	23.2	90.254	800	800;164	0	126.16	12.8	23.2	290240000	81195000	209050000	7637900	2136700	5501200	89644000	100350000	9	18	27				497	74;661;768;838;1390;2085;2246;2247;2320;2630;3307;3625;4067;4094;4622	True;True;True;True;True;True;True;True;True;True;True;True;True;True;True	74;681;796;868;1436;2149;2313;2314;2390;2708;3423;3748;4204;4231;4776	108;109;1018;1188;1287;2128;2129;3220;3221;3475;3476;3591;3592;4059;4060;5127;5128;5626;6343;6344;6382;7224;7225;7226	116;117;1113;1300;1405;2328;2329;2330;3531;3532;3802;3803;3926;3927;4435;4436;5594;5595;5596;6131;6931;6932;6974;6975;7938;7939;7940;7941	117;1113;1300;1405;2328;3531;3802;3803;3927;4436;5596;6131;6931;6975;7941
O43390;B4DT28;A0A6Q8PEX7;A0A6Q8PH31;A0A6Q8PHG0;A0A6Q8PH35;A0A7I2V2F0;A0A286YEZ8;A0A7I2V4J0;F6UXX1	O43390;B4DT28;A0A6Q8PEX7;A0A6Q8PH31;A0A6Q8PHG0	11;9;8;8;6;5;1;1;1;1	11;9;8;8;6;5;1;1;1;1	9;8;6;7;4;5;0;1;0;0	Heterogeneous nuclear ribonucleoprotein R	HNRNPR	sp|O43390|HNRPR_HUMAN Heterogeneous nuclear ribonucleoprotein R OS=Homo sapiens OX=9606 GN=HNRNPR PE=1 SV=1;tr|B4DT28|B4DT28_HUMAN Heterogeneous nuclear ribonucleoprotein R OS=Homo sapiens OX=9606 GN=HNRNPR PE=1 SV=1;tr|A0A6Q8PEX7|A0A6Q8PEX7_HUMAN Heteroge	10	11	11	9	8	11	8	11	6	9	19	19	15.3	70.942	633	633;494;238;279;186;481;67;141;165;185	0	185.89	15.5	19	302370000	105560000	196820000	8893300	3104600	5788700	107040000	100950000	7	10	17				498	943;1289;1564;1632;2456;2574;3784;3957;4004;4504;4505	True;True;True;True;True;True;True;True;True;True;True	977;1332;1613;1682;2528;2651;3912;4091;4138;4654;4655	1451;1452;1453;1979;1980;2385;2386;2487;3799;3800;3983;3984;5878;5879;6158;6159;6233;7037;7038;7039	1586;1587;1588;2168;2169;2617;2618;2724;4147;4148;4356;4357;4358;6406;6407;6714;6715;6793;7737;7738;7739	1588;2168;2617;2724;4147;4356;6407;6715;6793;7737;7739
O43776	O43776	1	1	1	Asparagine--tRNA ligase, cytoplasmic	NARS	sp|O43776|SYNC_HUMAN Asparagine--tRNA ligase, cytoplasmic OS=Homo sapiens OX=9606 GN=NARS1 PE=1 SV=1	1	1	1	1	1	1	1	1	1	1	2.6	2.6	2.6	62.942	548	548	0	7.9538	2.6	2.6	10488000	3206500	7281900	476750	145750	331000	3206500	3790000	1	1	2				499	2577	TRUE	2655	3988;3989	4362;4363	4363
O43809;H3BND3;H3BV41	O43809;H3BND3;H3BV41	8;6;4	8;6;4	8;6;4	Cleavage and polyadenylation specificity factor subunit 5	NUDT21	sp|O43809|CPSF5_HUMAN Cleavage and polyadenylation specificity factor subunit 5 OS=Homo sapiens OX=9606 GN=NUDT21 PE=1 SV=1;tr|H3BND3|H3BND3_HUMAN Cleavage and polyadenylation specificity factor subunit 5 (Fragment) OS=Homo sapiens OX=9606 GN=NUDT21 PE=1 S	3	8	8	8	6	7	6	7	6	7	30	30	30	26.227	227	227;149;71	0	78.56	24.2	30	262770000	56902000	205870000	18769000	4064500	14705000	79395000	84654000	6	6	12				500	1556;2120;2338;2578;2609;2610;4123;4675	True;True;True;True;True;True;True;True	1605;2184;2409;2656;2687;2688;4262;4830	2372;2373;3269;3624;3990;3991;4034;4035;4036;4037;6433;7312;7313	2601;2602;3583;3960;4364;4365;4409;4410;4411;4412;7039;8038;8039	2602;3583;3960;4365;4410;4412;7039;8038
O43854	O43854	8	8	8	EGF-like repeat and discoidin I-like domain-containing protein 3	EDIL3	sp|O43854|EDIL3_HUMAN EGF-like repeat and discoidin I-like domain-containing protein 3 OS=Homo sapiens OX=9606 GN=EDIL3 PE=1 SV=1	1	8	8	8	6	4	6	4	6	4	20.4	20.4	20.4	53.764	480	480	0	52.833	15	11.2	169480000	96536000	72948000	6518600	3712900	2805700	94520000	39983000	6	3	9				501	585;1437;1525;3171;3591;4266;4507;4508	True;True;True;True;True;True;True;True	604;1484;1574;3287;3713;4411;4657;4658	912;2198;2199;2332;4924;5568;6675;7041;7042;7043	995;2402;2403;2558;5382;6072;7328;7741;7742;7743	995;2403;2558;5382;6072;7328;7741;7742
O60264	O60264	1	1	1	SWI/SNF-related matrix-associated actin-dependent regulator of chromatin subfamily A member 5	SMARCA5	sp|O60264|SMCA5_HUMAN SWI/SNF-related matrix-associated actin-dependent regulator of chromatin subfamily A member 5 OS=Homo sapiens OX=9606 GN=SMARCA5 PE=1 SV=1	1	1	1	1	0	1	0	1	0	1	1	1	1	121.9	1052	1052	1	-2	0	1	0	0	0	0	0	0	0	0	0	1	1	+			502	2701	TRUE	2780	4164	4546	4546	71
O60518;A0A096LPA6;A0A096LNS2	O60518	18;4;1	18;4;1	17;4;1	Ran-binding protein 6	RANBP6	sp|O60518|RNBP6_HUMAN Ran-binding protein 6 OS=Homo sapiens OX=9606 GN=RANBP6 PE=1 SV=2	3	18	18	17	7	17	7	17	6	16	17.6	17.6	16.6	124.71	1105	1105;228;68	0	110.87	6.2	17.6	364130000	61112000	303020000	6620600	1111100	5509500	93841000	124980000	7	17	24				503	391;841;857;1106;1126;1625;1851;1925;1926;2080;2212;2264;2483;2556;3069;3169;3237;4156	True;True;True;True;True;True;True;True;True;True;True;True;True;True;True;True;True;True	402;871;887;1146;1166;1675;1906;1986;1987;2144;2279;2333;2555;2633;3178;3285;3353;4298	603;604;1291;1292;1316;1702;1703;1737;2476;2477;2843;2844;2965;2966;3214;3418;3509;3843;3844;3961;4759;4922;5025;6495	664;665;1409;1410;1437;1863;1864;1902;2713;2714;3113;3114;3245;3246;3247;3525;3743;3840;4199;4200;4334;5187;5380;5487;7112	665;1410;1437;1864;1902;2714;3113;3245;3246;3525;3743;3840;4199;4334;5187;5380;5487;7112	72
O60524	O60524	1	1	1	Nuclear export mediator factor NEMF	NEMF	sp|O60524|NEMF_HUMAN Ribosome quality control complex subunit NEMF OS=Homo sapiens OX=9606 GN=NEMF PE=1 SV=4	1	1	1	1	1	1	1	1	1	1	0.9	0.9	0.9	122.95	1076	1076	0	6.4629	0.9	0.9	21350000	6360700	14989000	427000	127210	299790	6360700	7801400	1	1	2				504	4480	TRUE	4630	6999;7000	7688;7689	7688
O60568;H7C2S8;H7C2V1;H7C0B8;H7C2A8;C9JU11	O60568	23;9;8;2;2;2	23;9;8;2;2;2	23;9;8;2;2;2	Procollagen-lysine,2-oxoglutarate 5-dioxygenase 3	PLOD3	sp|O60568|PLOD3_HUMAN Multifunctional procollagen lysine hydroxylase and glycosyltransferase LH3 OS=Homo sapiens OX=9606 GN=PLOD3 PE=1 SV=1	6	23	23	23	13	22	13	22	13	22	33.1	33.1	33.1	84.784	738	738;264;270;66;125;171	0	182.56	21.3	32	1208400000	289640000	918740000	28102000	6735800	21366000	350870000	405020000	19	29	48				505	448;637;672;734;1368;1399;1563;1777;2099;2224;2524;2707;2776;3164;3371;3534;4002;4003;4016;4155;4316;4616;4676	True;True;True;True;True;True;True;True;True;True;True;True;True;True;True;True;True;True;True;True;True;True;True	460;461;657;693;759;760;1413;1445;1612;1831;2163;2291;2597;2786;2858;3280;3488;3654;4136;4137;4152;4297;4462;4770;4831	702;703;704;987;1034;1128;1129;1130;2094;2095;2141;2384;2726;3241;3242;3243;3437;3438;3906;3907;4170;4171;4287;4914;4915;5219;5477;5478;6230;6231;6232;6260;6493;6494;6748;7215;7314;7315	773;774;775;1077;1131;1233;1234;1235;1236;2291;2292;2293;2294;2342;2616;2989;3554;3555;3556;3763;3764;4264;4265;4266;4267;4268;4269;4270;4271;4272;4273;4274;4275;4276;4552;4553;4682;5370;5371;5690;5969;5970;6790;6791;6792;6827;7109;7110;7111;7404;7929;8040;8041	775;1077;1131;1235;2291;2342;2616;2989;3554;3764;4275;4553;4682;5371;5690;5970;6791;6792;6827;7111;7404;7929;8041	73;74
U3KQK0;Q99880;Q99879;Q99877;Q93079;Q5QNW6;P62807;P58876;P57053;O60814;Q96A08;A0A2R8Y619	U3KQK0;Q99880;Q99879;Q99877;Q93079;Q5QNW6;P62807;P58876;P57053;O60814;Q96A08	8;8;8;8;8;8;8;8;8;8;5;3	2;2;2;2;2;2;2;2;2;2;0;0	2;2;2;2;2;2;2;2;2;2;0;0	Histone H2B;Histone H2B type 1-L;Histone H2B type 1-M;Histone H2B type 1-N;Histone H2B type 1-H;Histone H2B type 2-F;Histone H2B type 1-C/E/F/G/I;Histone H2B type 1-D;Histone H2B type F-S;Histone H2B type 1-K;Histone H2B type 1-A	HIST1H2BN;HIST1H2BL;HIST1H2BM;HIST1H2BH;HIST2H2BF;HIST1H2BC;HIST1H2BD;H2BFS;HIST1H2BK;HIST1H2BA	tr|U3KQK0|U3KQK0_HUMAN Histone H2B OS=Homo sapiens OX=9606 GN=H2BC15 PE=1 SV=1;sp|Q99880|H2B1L_HUMAN Histone H2B type 1-L OS=Homo sapiens OX=9606 GN=H2BC13 PE=1 SV=3;sp|Q99879|H2B1M_HUMAN Histone H2B type 1-M OS=Homo sapiens OX=9606 GN=H2BC14 PE=1 SV=3;sp|	12	8	2	2	7	7	2	2	2	2	38.6	6	6	18.804	166	166;126;126;126;126;126;126;126;126;126;127;122	0	44.742	38.6	36.1	4896800000	1502700000	3394100000	612100000	187840000	424270000	1453700000	1815500000	2	2	4				506	299;875;984;1588;2077;2528;2529;3372	False;False;True;False;True;False;False;False	306;307;308;905;1018;1637;2141;2602;2603;3489	454;455;456;457;458;1349;1350;1509;1510;2418;3206;3207;3208;3209;3914;3915;3916;5220;5221;5222;5223;5224;5225;5226	497;498;499;500;501;1474;1475;1650;1651;2652;3517;3518;3519;3520;4283;4284;4285;4286;4287;5691;5692;5693;5694;5695;5696;5697;5698	497;1475;1650;2652;3519;4283;4287;5696	75;76
O60884;A0A087WT48;I3L320	O60884;A0A087WT48	4;2;1	4;2;1	4;2;1	DnaJ homolog subfamily A member 2	DNAJA2	sp|O60884|DNJA2_HUMAN DnaJ homolog subfamily A member 2 OS=Homo sapiens OX=9606 GN=DNAJA2 PE=1 SV=1;tr|A0A087WT48|A0A087WT48_HUMAN DnaJ heat shock protein family (Hsp40) member A2 (Fragment) OS=Homo sapiens OX=9606 GN=DNAJA2 PE=1 SV=1	3	4	4	4	2	4	2	4	2	4	11.7	11.7	11.7	45.745	412	412;134;47	0	29.1	4.9	11.7	56637000	15692000	40945000	2574400	713280	1861100	18091000	18911000	2	5	7				507	2822;3173;3413;4647	True;True;True;True	2904;3289;3531;4802	4359;4927;4928;5290;7265;7266	4759;4760;5385;5386;5768;7985;7986	4759;5385;5768;7986
O75131;E7ENV7;A0A0J9YWA1;Q96FN4;Q8IYJ1;Q96A23;O95741;Q86YQ8;Q9HCH3;Q9UBL6	O75131;E7ENV7;A0A0J9YWA1;Q96FN4;Q8IYJ1;Q96A23;O95741;Q86YQ8;Q9HCH3;Q9UBL6	2;1;1;1;1;1;1;1;1;1	2;1;1;1;1;1;1;1;1;1	2;1;1;1;1;1;1;1;1;1	Copine-3;Copine-2;Copine-9;Copine-4;Copine-6;Copine-8;Copine-5;Copine-7	CPNE3;CPNE8;CPNE2;CPNE9;CPNE4;CPNE6;CPNE5;CPNE7	sp|O75131|CPNE3_HUMAN Copine-3 OS=Homo sapiens OX=9606 GN=CPNE3 PE=1 SV=1;tr|E7ENV7|E7ENV7_HUMAN Copine 8 OS=Homo sapiens OX=9606 GN=CPNE8 PE=1 SV=2;tr|A0A0J9YWA1|A0A0J9YWA1_HUMAN Copine 5 OS=Homo sapiens OX=9606 GN=CPNE5 PE=1 SV=2;sp|Q96FN4|CPNE2_HUMAN Co	10	2	2	2	1	2	1	2	1	2	4.7	4.7	4.7	60.13	537	537;552;610;548;553;557;557;564;593;633	0	12.63	3	4.7	13672000	2796500	10876000	569670	116520	453150	0	5660300	0	1	1				508	634;2825	True;True	654;2908	984;4363;4364	1074;4764;4765	1074;4765
O75170;T1ECW5;A0A0A0MSJ8	O75170;T1ECW5	6;5;2	6;5;2	6;5;2	Serine/threonine-protein phosphatase 6 regulatory subunit 2	PPP6R2	sp|O75170|PP6R2_HUMAN Serine/threonine-protein phosphatase 6 regulatory subunit 2 OS=Homo sapiens OX=9606 GN=PPP6R2 PE=1 SV=2;tr|T1ECW5|T1ECW5_HUMAN Protein phosphatase 6 regulatory subunit 2 (Fragment) OS=Homo sapiens OX=9606 GN=PPP6R2 PE=1 SV=1	3	6	6	6	0	6	0	6	0	6	8.3	8.3	8.3	104.94	966	966;685;562	0	36.129	0	8.3	30724000	0	30724000	627020	0	627020	0	15991000	0	7	7				509	205;1704;2554;2804;3840;4301	True;True;True;True;True;True	207;1757;2631;2886;3970;4446	297;2613;3959;4335;5970;6726	318;2867;2868;4332;4734;6512;7381	318;2867;4332;4734;6512;7381
O75223;M0QZK8;B8ZZK2;A0A0B4J1Y4;H7BZK5	O75223;M0QZK8;B8ZZK2	3;2;2;1;1	3;2;2;1;1	3;2;2;1;1	Gamma-glutamylcyclotransferase	GGCT	sp|O75223|GGCT_HUMAN Gamma-glutamylcyclotransferase OS=Homo sapiens OX=9606 GN=GGCT PE=1 SV=1;tr|M0QZK8|M0QZK8_HUMAN gamma-glutamylcyclotransferase OS=Homo sapiens OX=9606 PE=4 SV=1;tr|B8ZZK2|B8ZZK2_HUMAN gamma-glutamylcyclotransferase OS=Homo sapiens OX=9	5	3	3	3	2	1	2	1	2	1	18.1	18.1	18.1	21.007	188	188;103;166;51;119	0	17.157	11.2	6.9	21529000	15500000	6029400	1656100	1192300	463800	15500000	0	2	1	3				510	3121;3700;4482	True;True;True	3234;3827;4632	4849;5754;7002	5295;6266;7691	5295;6266;7691
O75342;A0A3B3IRK2	O75342;A0A3B3IRK2	2;1	2;1	2;1	Arachidonate 12-lipoxygenase, 12R-type	ALOX12B	sp|O75342|LX12B_HUMAN Arachidonate 12-lipoxygenase, 12R-type OS=Homo sapiens OX=9606 GN=ALOX12B PE=1 SV=1;tr|A0A3B3IRK2|A0A3B3IRK2_HUMAN Arachidonate 12-lipoxygenase, 12R type (Fragment) OS=Homo sapiens OX=9606 GN=ALOX12B PE=1 SV=1	2	2	2	2	0	2	0	2	0	2	3.4	3.4	3.4	80.355	701	701;389	0	11.699	0	3.4	15543000	0	15543000	431740	0	431740	0	8089400	0	2	2				511	442;4193	True;True	453;4335	692;6546	762;7167	762;7167
O75367;A0A8I5KRC6;B4DJC3;A0A8I5KS04;A0A994J4J7;D6RCF2;A0A7I2V4D9;A0A7I2YQB9;A0A7I2YQR8;A0A7I2V6E9;Q5SQT3;A0A7I2V2N7;A0A7I2YQD6;A0A7I2V412;A0A7I2V423;Q9P0M6	O75367;A0A8I5KRC6;B4DJC3;A0A8I5KS04;A0A994J4J7	8;6;5;5;4;3;1;1;1;1;1;1;1;1;1;1	8;6;5;5;4;3;1;1;1;1;1;1;1;1;1;1	8;6;5;5;4;3;1;1;1;1;1;1;1;1;1;1	Core histone macro-H2A.1;Histone H2A	H2AFY	sp|O75367|H2AY_HUMAN Core histone macro-H2A.1 OS=Homo sapiens OX=9606 GN=MACROH2A1 PE=1 SV=5;tr|A0A8I5KRC6|A0A8I5KRC6_HUMAN MacroH2A.1 histone OS=Homo sapiens OX=9606 GN=MACROH2A1 PE=1 SV=1;tr|B4DJC3|B4DJC3_HUMAN Histone H2A OS=Homo sapiens OX=9606 GN=MACR	16	8	8	8	5	8	5	8	5	8	30.1	30.1	30.1	39.183	369	369;343;200;322;199;165;57;145;196;218;242;242;270;335;342;372	0	82.923	16.3	30.1	342330000	144440000	197880000	21395000	9027800	12368000	163560000	83872000	3	7	10				512	50;174;1555;2290;2985;3015;3350;3613	True;True;True;True;True;True;True;True	50;175;1604;2360;3091;3122;3466;3735	74;248;249;2371;3548;3549;4627;4671;4672;5186;5187;5602;5603	79;267;268;2600;3879;3880;5041;5090;5091;5655;5656;6107;6108	79;268;2600;3879;5041;5091;5655;6108
O75439	O75439	1	1	1	Mitochondrial-processing peptidase subunit beta	PMPCB	sp|O75439|MPPB_HUMAN Mitochondrial-processing peptidase subunit beta OS=Homo sapiens OX=9606 GN=PMPCB PE=1 SV=2	1	1	1	1	0	1	0	1	0	1	2.2	2.2	2.2	54.366	489	489	0	6.3633	0	2.2	2859900	0	2859900	110000	0	110000	0	1488500	0	1	1				513	3707	TRUE	3834	5763	6276	6276
O75475	O75475	4	4	4	PC4 and SFRS1-interacting protein	PSIP1	sp|O75475|PSIP1_HUMAN PC4 and SFRS1-interacting protein OS=Homo sapiens OX=9606 GN=PSIP1 PE=1 SV=1	1	4	4	4	2	2	2	2	2	2	7.5	7.5	7.5	60.103	530	530	0	23.711	5.5	4.7	30630000	16464000	14165000	1093900	588010	505900	0	7372500	1	2	3				514	1304;1672;2093;4221	True;True;True;True	1347;1723;2157;4365	2002;2560;3232;6604	2193;2809;3544;7249	2193;2809;3544;7249
Q5JRI1;O75494;Q8WXF0;R4GMP8;Q6IQ42	Q5JRI1;O75494;Q8WXF0	4;4;3;1;1	4;4;3;1;1	4;4;3;1;1	Serine/arginine-rich splicing factor 10;Serine/arginine-rich splicing factor 12	SRSF10;SRSF12	tr|Q5JRI1|Q5JRI1_HUMAN Serine and arginine rich splicing factor 10 OS=Homo sapiens OX=9606 GN=SRSF10 PE=1 SV=1;sp|O75494|SRS10_HUMAN Serine/arginine-rich splicing factor 10 OS=Homo sapiens OX=9606 GN=SRSF10 PE=1 SV=1;sp|Q8WXF0|SRS12_HUMAN Serine/arginine-r	5	4	4	4	2	4	2	4	2	4	20.3	20.3	20.3	20.913	172	172;262;261;40;69	0	30.015	13.4	20.3	61746000	15607000	46139000	6860600	1734100	5126500	20272000	19349000	1	4	5				515	1286;3270;3271;4701	True;True;True;True	1329;3386;3387;4856	1975;1976;5071;5072;7354;7355	2164;2165;5537;5538;8086;8087	2164;5537;5538;8086
O75955;A0A140T9R1;A0A140T9W4;A2AB10;A2AB09;A2AB12;A0A140T9X0;A0A0G2JJQ6;A2AB13;A0A140T959;A2AB11;A0A140T9C3;A0A140T974;A0A140T907;A0A140T905;A0A140T910;A2ABJ5;A0A140T957;A0A140T9B1	O75955;A0A140T9R1;A0A140T9W4;A2AB10	12;9;6;6;5;5;5;4;4;3;3;2;2;2;1;1;1;1;1	12;9;6;6;5;5;5;4;4;3;3;2;2;2;1;1;1;1;1	12;9;6;6;5;5;5;4;4;3;3;2;2;2;1;1;1;1;1	Flotillin-1	FLOT1	sp|O75955|FLOT1_HUMAN Flotillin-1 OS=Homo sapiens OX=9606 GN=FLOT1 PE=1 SV=3;tr|A0A140T9R1|A0A140T9R1_HUMAN Flotillin (Fragment) OS=Homo sapiens OX=9606 GN=FLOT1 PE=1 SV=1;tr|A0A140T9W4|A0A140T9W4_HUMAN Flotillin (Fragment) OS=Homo sapiens OX=9606 GN=FLOT1	19	12	12	12	4	12	4	12	4	12	37.7	37.7	37.7	47.355	427	427;357;186;252;238;235;231;210;185;182;192;165;90;60;82;147;145;138;115	0	84.214	10.5	37.7	109380000	18845000	90534000	4051100	697970	3353100	28504000	37460000	5	14	19				516	354;1267;1614;1989;2618;2737;3398;3736;3903;4274;4471;4481	True;True;True;True;True;True;True;True;True;True;True;True	365;1310;1664;2051;2696;2817;3516;3864;4035;4419;4621;4631	541;1944;2461;2462;3054;3055;4046;4225;5267;5811;6073;6685;6686;6986;6987;7001	596;2132;2697;2698;3349;3350;3351;4422;4617;4618;5743;6326;6327;6624;7339;7340;7675;7676;7690	596;2132;2698;3350;4422;4617;5743;6327;6624;7340;7676;7690
O76094;D6RDY6;R4GNC1	O76094;D6RDY6	15;8;7	15;8;7	15;8;7	Signal recognition particle subunit SRP72	SRP72	sp|O76094|SRP72_HUMAN Signal recognition particle subunit SRP72 OS=Homo sapiens OX=9606 GN=SRP72 PE=1 SV=3;tr|D6RDY6|D6RDY6_HUMAN Signal recognition particle 72 (Fragment) OS=Homo sapiens OX=9606 GN=SRP72 PE=1 SV=3	3	15	15	15	7	14	7	14	7	14	28	28	28	74.605	671	671;335;220	0	102.28	11.6	26.7	208650000	50466000	158180000	6322600	1529300	4793400	80211000	52583000	9	13	22				517	194;258;789;1528;2166;2745;3300;3706;3907;3969;4229;4350;4526;4621;4658	True;True;True;True;True;True;True;True;True;True;True;True;True;True;True	195;263;817;1577;2231;2827;3416;3833;4039;4103;4373;4497;4679;4775;4813	279;384;385;1217;2336;2337;3338;4239;5119;5120;5762;6079;6179;6617;6797;7081;7082;7222;7223;7281;7282	300;416;417;1330;2562;2563;3659;4633;5586;5587;6275;6631;6736;7262;7464;7783;7784;7785;7786;7936;7937;8003;8004	300;417;1330;2563;3659;4633;5586;6275;6631;6736;7262;7464;7786;7937;8003
O94776;E9PCS8;H0Y4T7;E7EQY4;F6RRE2;E7EV10;E7ESY4;Q9BTC8;Q13330	O94776	3;1;1;1;1;1;1;1;1	3;1;1;1;1;1;1;1;1	3;1;1;1;1;1;1;1;1	Metastasis-associated protein MTA2	MTA2	sp|O94776|MTA2_HUMAN Metastasis-associated protein MTA2 OS=Homo sapiens OX=9606 GN=MTA2 PE=1 SV=1	9	3	3	3	3	3	3	3	3	3	5.2	5.2	5.2	75.022	668	668;392;511;514;537;590;703;594;715	0	19.645	5.2	5.2	26827000	12551000	14276000	596160	278910	317250	11792000	8189300	3	3	6				518	631;3269;4006	True;True;True	651;3385;4140	979;980;5069;5070;6235;6236	1068;1069;5535;5536;6795;6796	1069;5536;6796
O94906	O94906	7	7	7	Pre-mRNA-processing factor 6	PRPF6	sp|O94906|PRP6_HUMAN Pre-mRNA-processing factor 6 OS=Homo sapiens OX=9606 GN=PRPF6 PE=1 SV=1	1	7	7	7	1	6	1	6	1	6	7.7	7.7	7.7	106.92	941	941	0	40.975	1	6.7	27042000	3419500	23622000	482890	61063	421820	0	12294000	1	6	7				519	23;459;976;2328;2714;3115;4591	True;True;True;True;True;True;True	23;472;1010;2398;2793;3228;4744	35;720;1498;3603;4181;4841;7175	38;793;1638;3938;4563;5284;7888	38;793;1638;3938;4563;5284;7888
O95373	O95373	7	7	6	Importin-7	IPO7	sp|O95373|IPO7_HUMAN Importin-7 OS=Homo sapiens OX=9606 GN=IPO7 PE=1 SV=1	1	7	7	6	1	7	1	7	1	6	7	7	6.1	119.52	1038	1038	0	51.242	0.9	7	76089000	5972900	70116000	1811600	142210	1669400	5972900	36493000	1	8	9				520	132;197;2502;3301;3302;3518;4408	True;True;True;True;True;True;True	133;198;2574;3417;3418;3638;4557	191;282;283;3872;5121;5122;5454;6886	206;303;304;4229;5588;5589;5943;5944;7565	206;303;4229;5588;5589;5943;7565
Q5H8X8;O95399	Q5H8X8;O95399	1;1	1;1	1;1	Urotensin-2	UTS2	tr|Q5H8X8|Q5H8X8_HUMAN Urotensin 2 OS=Homo sapiens OX=9606 GN=UTS2 PE=1 SV=1;sp|O95399|UTS2_HUMAN Urotensin-2 OS=Homo sapiens OX=9606 GN=UTS2 PE=1 SV=1	2	1	1	1	1	1	1	1	1	1	5.8	5.8	5.8	16.276	139	139;124	0.0011919	6.2839	5.8	5.8	392680000	101880000	290800000	65447000	16981000	48466000	101880000	151350000	1	0	1				521	2750	TRUE	2832	4246;4247	4640;4641	4641
Q5JW30;O95793;Q5JW28;F6UDC6	Q5JW30;O95793;Q5JW28	7;7;4;1	7;7;4;1	7;7;4;1	Double-stranded RNA-binding protein Staufen homolog 1	STAU1	tr|Q5JW30|Q5JW30_HUMAN Staufen double-stranded RNA binding protein 1 OS=Homo sapiens OX=9606 GN=STAU1 PE=1 SV=1;sp|O95793|STAU1_HUMAN Double-stranded RNA-binding protein Staufen homolog 1 OS=Homo sapiens OX=9606 GN=STAU1 PE=1 SV=2;tr|Q5JW28|Q5JW28_HUMAN St	4	7	7	7	5	7	5	7	5	7	17	17	17	54.708	494	494;577;199;129	0	52.028	12.8	17	94666000	26153000	68512000	3155500	871780	2283700	29483000	32328000	6	7	13				522	917;1897;2552;2615;2970;3078;4495	True;True;True;True;True;True;True	949;1956;2629;2693;3075;3187;4645	1415;1416;2918;2919;3956;3957;4042;4606;4771;4772;7023;7024	1546;1547;1548;3197;3198;4328;4329;4417;5019;5204;5205;7720;7721	1548;3197;4329;4417;5019;5204;7721
O95816	O95816	1	1	1	BAG family molecular chaperone regulator 2	BAG2	sp|O95816|BAG2_HUMAN BAG family molecular chaperone regulator 2 OS=Homo sapiens OX=9606 GN=BAG2 PE=1 SV=1	1	1	1	1	0	1	0	1	0	1	5.2	5.2	5.2	23.772	211	211	0.0066964	6.0154	0	5.2	2692700	0	2692700	192330	0	192330	0	1401400	0	1	1				523	2498	TRUE	2570	3867	4223	4223
O96019;C9JQT2;H7C5S0	O96019	3;1;1	3;1;1	3;1;1	Actin-like protein 6A	ACTL6A	sp|O96019|ACL6A_HUMAN Actin-like protein 6A OS=Homo sapiens OX=9606 GN=ACTL6A PE=1 SV=1	3	3	3	3	1	3	1	3	1	3	8.6	8.6	8.6	47.46	429	429;50;161	0	19.297	2.3	8.6	26457000	2901400	23556000	1322900	145070	1177800	5963600	9197800	1	3	4				524	2413;3261;3721	True;True;True	2484;3377;3848	3734;3735;5056;5787	4080;4081;5522;6301	4080;5522;6301
P00338;F5GXH2;F5GYU2;F5GXY2;F5H5G7;F5H155;G3XAP5;F5H245;Q6ZMR3;P07864	P00338	5;1;1;1;1;1;1;1;1;1	5;1;1;1;1;1;1;1;1;1	4;1;1;1;0;0;0;0;0;0	L-lactate dehydrogenase A chain	LDHA	sp|P00338|LDHA_HUMAN L-lactate dehydrogenase A chain OS=Homo sapiens OX=9606 GN=LDHA PE=1 SV=2	10	5	5	4	4	5	4	5	3	4	15.7	15.7	12	36.688	332	332;114;144;156;183;225;241;318;332;332	0	50.796	13	15.7	97895000	20852000	77043000	5438600	1158400	4280200	32044000	28906000	4	6	10				525	2780;3384;3491;4324;4510	True;True;True;True;True	2862;3502;3609;4470;4660	4294;5246;5247;5409;5410;6760;6761;7046;7047	4689;5718;5719;5898;5899;7418;7419;7420;7746;7747	4689;5719;5899;7420;7746
P00558;P07205	P00558	7;2	7;2	7;2	Phosphoglycerate kinase 1	PGK1	sp|P00558|PGK1_HUMAN Phosphoglycerate kinase 1 OS=Homo sapiens OX=9606 GN=PGK1 PE=1 SV=3	2	7	7	7	2	7	2	7	2	7	26.4	26.4	26.4	44.614	417	417;417	0	68.93	7.9	26.4	135890000	6029100	129860000	5032900	223300	4809600	6717100	64299000	2	8	10				526	184;1252;2008;2353;4393;4485;4739	True;True;True;True;True;True;True	185;1295;2070;2424;4541;4542;4635;4895	266;1925;3086;3651;3652;6863;6864;7007;7008;7415	287;2112;3385;3989;3990;7540;7541;7697;7698;7699;8152	287;2112;3385;3990;7540;7698;8152	77
P01040;C9J0E4	P01040;C9J0E4	3;2	3;2	3;2	Cystatin-A;Cystatin-A, N-terminally processed	CSTA	sp|P01040|CYTA_HUMAN Cystatin-A OS=Homo sapiens OX=9606 GN=CSTA PE=1 SV=1;tr|C9J0E4|C9J0E4_HUMAN Cystatin A OS=Homo sapiens OX=9606 GN=CSTA PE=1 SV=1	2	3	3	3	0	3	0	3	0	3	52	52	52	11.006	98	98;63	0	20.36	0	52	44313000	0	44313000	6330500	0	6330500	0	23063000	0	3	3				527	1941;3675;4073	True;True;True	2002;3800;4210	2987;5714;6354	3268;6224;6943	3268;6224;6943
P01859;P01861	P01859;P01861	3;3	3;3	1;1	Ig gamma-2 chain C region;Ig gamma-4 chain C region	IGHG2;IGHG4	sp|P01859|IGHG2_HUMAN Immunoglobulin heavy constant gamma 2 OS=Homo sapiens OX=9606 GN=IGHG2 PE=1 SV=3;sp|P01861|IGHG4_HUMAN Immunoglobulin heavy constant gamma 4 OS=Homo sapiens OX=9606 GN=IGHG4 PE=1 SV=2	2	3	3	1	3	2	3	2	1	0	9.1	9.1	3.5	43.805	395	395;396	0	20.4	9.1	5.6	51184000	34758000	16426000	3656000	2482700	1173300	32497000	10810000	3	1	4				528	1462;3137;3803	True;True;True	1510;3252;3932	2238;2239;4876;4877;5913	2451;2452;5328;5329;6445	2451;5329;6445
P01876;A0A0G2JMB2;P01877	P01876;A0A0G2JMB2	3;2;1	3;2;1	3;2;1	Ig alpha-1 chain C region	IGHA1	sp|P01876|IGHA1_HUMAN Immunoglobulin heavy constant alpha 1 OS=Homo sapiens OX=9606 GN=IGHA1 PE=1 SV=3;tr|A0A0G2JMB2|A0A0G2JMB2_HUMAN Immunoglobulin heavy constant alpha 2 (Fragment) OS=Homo sapiens OX=9606 GN=IGHA2 PE=1 SV=1	3	3	3	3	3	3	3	3	3	3	9	9	9	42.848	398	398;340;391	0	26.964	9	9	63885000	33315000	30570000	4259000	2221000	2038000	32956000	16269000	3	3	6				529	3244;4057;4592	True;True;True	3360;4194;4745	5035;5036;6328;6329;7176;7177	5497;5498;6915;6916;7889;7890	5498;6916;7890
P03973	P03973	1	1	1	Antileukoproteinase	SLPI	sp|P03973|SLPI_HUMAN Antileukoproteinase OS=Homo sapiens OX=9606 GN=SLPI PE=1 SV=2	1	1	1	1	0	1	0	1	0	1	9.1	9.1	9.1	14.326	132	132	0	6.5863	0	9.1	3359100	0	3359100	419890	0	419890	0	1748300	0	1	1				530	500	TRUE	515	783	859	859
P04040	P04040	2	2	2	Catalase	CAT	sp|P04040|CATA_HUMAN Catalase OS=Homo sapiens OX=9606 GN=CAT PE=1 SV=3	1	2	2	2	1	1	1	1	1	1	4.7	4.7	4.7	59.755	527	527	0	11.667	2.8	1.9	3913100	2283600	1629500	134930	78743	56190	2283600	0	1	1	2				531	649;2388	True;True	669;2459	1004;3704	1099;4048	1099;4048
P04083;Q5T3N1;Q5T3N0	P04083;Q5T3N1	3;3;1	3;3;1	3;3;1	Annexin A1;Annexin	ANXA1	sp|P04083|ANXA1_HUMAN Annexin A1 OS=Homo sapiens OX=9606 GN=ANXA1 PE=1 SV=2;tr|Q5T3N1|Q5T3N1_HUMAN Annexin (Fragment) OS=Homo sapiens OX=9606 GN=ANXA1 PE=1 SV=1	3	3	3	3	2	3	2	3	2	3	10.4	10.4	10.4	38.714	346	346;204;115	0	18.686	6.4	10.4	25457000	9142900	16314000	1272900	457150	815710	10013000	7621100	2	5	7				532	633;1538;4045	True;True;True	653;1587;4182	982;983;2349;6309;6310	1071;1072;1073;2577;6894;6895;6896	1071;2577;6896
P04259	P04259	36	1	1	Keratin, type II cytoskeletal 6B	KRT6B	sp|P04259|K2C6B_HUMAN Keratin, type II cytoskeletal 6B OS=Homo sapiens OX=9606 GN=KRT6B PE=1 SV=5	1	36	1	1	16	36	0	1	0	1	50	1.6	1.6	60.066	564	564	0	6.7926	27.7	50	87731000	0	87731000	2924400	0	2924400	0	45660000	0	1	1				533	94;100;387;725;727;1026;1048;1049;1120;1310;1487;1495;1982;2123;2228;2229;2678;3054;3055;3063;3157;3223;3238;3284;3584;3685;3686;3745;3749;3853;4014;4363;4472;4598;4626;4629	False;False;False;False;False;False;False;False;False;False;False;False;False;False;False;False;False;False;False;False;False;False;False;True;False;False;False;False;False;False;False;False;False;False;False;False	95;101;398;748;750;1063;1085;1086;1160;1353;1536;1544;2044;2187;2295;2296;2757;3163;3164;3172;3273;3339;3354;3400;3706;3810;3811;3873;3877;3983;4150;4510;4622;4752;4780;4783	137;145;146;597;1111;1112;1115;1577;1609;1610;1611;1612;1723;1724;2010;2277;2288;2289;3045;3046;3272;3273;3274;3275;3443;3444;3445;4135;4739;4740;4741;4751;4752;4905;5005;5026;5027;5094;5556;5728;5729;5826;5830;5994;5995;6257;6258;6816;6988;7187;7188;7230;7231;7232;7233;7238;7239;7240	147;148;156;157;658;1216;1217;1220;1723;1756;1757;1758;1759;1887;1888;2202;2498;2509;2510;3339;3340;3586;3587;3588;3589;3769;3770;3771;4514;5163;5164;5165;5177;5178;5179;5180;5360;5465;5488;5489;5561;6057;6238;6239;6343;6347;6541;6542;6824;6825;7485;7677;7900;7901;7945;7946;7947;7948;7953;7954;7955;7956	148;157;658;1217;1220;1723;1756;1758;1888;2202;2498;2510;3340;3586;3769;3771;4514;5163;5164;5180;5360;5465;5488;5561;6057;6238;6239;6343;6347;6542;6825;7485;7677;7901;7946;7953
P04406;E7EUT5;O14556	P04406;E7EUT5	9;7;1	9;7;1	9;7;1	Glyceraldehyde-3-phosphate dehydrogenase	GAPDH	sp|P04406|G3P_HUMAN Glyceraldehyde-3-phosphate dehydrogenase OS=Homo sapiens OX=9606 GN=GAPDH PE=1 SV=3;tr|E7EUT5|E7EUT5_HUMAN Glyceraldehyde-3-phosphate dehydrogenase OS=Homo sapiens OX=9606 GN=GAPDH PE=1 SV=1	3	9	9	9	8	8	8	8	8	8	36.4	36.4	36.4	36.053	335	335;260;408	0	109.93	34.3	30.1	709230000	254200000	455030000	41720000	14953000	26767000	275210000	215820000	7	11	18				535	1232;1852;2443;2735;2784;4304;4326;4334;4452	True;True;True;True;True;True;True;True;True	1275;1907;2514;2815;2866;4449;4472;4481;4602	1892;1893;2845;2846;3778;3779;4223;4300;4301;6730;6731;6763;6778;6779;6955;6956;6957;6958	2077;2078;3115;3116;3117;4126;4127;4615;4695;4696;7385;7386;7422;7444;7445;7639;7640;7641;7642;7643	2077;3117;4127;4615;4695;7385;7422;7444;7641
P04843;B7Z4L4;F8WF32	P04843;B7Z4L4	10;8;1	10;8;1	10;8;1	Dolichyl-diphosphooligosaccharide--protein glycosyltransferase subunit 1	RPN1	sp|P04843|RPN1_HUMAN Dolichyl-diphosphooligosaccharide--protein glycosyltransferase subunit 1 OS=Homo sapiens OX=9606 GN=RPN1 PE=1 SV=1;tr|B7Z4L4|B7Z4L4_HUMAN Dolichyl-diphosphooligosaccharide--protein glycosyltransferase subunit 1 OS=Homo sapiens OX=9606	3	10	10	10	3	9	3	9	3	9	18.3	18.3	18.3	68.569	607	607;435;121	0	79.029	6.8	16.3	275720000	18228000	257490000	7451900	492660	6959200	18228000	134010000	2	10	12				536	286;1153;1599;1728;2620;3030;3316;3530;4164;4498	True;True;True;True;True;True;True;True;True;True	293;1195;1649;1781;2698;3139;3432;3650;4306;4648	433;434;1781;2438;2648;4048;4702;5139;5471;6506;7027;7028	473;474;1953;2673;2904;4424;5124;5607;5963;7124;7724;7725;7726	473;1953;2673;2904;4424;5124;5607;5963;7124;7724
P04899;A0A1W2PRE1;A0A1W2PS82;Q5JWE9;H0Y7E8;A0A590UJS2;A0A1W2PQK2;A0A3B3IUA8;A0A7I2V5R6;A0A087WZE5;A0A6Q8PGR1;A0A1W2PRJ7;Q5JWD1;A0A087WTB6;A2A2R6;P11488;P19087;P09471;P08754;A8MTJ3;P63092;Q5JWF2;P63096	P04899;A0A1W2PRE1;A0A1W2PS82;Q5JWE9;H0Y7E8;A0A590UJS2;A0A1W2PQK2;A0A3B3IUA8;A0A7I2V5R6;A0A087WZE5;A0A6Q8PGR1;A0A1W2PRJ7;Q5JWD1;A0A087WTB6;A2A2R6;P11488;P19087;P09471;P08754;A8MTJ3;P63092;Q5JWF2;P63096	2;1;1;1;1;1;1;1;1;1;1;1;1;1;1;1;1;1;1;1;1;1;1	2;1;1;1;1;1;1;1;1;1;1;1;1;1;1;1;1;1;1;1;1;1;1	1;0;0;0;0;0;0;0;0;0;0;0;0;0;0;0;0;0;0;0;0;0;0	Guanine nucleotide-binding protein G(i) subunit alpha-2;Guanine nucleotide-binding protein G(t) subunit alpha-1;Guanine nucleotide-binding protein G(t) subunit alpha-2;Guanine nucleotide-binding protein G(o) subunit alpha;Guanine nucleotide-binding protein G(k) subunit alpha;Guanine nucleotide-binding protein G(t) subunit alpha-3;Guanine nucleotide-binding protein G(s) subunit alpha isoforms shor…	GNAI2;GNAS;GNAT2;GNAO1;GNAT1;GNAI3;GNAT3;GNAI1	sp|P04899|GNAI2_HUMAN Guanine nucleotide-binding protein G(i) subunit alpha-2 OS=Homo sapiens OX=9606 GN=GNAI2 PE=1 SV=3;tr|A0A1W2PRE1|A0A1W2PRE1_HUMAN G protein subunit alpha o1 OS=Homo sapiens OX=9606 GN=GNAO1 PE=1 SV=1;tr|A0A1W2PS82|A0A1W2PS82_HUMAN G p	23	2	2	1	1	2	1	2	1	1	7.3	7.3	4.2	40.45	355	355;54;146;1022;730;368;61;148;1038;123;110;104;87;84;72;350;354;354;354;354;394;1037;354	0	13.005	4.2	7.3	24964000	5484200	19480000	1468500	322600	1145900	9466500	6156200	1	3	4				537	1711;2525	True;True	1764;2598	2622;2623;3908	2877;2878;2879;4277	2879;4277
P05109	P05109	4	4	4	Protein S100-A8;Protein S100-A8, N-terminally processed	S100A8	sp|P05109|S10A8_HUMAN Protein S100-A8 OS=Homo sapiens OX=9606 GN=S100A8 PE=1 SV=1	1	4	4	4	4	3	4	3	4	3	37.6	37.6	37.6	10.834	93	93	0	53.498	37.6	25.8	260870000	175340000	85531000	32609000	21917000	10691000	155450000	64398000	4	4	8				538	272;1435;2124;2500	True;True;True;True	278;1482;2188;2572	410;2194;2195;3276;3277;3869;3870	447;2398;2399;3590;3591;4225;4226;4227	447;2399;3590;4225
P05141;Q9H0C2	P05141;Q9H0C2	7;4	3;0	3;0	ADP/ATP translocase 2;ADP/ATP translocase 2, N-terminally processed;ADP/ATP translocase 4;ADP/ATP translocase 4, N-terminally processed	SLC25A5;SLC25A31	sp|P05141|ADT2_HUMAN ADP/ATP translocase 2 OS=Homo sapiens OX=9606 GN=SLC25A5 PE=1 SV=7;sp|Q9H0C2|ADT4_HUMAN ADP/ATP translocase 4 OS=Homo sapiens OX=9606 GN=SLC25A31 PE=1 SV=1	2	7	3	3	3	6	2	2	2	2	21.1	11.1	11.1	32.852	298	298;315	0	18.416	9.4	17.4	88446000	35822000	52624000	4655100	1885400	2769700	41700000	21511000	2	2	4				539	61;589;1440;3876;3888;4638;4639	True;True;False;False;True;False;False	61;608;1488;4007;4019;4792;4793	89;917;2205;2206;6026;6047;6048;7252;7253	95;1000;2411;2412;6574;6598;6599;7970;7971;7972	95;1000;2412;6574;6598;7971;7972
P05198;H0YJS4;G3V4T5	P05198;H0YJS4;G3V4T5	2;1;1	2;1;1	2;1;1	Eukaryotic translation initiation factor 2 subunit 1	EIF2S1	sp|P05198|IF2A_HUMAN Eukaryotic translation initiation factor 2 subunit 1 OS=Homo sapiens OX=9606 GN=EIF2S1 PE=1 SV=3;tr|H0YJS4|H0YJS4_HUMAN Eukaryotic translation initiation factor 2 subunit 1 (Fragment) OS=Homo sapiens OX=9606 GN=EIF2S1 PE=1 SV=1;tr|G3V4	3	2	2	2	0	2	0	2	0	2	7	7	7	36.112	315	315;252;273	0	11.65	0	7	10438000	0	10438000	474450	0	474450	0	5432500	0	2	2				540	4551;4757	True;True	4704;4914	7117;7450	7823;8192	7823;8192
P06576;H0YH81;F8W079;F8W0P7;H0YI37	P06576;H0YH81;F8W079	10;9;6;3;1	10;9;6;3;1	10;9;6;3;1	ATP synthase subunit beta, mitochondrial;ATP synthase subunit beta	ATP5B	sp|P06576|ATPB_HUMAN ATP synthase subunit beta, mitochondrial OS=Homo sapiens OX=9606 GN=ATP5F1B PE=1 SV=3;tr|H0YH81|H0YH81_HUMAN ATP synthase subunit beta (Fragment) OS=Homo sapiens OX=9606 GN=ATP5F1B PE=1 SV=1;tr|F8W079|F8W079_HUMAN ATP synthase F1 subun	5	10	10	10	8	10	8	10	8	10	26.7	26.7	26.7	56.559	529	529;362;284;270;133	0	83.925	20.2	26.7	251480000	60111000	191370000	8671700	2072800	6598900	72664000	87047000	6	11	17				541	179;189;1194;1801;1916;2786;3964;4176;4362;4529	True;True;True;True;True;True;True;True;True;True	180;190;1236;1855;1975;2868;4098;4318;4509;4682	256;257;272;1839;1840;2766;2767;2947;2948;4303;4304;6171;6172;6522;6814;6815;7086;7087	276;277;293;2017;2018;2019;2020;3033;3034;3226;3227;4698;4699;6728;6729;7140;7483;7484;7790;7791	276;293;2019;3034;3227;4699;6729;7140;7484;7791
P06702	P06702	1	1	1	Protein S100-A9	S100A9	sp|P06702|S10A9_HUMAN Protein S100-A9 OS=Homo sapiens OX=9606 GN=S100A9 PE=1 SV=1	1	1	1	1	1	1	1	1	1	1	11.4	11.4	11.4	13.242	114	114	0	6.344	11.4	11.4	40787000	18321000	22466000	5098400	2290100	2808300	18321000	11693000	1	1	2				542	2369	TRUE	2440	3677;3678	4019;4020	4019
R4GN98;P06703	R4GN98;P06703	1;1	1;1	1;1	Protein S100;Protein S100-A6	S100A6	tr|R4GN98|R4GN98_HUMAN Protein S100 (Fragment) OS=Homo sapiens OX=9606 GN=S100A6 PE=1 SV=1;sp|P06703|S10A6_HUMAN Protein S100-A6 OS=Homo sapiens OX=9606 GN=S100A6 PE=1 SV=1	2	1	1	1	1	1	1	1	1	1	9.4	9.4	9.4	9.681	85	85;90	0	46.715	9.4	9.4	126080000	31483000	94598000	25216000	6296600	18920000	31483000	49234000	1	1	2				543	2631	TRUE	2709	4061;4062	4437;4438	4438
Q16778;P33778;P23527;P06899;Q8N257;Q6DRA6;Q6DN03	Q16778;P33778;P23527;P06899;Q8N257	8;8;8;8;7;2;2	8;8;8;8;7;2;2	2;2;2;2;2;2;2	Histone H2B type 2-E;Histone H2B type 1-B;Histone H2B type 1-O;Histone H2B type 1-J;Histone H2B type 3-B	HIST2H2BE;HIST1H2BB;HIST1H2BO;HIST1H2BJ;HIST3H2BB	sp|Q16778|H2B2E_HUMAN Histone H2B type 2-E OS=Homo sapiens OX=9606 GN=H2BC21 PE=1 SV=3;sp|P33778|H2B1B_HUMAN Histone H2B type 1-B OS=Homo sapiens OX=9606 GN=H2BC3 PE=1 SV=2;sp|P23527|H2B1O_HUMAN Histone H2B type 1-O OS=Homo sapiens OX=9606 GN=H2BC17 PE=1 S	7	8	8	2	7	7	7	7	2	2	50.8	50.8	7.9	13.92	126	126;126;126;126;126;164;193	0	231.18	50.8	47.6	49557000000	18382000000	31175000000	7079500000	2626000000	4453500000	18403000000	16122000000	10	13	23				544	299;875;983;1588;2076;2528;2529;3372	True;True;True;True;True;True;True;True	306;307;308;905;1017;1637;2140;2602;2603;3489	454;455;456;457;458;1349;1350;1507;1508;2418;3203;3204;3205;3914;3915;3916;5220;5221;5222;5223;5224;5225;5226	497;498;499;500;501;1474;1475;1647;1648;1649;2652;3514;3515;3516;4283;4284;4285;4286;4287;5691;5692;5693;5694;5695;5696;5697;5698	497;1475;1647;2652;3516;4283;4287;5696	75;76
P07305	P07305	7	7	7	Histone H1.0;Histone H1.0, N-terminally processed	H1F0	sp|P07305|H10_HUMAN Histone H1.0 OS=Homo sapiens OX=9606 GN=H1-0 PE=1 SV=3	1	7	7	7	6	7	6	7	6	7	27.8	27.8	27.8	20.863	194	194	0	100.72	27.3	27.8	4962900000	1168400000	3794600000	992580000	233670000	758910000	1063400000	2012800000	8	9	17				545	1546;2811;2948;3916;3917;4284;4735	True;True;True;True;True;True;True	1595;2893;3048;3049;4048;4049;4050;4429;4890;4891	2361;2362;4344;4345;4566;4567;6093;6094;6095;6096;6701;6702;7407;7408;7409;7410;7411	2590;2591;4743;4744;4978;4979;6646;6647;6648;6649;7355;7356;8142;8143;8144;8145;8146;8147;8148	2591;4743;4979;6647;6649;7356;8147	82;83
P07355;H0YMW4;H0YN42;H0YMU9;H0YMD0;A6NMY6;H0YL33;H0YNB8;H0YKS4;H0YM50;H0YNP5;H0YN28;H0YMM1;A0A7I2V4P4;H0YKX9;H0YMT9;H0YLV6;H0YKZ7;H0YKL9;H0YKV8;H0YNA0;H0YMD9;H0YKN4;H0YLE2	P07355;H0YMW4;H0YN42;H0YMU9;H0YMD0;A6NMY6;H0YL33;H0YNB8;H0YKS4;H0YM50;H0YNP5	21;20;18;17;17;15;13;13;13;12;11;10;9;9;8;8;8;8;7;7;7;6;4;1	21;20;18;17;17;15;13;13;13;12;11;10;9;9;8;8;8;8;7;7;7;6;4;1	21;20;18;17;17;15;13;13;13;12;11;10;9;9;8;8;8;8;7;7;7;6;4;1	Annexin A2;Annexin;Putative annexin A2-like protein	ANXA2;ANXA2P2	sp|P07355|ANXA2_HUMAN Annexin A2 OS=Homo sapiens OX=9606 GN=ANXA2 PE=1 SV=2;tr|H0YMW4|H0YMW4_HUMAN Annexin OS=Homo sapiens OX=9606 GN=ANXA2 PE=1 SV=2;tr|H0YN42|H0YN42_HUMAN Annexin (Fragment) OS=Homo sapiens OX=9606 GN=ANXA2 PE=1 SV=1;tr|H0YMU9|H0YMU9_HUMA	24	21	21	21	15	20	15	20	15	20	53.7	53.7	53.7	38.604	339	339;367;256;230;227;339;222;189;176;248;175;139;149;155;134;133;132;119;110;81;79;65;69;45	0	299.9	41.3	50.7	1501300000	396370000	1104900000	65274000	17234000	48041000	425420000	546030000	14	20	34				546	101;269;476;551;622;623;671;1539;2703;3227;3393;3690;3691;3811;3846;3892;3893;3989;4034;4046;4588	True;True;True;True;True;True;True;True;True;True;True;True;True;True;True;True;True;True;True;True;True	102;275;489;568;642;643;692;1588;2782;3343;3511;3815;3816;3940;3976;4023;4024;4123;4171;4183;4741	147;148;405;743;744;858;859;965;966;967;1033;2350;2351;4166;5010;5011;5261;5262;5736;5737;5738;5925;5926;5982;5983;6054;6055;6056;6057;6208;6291;6292;6311;6312;7170;7171	158;159;442;816;817;936;937;1052;1053;1054;1130;2578;2579;4548;5470;5471;5737;5738;6246;6247;6248;6249;6457;6458;6459;6526;6527;6605;6606;6607;6608;6767;6871;6872;6897;6898;7883;7884	158;442;816;936;1053;1054;1130;2579;4548;5471;5738;6247;6249;6457;6527;6606;6608;6767;6871;6898;7883
P07437;Q5JP53;Q5ST81	P07437;Q5JP53;Q5ST81	14;14;12	3;3;1	2;2;1	Tubulin beta chain	TUBB	sp|P07437|TBB5_HUMAN Tubulin beta chain OS=Homo sapiens OX=9606 GN=TUBB PE=1 SV=2;tr|Q5JP53|Q5JP53_HUMAN Tubulin beta chain OS=Homo sapiens OX=9606 GN=TUBB PE=1 SV=1;tr|Q5ST81|Q5ST81_HUMAN Tubulin beta chain OS=Homo sapiens OX=9606 GN=TUBB PE=1 SV=1	3	14	3	2	11	14	3	3	2	2	31.1	9.5	6.1	49.67	444	444;426;372	0	25.366	23.2	31.1	458110000	73466000	384640000	22906000	3673300	19232000	59843000	183140000	4	6	10				547	206;291;1001;1151;1152;1915;1975;2001;2114;2263;2400;3096;3877;4705	True;True;False;False;False;False;False;True;False;False;False;False;False;False	208;209;298;1035;1036;1193;1194;1974;2036;2037;2063;2178;2331;2332;2471;3206;3207;4008;4860	298;299;300;301;441;442;1532;1533;1776;1777;1778;1779;1780;2945;2946;3033;3034;3035;3036;3074;3075;3261;3262;3504;3505;3506;3507;3508;3719;4799;4800;4801;4802;6027;6028;7361	319;320;321;322;323;324;483;484;1674;1675;1943;1944;1945;1946;1947;1948;1949;1950;1951;1952;3224;3225;3321;3322;3323;3324;3325;3371;3372;3575;3576;3835;3836;3837;3838;3839;4064;5237;5238;5239;5240;6575;6576;6577;6578;6579;8093	321;484;1674;1947;1950;3224;3323;3371;3575;3838;4064;5239;6578;8093	3;4;5;7;84
P07737;K7EJ44;I3L3D5;CON__P02584	P07737;K7EJ44	9;6;4;3	9;6;4;3	9;6;4;3	Profilin-1	PFN1	sp|P07737|PROF1_HUMAN Profilin-1 OS=Homo sapiens OX=9606 GN=PFN1 PE=1 SV=2;tr|K7EJ44|K7EJ44_HUMAN Profilin OS=Homo sapiens OX=9606 GN=PFN1 PE=1 SV=1	4	9	9	9	4	9	4	9	4	9	63.6	63.6	63.6	15.054	140	140;104;165;140	0	152.92	35	63.6	596980000	192070000	404900000	66331000	21342000	44989000	212790000	190020000	4	9	13				548	530;706;852;2064;3759;3795;3891;3928;3929	True;True;True;True;True;True;True;True;True	546;729;882;2127;3887;3923;4022;4062;4063	827;1085;1307;1308;3185;5844;5845;5898;5899;6052;6053;6114;6115	905;1189;1427;1428;3493;6361;6362;6429;6430;6603;6604;6667;6668	905;1189;1428;3493;6361;6429;6604;6667;6668
P07900;G3V2J8;Q14568;Q58FF8;Q58FF6	P07900	18;5;3;2;1	12;3;1;0;0	12;3;1;0;0	Heat shock protein HSP 90-alpha	HSP90AA1	sp|P07900|HS90A_HUMAN Heat shock protein HSP 90-alpha OS=Homo sapiens OX=9606 GN=HSP90AA1 PE=1 SV=5	5	18	12	12	7	18	4	12	4	12	24.7	15.8	15.8	84.659	732	732;174;343;381;505	0	103.66	11.6	24.7	181990000	27976000	154020000	5514900	847750	4667200	43812000	64323000	4	11	15				549	87;316;682;694;905;908;909;1207;1558;2102;2370;3112;3397;3679;3897;4330;4331;4669	False;True;True;True;True;True;True;True;False;True;True;True;True;False;True;False;False;False	87;326;705;717;937;940;941;1250;1607;2166;2441;3225;3515;3804;4029;4477;4478;4824	128;484;485;1053;1068;1069;1398;1402;1403;1404;1858;2376;2377;3247;3679;4836;4837;5266;5719;5720;6065;6771;6772;7298;7299	138;533;534;1153;1171;1172;1527;1532;1533;1534;1535;2039;2606;2607;2608;3560;4021;5279;5280;5742;6229;6230;6616;7433;7434;7435;7436;8020;8021	138;533;1153;1172;1527;1532;1534;2039;2608;3560;4021;5280;5742;6230;6616;7433;7435;8020
P08238;Q58FF7	P08238	19;6	19;6	11;4	Heat shock protein HSP 90-beta	HSP90AB1	sp|P08238|HS90B_HUMAN Heat shock protein HSP 90-beta OS=Homo sapiens OX=9606 GN=HSP90AB1 PE=1 SV=4	2	19	19	11	10	18	10	18	6	10	26.8	26.8	15.9	83.263	724	724;597	0	323.31	17.1	25.3	929090000	214150000	714940000	28154000	6489300	21665000	257140000	304370000	13	20	33				550	87;315;683;906;907;964;1558;1631;1729;2101;2371;2372;3113;3679;4022;4330;4331;4665;4669	True;True;True;True;True;True;True;True;True;True;True;True;True;True;True;True;True;True;True	87;325;706;938;939;998;1607;1681;1782;2165;2442;2443;3226;3804;4159;4477;4478;4820;4824	128;483;1054;1399;1400;1401;1482;2376;2377;2485;2486;2649;3245;3246;3680;3681;4838;4839;5719;5720;6271;6272;6273;6274;6771;6772;7292;7293;7298;7299	138;532;1154;1528;1529;1530;1531;1622;2606;2607;2608;2722;2723;2905;3558;3559;4022;4023;4024;5281;5282;6229;6230;6844;6845;6846;6847;6848;7433;7434;7435;7436;8014;8015;8020;8021	138;532;1154;1528;1531;1622;2608;2722;2905;3559;4022;4024;5282;6230;6848;7433;7435;8015;8020
P08621;M0QYR1	P08621;M0QYR1	2;1	2;1	2;1	U1 small nuclear ribonucleoprotein 70 kDa	SNRNP70	sp|P08621|RU17_HUMAN U1 small nuclear ribonucleoprotein 70 kDa OS=Homo sapiens OX=9606 GN=SNRNP70 PE=1 SV=2;tr|M0QYR1|M0QYR1_HUMAN Small nuclear ribonucleoprotein U1 subunit 70 (Fragment) OS=Homo sapiens OX=9606 GN=SNRNP70 PE=1 SV=1	2	2	2	2	0	2	0	2	0	2	5.5	5.5	5.5	51.556	437	437;94	0	11.474	0	5.5	10063000	0	10063000	591930	0	591930	0	5237300	0	2	2				551	830;1620	True;True	860;1670	1276;2471	1394;2708	1394;2708
P08670;B0YJC4;B0YJC5;A0A1B0GTT5;A0A1B0GVG8;P17661;H7C5W5;P41219;F8W835	P08670;B0YJC4	36;33;14;9;4;4;2;2;1	35;32;14;8;4;4;2;2;1	33;30;12;8;4;2;1;1;1	Vimentin	VIM	sp|P08670|VIME_HUMAN Vimentin OS=Homo sapiens OX=9606 GN=VIM PE=1 SV=4;tr|B0YJC4|B0YJC4_HUMAN Vimentin OS=Homo sapiens OX=9606 GN=VIM PE=1 SV=1	9	36	35	33	21	35	20	34	19	32	62.9	61.4	57.7	53.651	466	466;431;228;149;109;470;200;470;207	0	323.31	46.6	62.7	3045400000	381790000	2663600000	89570000	11229000	78341000	500210000	1257600000	20	36	56				552	603;681;822;883;932;989;990;1024;1036;1120;1886;1887;2179;2180;2350;2351;2494;2632;2636;2637;2867;3082;3333;3366;3367;3380;3381;3474;3475;3684;3751;3849;4030;4154;4244;4254	True;True;True;True;True;True;True;True;True;False;True;True;True;True;True;True;True;True;True;True;True;True;True;True;True;True;True;True;True;True;True;True;True;True;True;True	623;703;704;850;914;964;965;1023;1024;1060;1073;1160;1943;1944;2246;2247;2421;2422;2566;2710;2711;2715;2716;2955;3192;3449;3483;3484;3498;3499;3592;3593;3809;3879;3979;4167;4296;4388;4398;4399	941;1051;1052;1261;1262;1366;1435;1436;1516;1517;1572;1573;1593;1594;1723;1724;2899;2900;2901;2902;2903;3367;3368;3369;3370;3646;3647;3648;3862;4063;4064;4065;4066;4072;4073;4074;4428;4429;4780;4781;5162;5212;5213;5214;5240;5241;5242;5384;5385;5727;5832;5986;5987;6285;6286;6491;6492;6639;6640;6657;6658;6659	1026;1151;1152;1378;1379;1493;1570;1571;1657;1658;1718;1719;1739;1740;1887;1888;3176;3177;3178;3179;3180;3181;3688;3689;3690;3691;3692;3982;3983;3984;3985;4218;4439;4440;4441;4442;4448;4449;4450;4451;4832;4833;5213;5214;5631;5682;5683;5684;5712;5713;5714;5872;5873;6237;6349;6530;6531;6863;6864;6865;6866;7107;7108;7287;7288;7305;7306;7307	1026;1152;1379;1493;1570;1657;1658;1719;1739;1888;3177;3181;3689;3692;3984;3985;4218;4441;4449;4451;4833;5214;5631;5683;5684;5712;5714;5872;5873;6237;6349;6531;6866;7108;7288;7306	85;86;87
P08758;D6RBL5;D6RBE9;E9PHT9;D6RCN3	P08758;D6RBL5;D6RBE9;E9PHT9	6;5;4;3;1	6;5;4;3;1	6;5;4;3;1	Annexin A5;Annexin	ANXA5	sp|P08758|ANXA5_HUMAN Annexin A5 OS=Homo sapiens OX=9606 GN=ANXA5 PE=1 SV=2;tr|D6RBL5|D6RBL5_HUMAN Annexin OS=Homo sapiens OX=9606 GN=ANXA5 PE=1 SV=1;tr|D6RBE9|D6RBE9_HUMAN Annexin OS=Homo sapiens OX=9606 GN=ANXA5 PE=1 SV=1;tr|E9PHT9|E9PHT9_HUMAN Annexin O	5	6	6	6	1	6	1	6	1	6	16.2	16.2	16.2	35.936	320	320;260;220;163;35	0	35.159	3.1	16.2	54729000	4168000	50561000	2487700	189460	2298200	4168000	26315000	1	6	7				553	1228;1534;2450;3540;3541;4406	True;True;True;True;True;True	1271;1583;2521;3660;3661;4555	1888;2343;3789;5487;5488;5489;6883	2073;2569;4137;5980;5981;5982;7562	2073;2569;4137;5980;5982;7562
P09382;F8WEI7	P09382	3;1	3;1	3;1	Galectin-1	LGALS1	sp|P09382|LEG1_HUMAN Galectin-1 OS=Homo sapiens OX=9606 GN=LGALS1 PE=1 SV=2	2	3	3	3	2	3	2	3	2	3	33.3	33.3	33.3	14.716	135	135;38	0	20.167	20	33.3	67769000	14262000	53508000	7529900	1584600	5945300	23778000	18333000	2	4	6				554	67;705;1146	True;True;True	67;728;1188	97;1083;1084;1768;1769	103;104;1187;1188;1935;1936	104;1188;1936
Q5T7C4;P09429;B2RPK0	Q5T7C4;P09429;B2RPK0	3;3;2	3;3;2	2;2;1	High mobility group protein B1;Putative high mobility group protein B1-like 1	HMGB1;HMGB1P1	tr|Q5T7C4|Q5T7C4_HUMAN High mobility group box 1 OS=Homo sapiens OX=9606 GN=HMGB1 PE=1 SV=1;sp|P09429|HMGB1_HUMAN High mobility group protein B1 OS=Homo sapiens OX=9606 GN=HMGB1 PE=1 SV=3;sp|B2RPK0|HGB1A_HUMAN Putative high mobility group protein B1-like 1	3	3	3	2	1	3	1	3	1	2	25.9	25.9	18.4	18.311	158	158;215;211	0	18.875	9.5	25.9	86701000	22054000	64647000	17340000	4410800	12929000	25531000	30169000	0	5	5				555	1863;2103;2942	True;True;True	1919;2167;3041	2866;2867;3248;4555	3138;3139;3561;3562;4963;4964	3138;3561;4963
P09914;A0A7P0TBP9;Q13325	P09914	7;1;1	7;1;1	7;1;1	Interferon-induced protein with tetratricopeptide repeats 1	IFIT1	sp|P09914|IFIT1_HUMAN Interferon-induced protein with tetratricopeptide repeats 1 OS=Homo sapiens OX=9606 GN=IFIT1 PE=1 SV=2	3	7	7	7	0	7	0	7	0	7	15.9	15.9	15.9	55.36	478	478;376;482	0	43.441	0	15.9	64568000	0	64568000	2391400	0	2391400	0	33605000	0	7	7				556	243;1758;2145;2202;2217;3022;4360	True;True;True;True;True;True;True	248;1811;2209;2269;2284;3131;4507	362;2693;3302;3401;3425;4690;6812	392;2956;3619;3726;3750;5112;7480;7481	392;2956;3619;3726;3750;5112;7481
P0DOY3;P0DOY2;A0A5H1ZRQ4;A0A0B4J231;P0CG04;P0CF74;B9A064	P0DOY3;P0DOY2;A0A5H1ZRQ4;A0A0B4J231;P0CG04;P0CF74;B9A064	2;2;1;1;1;1;1	2;2;1;1;1;1;1	2;2;1;1;1;1;1	Ig lambda-1 chain C regions;Ig lambda-6 chain C region;Immunoglobulin lambda-like polypeptide 5	IGLL5;IGLC1;IGLC6	sp|P0DOY3|IGLC3_HUMAN Immunoglobulin lambda constant 3 OS=Homo sapiens OX=9606 GN=IGLC3 PE=1 SV=1;sp|P0DOY2|IGLC2_HUMAN Immunoglobulin lambda constant 2 OS=Homo sapiens OX=9606 GN=IGLC2 PE=1 SV=1;tr|A0A5H1ZRQ4|A0A5H1ZRQ4_HUMAN Immunoglobulin lambda constan	7	2	2	2	2	0	2	0	2	0	23.6	23.6	23.6	11.265	106	106;106;106;215;106;106;214	0	12.514	23.6	0	13505000	13505000	0	1929300	1929300	0	13505000	0	2	0	2				557	173;3845	True;True	174;3975	247;5981	266;6525	266;6525
P10412;P22492	P10412	11;4	1;0	1;0	Histone H1.4	HIST1H1E	sp|P10412|H14_HUMAN Histone H1.4 OS=Homo sapiens OX=9606 GN=H1-4 PE=1 SV=2	2	11	1	1	7	11	1	1	1	1	30.6	9.1	9.1	21.865	219	219;207	0	10.413	25.6	30.6	33935000	12353000	21582000	3770600	1372600	2398000	12353000	11233000	1	1	2				558	222;223;373;972;1524;2055;2056;2060;3557;3600;3601	False;False;False;False;False;False;False;False;True;False;False	227;228;384;1006;1573;2118;2119;2123;3678;3722;3723	329;330;331;332;333;573;574;1492;2328;2329;2330;2331;3164;3165;3166;3172;3173;3174;3175;3176;3177;3178;5516;5517;5581;5582;5583	354;355;356;357;358;359;360;361;632;633;1632;2554;2555;2556;2557;3472;3473;3474;3480;3481;3482;3483;3484;3485;3486;6012;6013;6086;6087;6088	355;359;632;1632;2555;3472;3474;3482;6013;6086;6088
P10599	P10599	3	3	3	Thioredoxin	TXN	sp|P10599|THIO_HUMAN Thioredoxin OS=Homo sapiens OX=9606 GN=TXN PE=1 SV=3	1	3	3	3	3	2	3	2	3	2	32.4	32.4	32.4	11.737	105	105	0	34.426	32.4	21	79445000	37753000	41692000	11349000	5393300	5956000	33157000	26295000	3	2	5				559	2894;3858;4281	True;True;True	2984;3988;4426	4471;6001;6002;6696;6697	4875;6548;6549;7350;7351	4875;6549;7351
P11021;A0A7P0TB36;A0A7P0TAI0	P11021;A0A7P0TB36;A0A7P0TAI0	38;36;31	38;36;31	37;35;30	78 kDa glucose-regulated protein	HSPA5	sp|P11021|BIP_HUMAN Endoplasmic reticulum chaperone BiP OS=Homo sapiens OX=9606 GN=HSPA5 PE=1 SV=2;tr|A0A7P0TB36|A0A7P0TB36_HUMAN 78 kDa glucose-regulated protein OS=Homo sapiens OX=9606 GN=HSPA5 PE=1 SV=1;tr|A0A7P0TAI0|A0A7P0TAI0_HUMAN 78 kDa glucose-regu	3	38	38	37	22	37	22	37	21	36	51.1	51.1	51.1	72.332	654	654;623;616	0	323.31	38.8	51.1	8109000000	1275800000	6833200000	270300000	42526000	227770000	1422200000	3290100000	22	47	69				560	221;546;676;896;985;1068;1736;1768;1769;1840;1842;2006;2010;2112;2160;2189;2715;2826;2902;2903;2959;2960;2997;3017;3049;3129;3130;3516;3732;3920;3990;4147;4366;4367;4368;4420;4509;4562	True;True;True;True;True;True;True;True;True;True;True;True;True;True;True;True;True;True;True;True;True;True;True;True;True;True;True;True;True;True;True;True;True;True;True;True;True;True	225;226;562;563;698;927;1019;1107;1789;1822;1823;1894;1896;2068;2072;2176;2225;2256;2794;2909;2993;2994;3062;3063;3104;3124;3158;3242;3243;3636;3860;4053;4054;4124;4289;4513;4514;4515;4569;4659;4715	326;327;328;849;850;851;852;1040;1041;1384;1511;1648;2657;2658;2714;2715;2716;2820;2821;2824;2825;2826;3083;3084;3088;3089;3257;3258;3259;3329;3330;3331;3332;3383;4182;4365;4366;4487;4488;4489;4588;4589;4590;4591;4592;4645;4675;4676;4729;4859;4860;4861;4862;5451;5452;5803;5804;6100;6101;6102;6103;6104;6209;6210;6211;6212;6480;6820;6821;6822;6823;6905;7044;7045;7132;7133	351;352;353;927;928;929;930;1138;1139;1140;1141;1511;1652;1800;2913;2914;2977;2978;2979;3089;3090;3093;3094;3095;3381;3382;3383;3387;3388;3389;3571;3572;3573;3650;3651;3652;3653;3705;4564;4766;4767;4891;4892;4893;5000;5001;5002;5003;5004;5005;5061;5094;5095;5153;5305;5306;5307;5308;5940;5941;6318;6319;6653;6654;6655;6656;6657;6768;6769;6770;6771;7094;7489;7490;7491;7492;7493;7494;7586;7744;7745;7…	353;930;1139;1511;1652;1800;2914;2977;2978;3090;3094;3383;3389;3573;3652;3705;4564;4767;4891;4893;5001;5002;5061;5095;5153;5306;5308;5941;6319;6656;6771;7094;7490;7491;7493;7586;7745;7840	88;89;90
P11142;E9PKE3;E9PN89;E9PNE6;A8K7Q2;E9PLF4;E9PQQ4;E9PQK7;E9PK54;P54652;E9PPY6;E9PN25;E9PI65;E9PS65;E9PM13	P11142;E9PKE3;E9PN89;E9PNE6;A8K7Q2	30;29;20;19;15;13;12;12;12;11;10;8;8;7;6	29;28;19;19;15;12;12;12;12;10;10;8;7;7;6	24;23;17;14;11;11;11;11;11;5;9;7;6;5;4	Heat shock cognate 71 kDa protein	HSPA8	sp|P11142|HSP7C_HUMAN Heat shock cognate 71 kDa protein OS=Homo sapiens OX=9606 GN=HSPA8 PE=1 SV=1;tr|E9PKE3|E9PKE3_HUMAN Heat shock protein family A (Hsp70) member 8 OS=Homo sapiens OX=9606 GN=HSPA8 PE=1 SV=1;tr|E9PN89|E9PN89_HUMAN Heat shock protein fami	15	30	29	24	20	29	19	28	16	23	41.3	41.3	35.9	70.897	646	646;627;312;500;410;187;171;178;183;639;137;132;168;223;150	0	293.56	29.9	40.1	2237900000	472830000	1765100000	67815000	14328000	53487000	524390000	838960000	21	41	62				561	361;545;860;1057;1067;1074;1684;1840;1841;2004;2005;2276;2539;2540;2700;2901;2961;2962;3132;3135;3136;3146;3406;3574;3733;3782;4107;4144;4212;4469	True;True;True;True;True;True;True;False;True;True;True;True;True;True;True;True;True;True;True;True;True;True;True;True;True;True;True;True;True;True	372;561;890;1094;1106;1113;1735;1736;1894;1895;2066;2067;2345;2614;2615;2779;2992;3064;3065;3066;3245;3248;3249;3250;3251;3261;3262;3524;3696;3861;3910;4246;4286;4355;4619	552;553;847;848;1323;1324;1325;1628;1646;1647;1655;1656;1657;1658;2576;2577;2578;2820;2821;2822;2823;3080;3081;3082;3527;3528;3931;3932;3933;4163;4483;4484;4485;4486;4593;4594;4595;4865;4869;4870;4871;4872;4873;4874;4875;4889;4890;5277;5278;5542;5805;5806;5807;5875;5876;6405;6406;6474;6475;6476;6590;6983;6984	609;610;925;926;1444;1445;1446;1777;1798;1799;1809;1810;1811;1812;1813;1814;1815;1816;1817;2825;2826;2827;2828;2829;3089;3090;3091;3092;3378;3379;3380;3858;3859;4303;4304;4305;4545;4887;4888;4889;4890;5006;5007;5008;5311;5318;5319;5320;5321;5322;5323;5324;5325;5326;5327;5342;5343;5754;5755;6042;6320;6321;6322;6403;6404;7002;7003;7087;7088;7089;7090;7235;7672;7673	610;926;1446;1777;1798;1815;2828;3090;3092;3378;3380;3859;4304;4305;4545;4890;5006;5007;5311;5321;5326;5343;5755;6042;6320;6404;7003;7087;7235;7672	91;92;93;94
P11387;A0A7P0T852;E5RIC7;Q969P6;E5RJ95;E5RFS0;E5RJ33;H0YBR3;H0YC03;E5RGE7;E5RGR4;E5RFE3;E5RGR2;A0A7P0T9R7	P11387;A0A7P0T852	28;15;3;3;2;2;1;1;1;1;1;1;1;1	28;15;3;3;2;2;1;1;1;1;1;1;1;1	28;15;3;3;2;2;1;1;1;1;1;1;1;1	DNA topoisomerase 1	TOP1	sp|P11387|TOP1_HUMAN DNA topoisomerase 1 OS=Homo sapiens OX=9606 GN=TOP1 PE=1 SV=2;tr|A0A7P0T852|A0A7P0T852_HUMAN DNA topoisomerase I OS=Homo sapiens OX=9606 GN=TOP1 PE=1 SV=1	14	28	28	28	23	26	23	26	23	26	34.4	34.4	34.4	90.725	765	765;296;376;601;201;221;33;49;123;134;164;164;167;204	0	323.31	31	33.2	3161200000	933460000	2227800000	83190000	24565000	58625000	1019300000	1041100000	24	30	54				562	105;161;420;488;824;925;1020;1021;1465;1639;1757;1917;2326;2327;2600;2906;3037;3083;3266;3317;3318;3580;3695;4153;4451;4601;4672;4762	True;True;True;True;True;True;True;True;True;True;True;True;True;True;True;True;True;True;True;True;True;True;True;True;True;True;True;True	106;162;431;502;503;852;957;1056;1057;1513;1689;1810;1976;1977;2396;2397;2678;2997;3146;3193;3382;3433;3434;3702;3821;4295;4601;4755;4827;4919	152;153;231;232;649;650;651;652;764;765;766;1264;1265;1424;1425;1565;1566;1567;1568;1569;2244;2245;2246;2497;2498;2499;2500;2691;2692;2949;2950;2951;2952;3600;3601;3602;4022;4023;4493;4711;4712;4713;4782;4783;5064;5140;5141;5550;5551;5744;5745;6487;6488;6489;6490;6954;7191;7192;7193;7307;7308;7457;7458	163;164;248;249;250;714;715;716;717;839;840;841;1381;1382;1556;1557;1558;1709;1710;1711;1712;1713;1714;1715;2459;2460;2461;2734;2735;2736;2737;2738;2739;2954;2955;3228;3229;3230;3231;3232;3935;3936;3937;4397;4398;4897;5134;5135;5136;5215;5216;5217;5218;5530;5608;5609;6051;6052;6255;6256;6257;7103;7104;7105;7106;7638;7904;7905;7906;8032;8033;8201;8202	163;248;715;840;1381;1557;1710;1712;2460;2737;2954;3232;3935;3937;4397;4897;5136;5218;5530;5608;5609;6052;6255;7105;7638;7906;8032;8202	95;96
P12004	P12004	2	2	2	Proliferating cell nuclear antigen	PCNA	sp|P12004|PCNA_HUMAN Proliferating cell nuclear antigen OS=Homo sapiens OX=9606 GN=PCNA PE=1 SV=1	1	2	2	2	0	2	0	2	0	2	12.3	12.3	12.3	28.768	261	261	0	13.149	0	12.3	17593000	0	17593000	1099600	0	1099600	0	9156500	0	3	3				563	102;1170	True;True	103;1212	149;1802	160;1976;1977	160;1977
P12236;P12235;V9GYG0	P12236;P12235;V9GYG0	8;6;5	8;6;5	4;2;1	ADP/ATP translocase 3;ADP/ATP translocase 3, N-terminally processed;ADP/ATP translocase 1	SLC25A6;SLC25A4	sp|P12236|ADT3_HUMAN ADP/ATP translocase 3 OS=Homo sapiens OX=9606 GN=SLC25A6 PE=1 SV=4;sp|P12235|ADT1_HUMAN ADP/ATP translocase 1 OS=Homo sapiens OX=9606 GN=SLC25A4 PE=1 SV=4;tr|V9GYG0|V9GYG0_HUMAN ADP/ATP translocase OS=Homo sapiens OX=9606 GN=SLC25A4 PE	3	8	8	4	4	6	4	6	3	2	25.8	25.8	15.8	32.866	298	298;298;208	0	49.203	13.8	17.8	318720000	124870000	193850000	15936000	6243600	9692500	138790000	86970000	4	7	11				564	62;588;1219;1440;3876;3918;4638;4639	True;True;True;True;True;True;True;True	62;607;1262;1488;4007;4051;4792;4793	90;916;1875;2205;2206;6026;6097;6098;7252;7253	96;999;2058;2411;2412;6574;6650;6651;7970;7971;7972	96;999;2058;2412;6574;6650;7971;7972
P12273	P12273	5	5	5	Prolactin-inducible protein	PIP	sp|P12273|PIP_HUMAN Prolactin-inducible protein OS=Homo sapiens OX=9606 GN=PIP PE=1 SV=1	1	5	5	5	3	5	3	5	3	5	33.6	33.6	33.6	16.572	146	146	0	31.125	25.3	33.6	96396000	25760000	70636000	10711000	2862200	7848500	42512000	20012000	2	8	10				565	901;902;1214;4136;4743	True;True;True;True;True	933;934;1257;4276;4899	1392;1393;1394;1868;1869;6452;7422;7423	1520;1521;1522;1523;2050;2051;7059;8160;8161;8162;8163	1520;1523;2050;7059;8162
P13639	P13639	10	10	9	Elongation factor 2	EEF2	sp|P13639|EF2_HUMAN Elongation factor 2 OS=Homo sapiens OX=9606 GN=EEF2 PE=1 SV=4	1	10	10	9	4	9	4	9	4	8	13.2	13.2	12	95.337	858	858	0	61.505	5.5	12	117190000	26046000	91146000	2604300	578800	2025500	35800000	37684000	4	10	14				566	503;835;992;1273;1331;1361;3951;4268;4637;4683	True;True;True;True;True;True;True;True;True;True	518;865;1026;1316;1374;1405;4085;4413;4791;4838	787;788;1282;1519;1520;1954;2041;2082;6150;6677;6678;7251;7324	863;864;1400;1660;1661;2143;2235;2278;6705;6706;7330;7331;7969;8053	864;1400;1661;2143;2235;2278;6705;7330;7969;8053
P13674	P13674	1	1	1	Prolyl 4-hydroxylase subunit alpha-1	P4HA1	sp|P13674|P4HA1_HUMAN Prolyl 4-hydroxylase subunit alpha-1 OS=Homo sapiens OX=9606 GN=P4HA1 PE=1 SV=2	1	1	1	1	0	1	0	1	0	1	1.9	1.9	1.9	61.049	534	534	0.0023121	6.0919	0	1.9	4038400	0	4038400	149570	0	149570	0	2101800	0	1	1				567	1537	TRUE	1586	2348	2576	2576
P13797;U3KQI3;H7C4N2;Q5TBN3;P13796	P13797	3;1;1;1;1	3;1;1;1;1	3;1;1;1;1	Plastin-3	PLS3	sp|P13797|PLST_HUMAN Plastin-3 OS=Homo sapiens OX=9606 GN=PLS3 PE=1 SV=4	5	3	3	3	1	3	1	3	1	3	5.9	5.9	5.9	70.81	630	630;164;190;246;627	0	20.482	2.2	5.9	22002000	4262900	17739000	594650	115210	479440	5967100	7528400	1	4	5				568	124;2897;4560	True;True;True	125;2987;4713	180;4475;7129;7130	194;4879;7835;7836;7837	194;4879;7836
P14174	P14174	1	1	1	Macrophage migration inhibitory factor	MIF	sp|P14174|MIF_HUMAN Macrophage migration inhibitory factor OS=Homo sapiens OX=9606 GN=MIF PE=1 SV=4	1	1	1	1	1	1	1	1	1	1	7.8	7.8	7.8	12.476	115	115	0.0011792	6.2096	7.8	7.8	30234000	9753000	20481000	6046800	1950600	4096200	9753000	10660000	2	1	3				569	2479	TRUE	2551	3837;3838	4191;4192;4193	4191
P14550	P14550	2	2	2	Alcohol dehydrogenase [NADP(+)]	AKR1A1	sp|P14550|AK1A1_HUMAN Aldo-keto reductase family 1 member A1 OS=Homo sapiens OX=9606 GN=AKR1A1 PE=1 SV=3	1	2	2	2	0	2	0	2	0	2	7.1	7.1	7.1	36.573	325	325	0	11.815	0	7.1	10951000	0	10951000	497780	0	497780	0	5699700	0	2	2				570	1402;3710	True;True	1448;3837	2145;5769	2346;6282	2346;6282
P14868;C9J7S3;C9JLC1;C9JQM9	P14868;C9J7S3;C9JLC1	3;2;2;1	3;2;2;1	3;2;2;1	Aspartate--tRNA ligase, cytoplasmic	DARS	sp|P14868|SYDC_HUMAN Aspartate--tRNA ligase, cytoplasmic OS=Homo sapiens OX=9606 GN=DARS1 PE=1 SV=2;tr|C9J7S3|C9J7S3_HUMAN Aspartyl-tRNA synthetase (Fragment) OS=Homo sapiens OX=9606 GN=DARS1 PE=1 SV=8;tr|C9JLC1|C9JLC1_HUMAN Aspartyl-tRNA synthetase (Fragm	4	3	3	3	0	3	0	3	0	3	7.8	7.8	7.8	57.136	501	501;175;182;135	0	17.939	0	7.8	11469000	0	11469000	309970	0	309970	0	5969200	0	3	3				571	2050;2612;4269	True;True;True	2113;2690;4414	3156;4039;6679	3462;4414;7332	3462;4414;7332
P14923;C9JTX4;C9J826;C9JK18;C9JKY1	P14923	7;3;3;3;3	7;3;3;3;3	7;3;3;3;3	Junction plakoglobin	JUP	sp|P14923|PLAK_HUMAN Junction plakoglobin OS=Homo sapiens OX=9606 GN=JUP PE=1 SV=3	5	7	7	7	5	7	5	7	5	7	13.3	13.3	13.3	81.744	745	745;235;276;295;297	0	47.648	9.7	13.3	131800000	34224000	97577000	2865200	743990	2121200	42482000	42527000	4	8	12				572	147;270;2532;2995;3056;4025;4494	True;True;True;True;True;True;True	148;276;2607;3102;3165;4162;4644	212;406;407;3921;3922;4642;4643;4742;4743;6278;6279;7022	228;443;444;4292;4293;5058;5059;5166;5167;6852;6853;6854;6855;7719	228;444;4292;5058;5167;6855;7719
P15311;A0A2R8Y5P0;E9PQ82;E9PNV3	P15311	11;1;1;1	7;1;1;1	6;0;0;0	Ezrin	EZR	sp|P15311|EZRI_HUMAN Ezrin OS=Homo sapiens OX=9606 GN=EZR PE=1 SV=4	4	11	7	6	7	8	4	5	4	4	17.2	11.9	10.6	69.412	586	586;115;116;148	0	42.38	10.4	12.5	108730000	39389000	69337000	3397700	1230900	2166800	29215000	46261000	3	5	8				573	280;313;337;1198;1702;2058;2074;3298;3429;3430;3604	True;False;True;False;True;False;True;True;True;False;True	287;323;347;1240;1755;2121;2138;3414;3547;3548;3726	425;480;481;520;1845;2605;2606;2607;3169;3170;3201;5116;5117;5314;5315;5587	463;529;530;574;2026;2858;2859;2860;3477;3478;3511;5583;5584;5796;5797;6092	463;529;574;2026;2859;3478;3511;5583;5796;5797;6092
P15531	P15531	6	1	1	Nucleoside diphosphate kinase A	NME1	sp|P15531|NDKA_HUMAN Nucleoside diphosphate kinase A OS=Homo sapiens OX=9606 GN=NME1 PE=1 SV=1	1	6	1	1	2	6	1	1	1	1	46.7	9.2	9.2	17.149	152	152	0	7.7388	20.4	46.7	9651700	3286100	6365500	1072400	365120	707280	3286100	3313000	1	1	2				574	1142;1257;1420;3034;3924;4425	False;False;False;True;False;False	1183;1300;1466;3143;4058;4575	1761;1931;2171;4707;4708;6109;6913;6914	1927;2119;2374;5130;5131;6662;7594;7595	1927;2119;2374;5131;6662;7595
P15924	P15924	24	24	24	Desmoplakin	DSP	sp|P15924|DESP_HUMAN Desmoplakin OS=Homo sapiens OX=9606 GN=DSP PE=1 SV=3	1	24	24	24	9	23	9	23	9	23	9.3	9.3	9.3	331.77	2871	2871	0	168.21	3.1	9	265410000	43735000	221680000	1628300	268310	1360000	57398000	101710000	9	23	32				575	114;214;1083;1382;1767;1958;2009;2461;2485;2544;2585;2622;2663;2765;3067;3076;3123;3297;3305;3378;3738;4024;4636;4645	True;True;True;True;True;True;True;True;True;True;True;True;True;True;True;True;True;True;True;True;True;True;True;True	115;218;1123;1428;1821;2019;2071;2533;2557;2619;2620;2663;2700;2742;2847;3176;3185;3236;3413;3421;3496;3866;4161;4790;4800	165;166;315;1676;2119;2712;2713;3011;3087;3807;3847;3848;3940;3941;4000;4050;4113;4267;4756;4757;4768;4851;4852;5115;5125;5237;5238;5814;6277;7250;7261;7262	177;178;339;1835;2319;2975;2976;3298;3386;4156;4203;4204;4312;4313;4375;4426;4492;4661;5184;5185;5198;5297;5298;5582;5592;5709;5710;6330;6851;7968;7981;7982	177;339;1835;2319;2976;3298;3386;4156;4204;4312;4375;4426;4492;4661;5184;5198;5298;5582;5592;5709;6330;6851;7968;7981	97
P16152;E9PQ63;A8MTM1;O75828	P16152;E9PQ63;A8MTM1;O75828	4;3;3;2	4;3;3;2	4;3;3;2	Carbonyl reductase [NADPH] 1;Carbonyl reductase [NADPH] 3	CBR1;CBR3	sp|P16152|CBR1_HUMAN Carbonyl reductase [NADPH] 1 OS=Homo sapiens OX=9606 GN=CBR1 PE=1 SV=3;tr|E9PQ63|E9PQ63_HUMAN Carbonyl reductase 1 OS=Homo sapiens OX=9606 GN=CBR1 PE=1 SV=1;tr|A8MTM1|A8MTM1_HUMAN Carbonyl reductase 1 OS=Homo sapiens OX=9606 GN=CBR1 PE	4	4	4	4	2	3	2	3	2	3	19.5	19.5	19.5	30.375	277	277;178;222;277	0	26.942	8.7	15.5	24204000	5299000	18905000	1423800	311710	1112100	6690000	8448500	2	5	7				576	1107;1470;3762;4544	True;True;True;True	1147;1518;3890;4697	1704;1705;2253;5848;7109	1865;1866;2469;2470;6366;6367;7815	1866;2470;6367;7815
[truncated: 369 more rows]
[truncated: 1 more columns]

## Sheet: Sheet1
Protein names	Gene names	Fasta headers	Unique peptides IgG	Unique peptides Mtmr7	iBAQ IgG	iBAQ Mtmr7	LFQ intensity IgG	LFQ intensity Mtmr7
[truncated: 147 more rows]
